# Supplementary material for: Impact of Human Body Temperature on Stress Tolerance and Transcriptome of Cronobacter sakazakii
Source: Pathogens. 2025 Mar 14;14(3):281. doi: 10.3390/pathogens14030281 (PMC11946066; doi:10.3390/pathogens14030281)
Supplement: Supplementary file 1 [file pathogens-14-00281-s001.zip]

Archive with 6 entries (6 files):
- Supplemental Figures.pdf
- Supplemental Table 1.xlsx
- Supplemental Table 2.xlsx
- Supplemental Table 3.xlsx
- Supplemental Table 4.xlsx
- Supplemental Table 5.xlsx
