# Supplementary material for: Impact of Human Body Temperature on Stress Tolerance and Transcriptome of Cronobacter sakazakii
Source: Pathogens. 2025 Mar 14;14(3):281. doi: 10.3390/pathogens14030281 (PMC11946066; doi:10.3390/pathogens14030281)
Supplement: Supplementary file 1 [file pathogens-14-00281-s001.zip › Supplemental Table 1.xlsx]

## Sheet: Sheet1
LB
时间/h	28℃			37℃
0	0	0	0	0	0	0
1	0.096	0.099	0.087	0.138	0.129	0.135
2	0.185	0.179	0.192	0.553	0.514	0.543
3	0.363	0.336	0.303	0.919	0.988	0.942
4	0.654	0.707	0.76	2.252	2.268	2.213
5	1.379	1.336	1.532	3.095	3.144	3.17
6	2.744	2.692	2.813	3.43	3.515	3.615
7	3.175	2.995	3.09	3.555	3.645	3.703
8	3.435	3.34	3.52	3.74	3.845	3.775
9	3.705	3.56	3.755	4.01	3.991	4.123
10	3.656	3.715	3.675	3.964	3.843	3.998
11	3.9	3.824	3.83	4.092	4.143	4.211
12	4.085	4.095	4.215	4.02	4.099	4.189
13	4.105	3.97	4.135	3.784	3.997	3.876
14	4.17	4.04	4.09	3.752	3.653	3.821
TSB
时间/h	28℃			37℃
0	0	0	0	0	0	0
2	0.201	0.184	0.196	0.406	0.362	0.548
4	0.908	0.862	0.652	1.786	1.682	1.974
6	2.676	2.448	2.134	2.778	2.948	2.996
8	3.556	3.372	3.098	3.14	3.132	3.131
10	4	3.868	4.215	3.224	3.288	3.398
12	3.756	3.848	3.985	3.48	3.284	3.458
14	4.244	4.044	4.257	3.892	3.636	3.598
M9
时间/h	28℃			37℃
0	0	0	0	0	0	0
2	0.056	0.103	0.069	0.056	0.042	0.089
4	0.118	0.062	0.112	0.136	0.074	0.159
6	0.108	0.092	0.168	0.094	0.2	0.231
8	0.092	0.114	0.215	0.224	0.174	0.203
10	0.097	0.214	0.298	0.14	0.124	0.227
12	0.114	0.097	0.235	0.102	0.072	0.145
14	0.12	0.189	0.21	0.128	0.142	0.179
