# Supplementary material for: Impact of Human Body Temperature on Stress Tolerance and Transcriptome of Cronobacter sakazakii
Source: Pathogens. 2025 Mar 14;14(3):281. doi: 10.3390/pathogens14030281 (PMC11946066; doi:10.3390/pathogens14030281)
Supplement: Supplementary file 1 [file pathogens-14-00281-s001.zip › Supplemental Table 2.xlsx]

## Sheet: TableS2
Gene_id	Gene_name	Gene_description	CS28_vs_CS37	Type
			1266	mRNA+sRNA
CSK29544_RS03765	sthA	Si-specific NAD(P)(+) transhydrogenase	yes	mRNA
CSK29544_RS15935	CSK29544_RS15935	glucose 1-dehydrogenase	yes	mRNA
CSK29544_RS15930	rstA	two-component system response regulator RstA	yes	mRNA
CSK29544_RS20270	CSK29544_RS20270	PLP-dependent cysteine synthase family protein	yes	mRNA
CSK29544_RS24305	trpB	tryptophan synthase subunit beta	yes	mRNA
CSK29544_RS20370	cyoA	cytochrome o ubiquinol oxidase subunit II	yes	mRNA
CSK29544_RS11005	CSK29544_RS11005	RES family NAD+ phosphorylase	yes	mRNA
CSK29544_RS20375	cyoB	cytochrome o ubiquinol oxidase subunit I	yes	mRNA
CSK29544_RS06305	CSK29544_RS06305	nicotinate phosphoribosyltransferase	yes	mRNA
CSK29544_RS04590	CSK29544_RS04590	NAD(P)H-dependent oxidoreductase	yes	mRNA
CSK29544_RS24090	CSK29544_RS24090	hypothetical protein	yes	mRNA
CSK29544_RS20470	CSK29544_RS20470	DUF3251 domain-containing protein	yes	mRNA
CSK29544_RS07255	CSK29544_RS07255	adenylosuccinate synthase	yes	mRNA
CSK29544_RS20475	CSK29544_RS20475	nucleoside-specific channel-forming protein Tsx	yes	mRNA
CSK29544_RS06375	rpsL	30S ribosomal protein S12	yes	mRNA
CSK29544_RS16180	CSK29544_RS16180	aldo/keto reductase family oxidoreductase	yes	mRNA
CSK29544_RS07655	dkgA	2%2C5-didehydrogluconate reductase DkgA	yes	mRNA
CSK29544_RS16215	grxD	monothiol glutaredoxin 4	yes	mRNA
CSK29544_RS14490	CSK29544_RS14490	hypothetical protein	yes	mRNA
CSK29544_RS03000	prmA	50S ribosomal protein L11 methyltransferase	yes	mRNA
CSK29544_RS07085	aspA	aspartate ammonia-lyase	yes	mRNA
CSK29544_RS12750	fliK	flagellar hook length control protein FliK	yes	mRNA
CSK29544_RS21155	hsp20-GI	small heat shock protein sHSP20-GI	yes	mRNA
CSK29544_RS11135	nuoI	NADH-quinone oxidoreductase subunit NuoI	yes	mRNA
CSK29544_RS20155	CSK29544_RS20155	type B 50S ribosomal protein L31	yes	mRNA
CSK29544_RS00295	CSK29544_RS00295	class I SAM-dependent methyltransferase	yes	mRNA
CSK29544_RS11905	mglB	galactose/glucose ABC transporter substrate-binding protein MglB	yes	mRNA
CSK29544_RS07150	CSK29544_RS07150	succinate dehydrogenase/fumarate reductase iron-sulfur subunit	yes	mRNA
CSK29544_RS13695	ldcA	muramoyltetrapeptide carboxypeptidase	yes	mRNA
CSK29544_RS07155	frdA	fumarate reductase (quinol) flavoprotein subunit	yes	mRNA
CSK29544_RS17990	CSK29544_RS17990	nucleoside transporter	yes	mRNA
CSK29544_RS13755	CSK29544_RS13755	YecA family protein	yes	mRNA
CSK29544_RS04595	CSK29544_RS04595	NCS2 family permease	yes	mRNA
CSK29544_RS07095	CSK29544_RS07095	co-chaperone GroES	yes	mRNA
CSK29544_RS02595	folP	dihydropteroate synthase	yes	mRNA
CSK29544_RS15980	CSK29544_RS15980	Mal regulon transcriptional regulator MalI	yes	mRNA
CSK29544_RS02815	CSK29544_RS02815	MFS transporter	yes	mRNA
CSK29544_RS20385	CSK29544_RS20385	cytochrome o ubiquinol oxidase subunit IV	yes	mRNA
CSK29544_RS20380	CSK29544_RS20380	cytochrome o ubiquinol oxidase subunit III	yes	mRNA
CSK29544_RS02610	yhbY	ribosome assembly RNA-binding protein YhbY	yes	mRNA
CSK29544_RS03575	rffM	lipopolysaccharide N-acetylmannosaminouronosyltransferase	yes	mRNA
CSK29544_RS03570	CSK29544_RS03570	amino acid permease	yes	mRNA
CSK29544_RS20655	CSK29544_RS20655	isochorismatase family protein	yes	mRNA
CSK29544_RS21700	CSK29544_RS21700	tyrosine-type recombinase/integrase	yes	mRNA
CSK29544_RS03470	CSK29544_RS03470	DUF2628 domain-containing protein	yes	mRNA
CSK29544_RS20795	CSK29544_RS20795	SulP family inorganic anion transporter	yes	mRNA
CSK29544_RS14865	CSK29544_RS14865	hypothetical protein	yes	mRNA
CSK29544_RS21840	CSK29544_RS21840	site-specific integrase	yes	mRNA
CSK29544_RS19240	sucA	2-oxoglutarate dehydrogenase E1 component	yes	mRNA
CSK29544_RS16720	CSK29544_RS16720	PTS transporter subunit EIIC	yes	mRNA
CSK29544_RS19245	CSK29544_RS19245	succinate dehydrogenase iron-sulfur subunit	yes	mRNA
CSK29544_RS21845	CSK29544_RS21845	hypothetical protein	yes	mRNA
CSK29544_RS19325	CSK29544_RS19325	YbfA family protein	yes	mRNA
CSK29544_RS15740	CSK29544_RS15740	hypothetical protein	yes	mRNA
CSK29544_RS19930	CSK29544_RS19930	PLP-dependent aspartate aminotransferase family protein	yes	mRNA
CSK29544_RS12030	metG	methionine--tRNA ligase	yes	mRNA
CSK29544_RS20490	yajC	preprotein translocase subunit YajC	yes	mRNA
CSK29544_RS15020	osmW	osmoprotectant ABC transporter permease OsmW	yes	mRNA
CSK29544_RS20495	tgt	tRNA guanosine(34) transglycosylase Tgt	yes	mRNA
CSK29544_RS14510	CSK29544_RS14510	2-hydroxyacid dehydrogenase	yes	mRNA
CSK29544_RS00200	proB	glutamate 5-kinase	yes	mRNA
CSK29544_RS21205	CSK29544_RS21205	IS5 family transposase	yes	mRNA
CSK29544_RS17670	fabG	3-oxoacyl-ACP reductase FabG	yes	mRNA
CSK29544_RS15160	atzF	allophanate hydrolase	yes	mRNA
CSK29544_RS18125	CSK29544_RS18125	CoA-binding protein	yes	mRNA
CSK29544_RS15165	uca	urea carboxylase	yes	mRNA
CSK29544_RS11150	nuoL	NADH-quinone oxidoreductase subunit L	yes	mRNA
CSK29544_RS07510	CSK29544_RS07510	Tar ligand binding domain-containing protein	yes	mRNA
CSK29544_RS14585	CSK29544_RS14585	YdcF family protein	yes	mRNA
CSK29544_RS15440	CSK29544_RS15440	EAL domain-containing protein	yes	mRNA
CSK29544_RS14580	fos	FosA family fosfomycin resistance glutathione transferase	yes	mRNA
CSK29544_RS12245	wcaD	putative colanic acid polymerase WcaD	yes	mRNA
CSK29544_RS02975	aroQ	type II 3-dehydroquinate dehydratase	yes	mRNA
CSK29544_RS14465	CSK29544_RS14465	class I mannose-6-phosphate isomerase	yes	mRNA
CSK29544_RS05875	CSK29544_RS05875	high-affinity branched-chain amino acid ABC transporter permease LivM	yes	mRNA
CSK29544_RS14460	CSK29544_RS14460	SDR family oxidoreductase	yes	mRNA
CSK29544_RS14345	pgmB	beta-phosphoglucomutase	yes	mRNA
CSK29544_RS20725	mmuP	S-methylmethionine permease	yes	mRNA
CSK29544_RS20720	mmuM	homocysteine S-methyltransferase	yes	mRNA
CSK29544_RS18995	CSK29544_RS18995	ATP-binding cassette domain-containing protein	yes	mRNA
CSK29544_RS19050	modC	molybdenum ABC transporter ATP-binding protein ModC	yes	mRNA
CSK29544_RS19055	modB	molybdate ABC transporter permease subunit	yes	mRNA
CSK29544_RS04145	hslV	ATP-dependent protease subunit HslV	yes	mRNA
CSK29544_RS19110	CSK29544_RS19110	hypothetical protein	yes	mRNA
CSK29544_RS18055	wrbA	NAD(P)H:quinone oxidoreductase	yes	mRNA
CSK29544_RS16915	astE	succinylglutamate desuccinylase	yes	mRNA
CSK29544_RS18750	ldtB	L%2CD-transpeptidase	yes	mRNA
CSK29544_RS14240	CSK29544_RS14240	exoribonuclease II	yes	mRNA
CSK29544_RS04140	hslU	HslU--HslV peptidase ATPase subunit	yes	mRNA
CSK29544_RS18875	CSK29544_RS18875	PRD domain-containing protein	yes	mRNA
CSK29544_RS18690	rimO	30S ribosomal protein S12 methylthiotransferase RimO	yes	mRNA
CSK29544_RS08740	CSK29544_RS08740	YqcC family protein	yes	mRNA
CSK29544_RS14880	CSK29544_RS14880	hypothetical protein	yes	mRNA
CSK29544_RS14885	CSK29544_RS14885	DUF1902 domain-containing protein	yes	mRNA
CSK29544_RS14765	CSK29544_RS14765	DNA cytosine methyltransferase	yes	mRNA
CSK29544_RS01550	CSK29544_RS01550	DUF1435 domain-containing protein	yes	mRNA
CSK29544_RS08260	tkt	transketolase	yes	mRNA
CSK29544_RS14640	CSK29544_RS14640	ferritin-like domain-containing protein	yes	mRNA
CSK29544_RS10175	gltX	glutamate--tRNA ligase	yes	mRNA
CSK29544_RS10075	CSK29544_RS10075	RpoE-regulated lipoprotein	yes	mRNA
CSK29544_RS00050	CSK29544_RS00050	hypothetical protein	yes	mRNA
CSK29544_RS11745	yejK	nucleoid-associated protein YejK	yes	mRNA
CSK29544_RS18005	putA	trifunctional transcriptional regulator/proline dehydrogenase/L-glutamate gamma-semialdehyde dehydrogenase	yes	mRNA
CSK29544_RS18370	aroA	3-phosphoshikimate 1-carboxyvinyltransferase	yes	mRNA
CSK29544_RS17290	CSK29544_RS17290	hypothetical protein	yes	mRNA
CSK29544_RS13915	CSK29544_RS13915	nitrate reductase subunit alpha	yes	mRNA
CSK29544_RS08860	CSK29544_RS08860	DUF3561 family protein	yes	mRNA
CSK29544_RS18270	CSK29544_RS18270	MBL fold metallo-hydrolase	yes	mRNA
CSK29544_RS19080	galE	UDP-glucose 4-epimerase GalE	yes	mRNA
CSK29544_RS12855	yedE	selenium metabolism membrane protein YedE/FdhT	yes	mRNA
CSK29544_RS19665	ugpC	sn-glycerol-3-phosphate ABC transporter ATP-binding protein UgpC	yes	mRNA
CSK29544_RS14080	ompW	outer membrane protein OmpW	yes	mRNA
CSK29544_RS05335	hcp	type VI secretion system tube protein Hcp	yes	mRNA
CSK29544_RS08195	CSK29544_RS08195	FAD-dependent oxidoreductase	yes	mRNA
CSK29544_RS17455	CSK29544_RS17455	phage integrase Arm DNA-binding domain-containing protein	yes	mRNA
CSK29544_RS22230	CSK29544_RS22230	DUF1328 domain-containing protein	yes	mRNA
CSK29544_RS03010	dusB	tRNA dihydrouridine synthase DusB	yes	mRNA
CSK29544_RS05230	pfkA	6-phosphofructokinase	yes	mRNA
CSK29544_RS11625	ubiG	bifunctional 2-polyprenyl-6-hydroxyphenol methylase/3-demethylubiquinol 3-O-methyltransferase UbiG	yes	mRNA
CSK29544_RS17510	pepT	peptidase T	yes	mRNA
CSK29544_RS11995	bglX	beta-glucosidase BglX	yes	mRNA
CSK29544_RS18470	cspD	cold shock-like protein CspD	yes	mRNA
CSK29544_RS02050	fecA	Fe(3+) dicitrate transport protein FecA	yes	mRNA
CSK29544_RS02055	fecB	Fe(3+) dicitrate ABC transporter substrate-binding protein FecB	yes	mRNA
CSK29544_RS05515	CSK29544_RS05515	organic hydroperoxide resistance protein	yes	mRNA
CSK29544_RS18230	ssuD	FMNH2-dependent alkanesulfonate monooxygenase	yes	mRNA
CSK29544_RS09480	acpS	holo-ACP synthase	yes	mRNA
CSK29544_RS02290	sstT	serine/threonine transporter SstT	yes	mRNA
CSK29544_RS13955	purU	formyltetrahydrofolate deformylase	yes	mRNA
CSK29544_RS05240	CSK29544_RS05240	CDP-diacylglycerol diphosphatase	yes	mRNA
CSK29544_RS05245	CSK29544_RS05245	anion permease	yes	mRNA
CSK29544_RS09435	rseA	anti-sigma-E factor RseA	yes	mRNA
CSK29544_RS05520	eptB	kdo(2)-lipid A phosphoethanolamine 7''-transferase	yes	mRNA
CSK29544_RS01640	CSK29544_RS01640	autotransporter serine protease	yes	mRNA
CSK29544_RS06645	aceA	isocitrate lyase	yes	mRNA
CSK29544_RS06965	CSK29544_RS06965	Hok/Gef family protein	yes	mRNA
CSK29544_RS08990	alaS	alanine--tRNA ligase	yes	mRNA
CSK29544_RS02205	CSK29544_RS02205	hypothetical protein	yes	mRNA
CSK29544_RS11130	nuoH	NADH-quinone oxidoreductase subunit NuoH	yes	mRNA
sRNA0144			yes	sRNA
sRNA0147			yes	sRNA
CSK29544_RS17060	CSK29544_RS17060	DUF488 domain-containing protein	yes	mRNA
sRNA0148			yes	sRNA
CSK29544_RS09935	maeB	NADP-dependent oxaloacetate-decarboxylating malate dehydrogenase	yes	mRNA
CSK29544_RS05460	CSK29544_RS05460	MFS transporter	yes	mRNA
CSK29544_RS09155	CSK29544_RS09155	hypothetical protein	yes	mRNA
CSK29544_RS05705	prlC	oligopeptidase A	yes	mRNA
CSK29544_RS06685	CSK29544_RS06685	helix-turn-helix domain-containing protein	yes	mRNA
CSK29544_RS11840	fruB	fused PTS fructose transporter subunit IIA/HPr protein	yes	mRNA
CSK29544_RS00425	accA	acetyl-CoA carboxylase carboxyl transferase subunit alpha	yes	mRNA
CSK29544_RS11195	menB	1%2C4-dihydroxy-2-naphthoyl-CoA synthase	yes	mRNA
CSK29544_RS06765	malG	maltose ABC transporter permease MalG	yes	mRNA
CSK29544_RS10185	CSK29544_RS10185	putative DNA-binding transcriptional regulator	yes	mRNA
sRNA0090			yes	sRNA
CSK29544_RS18400	pflA	pyruvate formate lyase 1-activating protein	yes	mRNA
CSK29544_RS06045	gntX	DNA utilization protein GntX	yes	mRNA
CSK29544_RS18405	CSK29544_RS18405	MFS transporter	yes	mRNA
CSK29544_RS06040	nfuA	Fe-S biogenesis protein NfuA	yes	mRNA
CSK29544_RS13105	CSK29544_RS13105	spore coat protein U domain-containing protein	yes	mRNA
CSK29544_RS09805	arsC	arsenate reductase (glutaredoxin)	yes	mRNA
CSK29544_RS13665	CSK29544_RS13665	SpoVR family protein	yes	mRNA
CSK29544_RS07855	mltC	membrane-bound lytic murein transglycosylase MltC	yes	mRNA
CSK29544_RS24265	yoeI	membrane protein YoeI	yes	mRNA
CSK29544_RS06145	CSK29544_RS06145	hypothetical protein	yes	mRNA
CSK29544_RS04755	rbsB	ribose ABC transporter substrate-binding protein RbsB	yes	mRNA
CSK29544_RS20895	iolD	3D-(3%2C5/4)-trihydroxycyclohexane-1%2C2-dione acylhydrolase (decyclizing)	yes	mRNA
CSK29544_RS07495	CSK29544_RS07495	sugar ABC transporter ATP-binding protein	yes	mRNA
CSK29544_RS07490	CSK29544_RS07490	ABC transporter substrate-binding protein	yes	mRNA
CSK29544_RS01060	rapA	RNA polymerase-associated protein RapA	yes	mRNA
CSK29544_RS24460	CSK29544_RS24460	hypothetical protein	yes	mRNA
CSK29544_RS01065	rluA	bifunctional tRNA pseudouridine(32) synthase/23S rRNA pseudouridine(746) synthase RluA	yes	mRNA
CSK29544_RS05665	CSK29544_RS05665	YdeI family stress tolerance OB fold protein	yes	mRNA
CSK29544_RS06460	rpsQ	30S ribosomal protein S17	yes	mRNA
CSK29544_RS07560	CSK29544_RS07560	DUF4311 domain-containing protein	yes	mRNA
CSK29544_RS06465	rplN	50S ribosomal protein L14	yes	mRNA
CSK29544_RS07565	CSK29544_RS07565	DUF4310 family protein	yes	mRNA
CSK29544_RS20860	CSK29544_RS20860	ATP-binding cassette domain-containing protein	yes	mRNA
CSK29544_RS01260	dnaJ	molecular chaperone DnaJ	yes	mRNA
CSK29544_RS12400	hisA	1-(5-phosphoribosyl)-5-[(5-phosphoribosylamino)methylideneamino]imidazole-4-carboxamide isomerase	yes	mRNA
CSK29544_RS01265	dnaK	molecular chaperone DnaK	yes	mRNA
CSK29544_RS07810	CSK29544_RS07810	sensor histidine kinase	yes	mRNA
CSK29544_RS07815	CSK29544_RS07815	2-hydroxycarboxylate transporter family protein	yes	mRNA
CSK29544_RS15840	CSK29544_RS15840	alpha-N-arabinofuranosidase	yes	mRNA
CSK29544_RS03205	rpoC	DNA-directed RNA polymerase subunit beta'	yes	mRNA
CSK29544_RS04720	asnA	aspartate--ammonia ligase	yes	mRNA
CSK29544_RS12620	mtfA	DgsA anti-repressor MtfA	yes	mRNA
CSK29544_RS00995	leuD	3-isopropylmalate dehydratase small subunit	yes	mRNA
CSK29544_RS15905	pntB	Re/Si-specific NAD(P)(+) transhydrogenase subunit beta	yes	mRNA
CSK29544_RS20305	CSK29544_RS20305	YbgC/FadM family acyl-CoA thioesterase	yes	mRNA
CSK29544_RS06310	CSK29544_RS06310	5-bromo-4-chloroindolyl phosphate hydrolysis family protein	yes	mRNA
CSK29544_RS06315	CSK29544_RS06315	toxic anion resistance protein	yes	mRNA
CSK29544_RS05930	CSK29544_RS05930	oxidoreductase	yes	mRNA
CSK29544_RS05935	CSK29544_RS05935	pirin family protein	yes	mRNA
CSK29544_RS06380	rpsG	30S ribosomal protein S7	yes	mRNA
CSK29544_RS13195	CSK29544_RS13195	VOC family protein	yes	mRNA
CSK29544_RS06385	fusA	elongation factor G	yes	mRNA
CSK29544_RS13190	argS	arginine--tRNA ligase	yes	mRNA
CSK29544_RS16340	CSK29544_RS16340	hypothetical protein	yes	mRNA
CSK29544_RS13610	rnd	ribonuclease D	yes	mRNA
CSK29544_RS04685	atpE	F0F1 ATP synthase subunit C	yes	mRNA
CSK29544_RS04680	atpF	F0F1 ATP synthase subunit B	yes	mRNA
CSK29544_RS02600	ftsH	ATP-dependent zinc metalloprotease FtsH	yes	mRNA
CSK29544_RS07090	fxsA	membrane protein FxsA	yes	mRNA
CSK29544_RS02605	rlmE	23S rRNA (uridine(2552)-2'-O)-methyltransferase RlmE	yes	mRNA
CSK29544_RS04530	yidC	membrane protein insertase YidC	yes	mRNA
CSK29544_RS02760	elbB	isoprenoid biosynthesis glyoxalase ElbB	yes	mRNA
CSK29544_RS02765	arcB	aerobic respiration two-component sensor histidine kinase ArcB	yes	mRNA
CSK29544_RS21140	CSK29544_RS21140	hypothetical protein	yes	mRNA
CSK29544_RS00285	gloB	hydroxyacylglutathione hydrolase	yes	mRNA
CSK29544_RS07135	CSK29544_RS07135	lipocalin family protein	yes	mRNA
CSK29544_RS21920	CSK29544_RS21920	M23 family metallopeptidase	yes	mRNA
CSK29544_RS07145	frdC	fumarate reductase subunit FrdC	yes	mRNA
CSK29544_RS20090	CSK29544_RS20090	YbaB/EbfC family nucleoid-associated protein	yes	mRNA
CSK29544_RS07140	frdD	fumarate reductase subunit FrdD	yes	mRNA
CSK29544_RS16535	hycA	formate hydrogenlyase regulator HycA	yes	mRNA
CSK29544_RS16130	tyrS	tyrosine--tRNA ligase	yes	mRNA
CSK29544_RS16125	pdxY	pyridoxal kinase PdxY	yes	mRNA
CSK29544_RS02560	infB	translation initiation factor IF-2	yes	mRNA
CSK29544_RS04430	CSK29544_RS04430	alpha-glucoside-specific PTS transporter subunit IIBC	yes	mRNA
CSK29544_RS02565	nusA	transcription termination factor NusA	yes	mRNA
CSK29544_RS20390	cyoE	heme o synthase	yes	mRNA
CSK29544_RS14975	mdtJ	multidrug/spermidine efflux SMR transporter subunit MdtJ	yes	mRNA
CSK29544_RS11210	CSK29544_RS11210	DUF2238 domain-containing protein	yes	mRNA
CSK29544_RS14970	CSK29544_RS14970	ASCH domain-containing protein	yes	mRNA
CSK29544_RS20135	tomB	Hha toxicity modulator TomB	yes	mRNA
CSK29544_RS14875	CSK29544_RS14875	hypothetical protein	yes	mRNA
CSK29544_RS18310	CSK29544_RS18310	YcbJ family phosphotransferase	yes	mRNA
CSK29544_RS10340	CSK29544_RS10340	50S ribosome-binding GTPase	yes	mRNA
CSK29544_RS14870	CSK29544_RS14870	transglycosylase SLT domain-containing protein	yes	mRNA
CSK29544_RS19235	odhB	2-oxoglutarate dehydrogenase complex dihydrolipoyllysine-residue succinyltransferase	yes	mRNA
CSK29544_RS21850	CSK29544_RS21850	hypothetical protein	yes	mRNA
CSK29544_RS19230	sucC	ADP-forming succinate--CoA ligase subunit beta	yes	mRNA
CSK29544_RS04440	ibpB	heat shock chaperone IbpB	yes	mRNA
CSK29544_RS19335	kdpB	potassium-transporting ATPase subunit KdpB	yes	mRNA
CSK29544_RS16655	CSK29544_RS16655	AppA family phytase/histidine-type acid phosphatase	yes	mRNA
CSK29544_RS21285	CSK29544_RS21285	DUF1983 domain-containing protein	yes	mRNA
CSK29544_RS10180	CSK29544_RS10180	putative DNA-binding transcriptional regulator	yes	mRNA
CSK29544_RS21280	CSK29544_RS21280	DUF6453 family protein	yes	mRNA
CSK29544_RS16650	sufA	Fe-S cluster assembly scaffold SufA	yes	mRNA
CSK29544_RS14130	cobO	cob(I)yrinic acid a%2Cc-diamide adenosyltransferase	yes	mRNA
CSK29544_RS15690	CSK29544_RS15690	anti-virulence regulator CigR family protein	yes	mRNA
CSK29544_RS13435	CSK29544_RS13435	GAF domain-containing protein	yes	mRNA
CSK29544_RS05915	CSK29544_RS05915	DUF2756 family protein	yes	mRNA
CSK29544_RS04445	ibpA	heat shock chaperone IbpA	yes	mRNA
CSK29544_RS15055	CSK29544_RS15055	molybdopterin-dependent oxidoreductase	yes	mRNA
CSK29544_RS20480	secF	protein translocase subunit SecF	yes	mRNA
CSK29544_RS15050	dmsB	dimethylsulfoxide reductase subunit B	yes	mRNA
CSK29544_RS04545	CSK29544_RS04545	rhodanese-like domain-containing protein	yes	mRNA
CSK29544_RS20485	secD	protein translocase subunit SecD	yes	mRNA
CSK29544_RS11190	menH	2-succinyl-6-hydroxy-2%2C4-cyclohexadiene-1-carboxylate synthase	yes	mRNA
CSK29544_RS20520	malZ	maltodextrin glucosidase	yes	mRNA
CSK29544_RS14135	CSK29544_RS14135	YciK family oxidoreductase	yes	mRNA
CSK29544_RS15590	CSK29544_RS15590	SDR family oxidoreductase	yes	mRNA
CSK29544_RS17660	fabF	beta-ketoacyl-ACP synthase II	yes	mRNA
CSK29544_RS17665	acpP	acyl carrier protein	yes	mRNA
CSK29544_RS15175	urtA	urea ABC transporter substrate-binding protein	yes	mRNA
CSK29544_RS15595	CSK29544_RS15595	HAMP domain-containing protein	yes	mRNA
CSK29544_RS18110	yccX	acylphosphatase	yes	mRNA
CSK29544_RS15570	CSK29544_RS15570	TonB-dependent receptor	yes	mRNA
CSK29544_RS15270	CSK29544_RS15270	Tar ligand binding domain-containing protein	yes	mRNA
CSK29544_RS19585	dacA	D-alanyl-D-alanine carboxypeptidase DacA	yes	mRNA
CSK29544_RS06425	rplW	50S ribosomal protein L23	yes	mRNA
CSK29544_RS15475	CSK29544_RS15475	flavin reductase family protein	yes	mRNA
CSK29544_RS17980	CSK29544_RS17980	iron uptake system protein EfeO	yes	mRNA
CSK29544_RS15575	CSK29544_RS15575	HigA family addiction module antidote protein	yes	mRNA
CSK29544_RS03960	CSK29544_RS03960	helix-turn-helix domain-containing protein	yes	mRNA
CSK29544_RS12250	wcaE	colanic acid biosynthesis glycosyltransferase WcaE	yes	mRNA
CSK29544_RS20630	ddlA	D-alanine--D-alanine ligase	yes	mRNA
CSK29544_RS11365	CSK29544_RS11365	DUF2591 family protein	yes	mRNA
CSK29544_RS14475	CSK29544_RS14475	aldehyde dehydrogenase family protein	yes	mRNA
CSK29544_RS07160	epmA	elongation factor P--(R)-beta-lysine ligase	yes	mRNA
CSK29544_RS03415	metR	HTH-type transcriptional regulator MetR	yes	mRNA
CSK29544_RS06420	rplD	50S ribosomal protein L4	yes	mRNA
CSK29544_RS18185	pqiB	intermembrane transport protein PqiB	yes	mRNA
CSK29544_RS00040	CSK29544_RS00040	hypothetical protein	yes	mRNA
CSK29544_RS04135	menA	1%2C4-dihydroxy-2-naphthoate polyprenyltransferase	yes	mRNA
CSK29544_RS19045	CSK29544_RS19045	pyridoxal phosphatase	yes	mRNA
CSK29544_RS19165	tolB	Tol-Pal system beta propeller repeat protein TolB	yes	mRNA
CSK29544_RS00120	CSK29544_RS00120	hypothetical protein	yes	mRNA
CSK29544_RS19160	pal	peptidoglycan-associated lipoprotein Pal	yes	mRNA
CSK29544_RS18060	CSK29544_RS18060	YccJ family protein	yes	mRNA
CSK29544_RS15300	CSK29544_RS15300	GNAT family N-acetyltransferase	yes	mRNA
sRNA0105			yes	sRNA
CSK29544_RS18745	CSK29544_RS18745	ABC-F family ATPase	yes	mRNA
CSK29544_RS14250	fabI	enoyl-ACP reductase FabI	yes	mRNA
CSK29544_RS08280	fbaA	class II fructose-bisphosphate aldolase	yes	mRNA
CSK29544_RS19190	ybgE	cyd operon protein YbgE	yes	mRNA
CSK29544_RS06585	smg	DUF494 family protein Smg	yes	mRNA
CSK29544_RS19195	cydB	cytochrome d ubiquinol oxidase subunit II	yes	mRNA
CSK29544_RS10210	CSK29544_RS10210	NupC/NupG family nucleoside CNT transporter	yes	mRNA
CSK29544_RS04030	CSK29544_RS04030	MFS transporter	yes	mRNA
CSK29544_RS17695	yceD	23S rRNA accumulation protein YceD	yes	mRNA
CSK29544_RS21455	CSK29544_RS21455	hypothetical protein	yes	mRNA
CSK29544_RS14375	tpx	thiol peroxidase	yes	mRNA
CSK29544_RS17520	potB	spermidine/putrescine ABC transporter permease PotB	yes	mRNA
CSK29544_RS17525	potC	spermidine/putrescine ABC transporter permease PotC	yes	mRNA
CSK29544_RS18360	rpsA	30S ribosomal protein S1	yes	mRNA
CSK29544_RS16835	CSK29544_RS16835	fructosamine kinase family protein	yes	mRNA
CSK29544_RS13920	narH	nitrate reductase subunit beta	yes	mRNA
CSK29544_RS13925	narJ	nitrate reductase molybdenum cofactor assembly chaperone	yes	mRNA
CSK29544_RS00045	CSK29544_RS00045	recombination protein NinG	yes	mRNA
CSK29544_RS08030	tsaD	tRNA (adenosine(37)-N6)-threonylcarbamoyltransferase complex transferase subunit TsaD	yes	mRNA
CSK29544_RS13995	adhE	bifunctional acetaldehyde-CoA/alcohol dehydrogenase	yes	mRNA
CSK29544_RS08785	CSK29544_RS08785	SDR family oxidoreductase	yes	mRNA
CSK29544_RS14155	cysB	HTH-type transcriptional regulator CysB	yes	mRNA
sRNA0173			yes	sRNA
CSK29544_RS14090	trpA	tryptophan synthase subunit alpha	yes	mRNA
CSK29544_RS11590	CSK29544_RS11590	membrane protein	yes	mRNA
CSK29544_RS05980	glgA	glycogen synthase GlgA	yes	mRNA
CSK29544_RS11610	CSK29544_RS11610	2Fe-2S ferredoxin-like protein	yes	mRNA
CSK29544_RS09535	glnB	nitrogen regulatory protein P-II	yes	mRNA
CSK29544_RS10475	CSK29544_RS10475	replication protein	yes	mRNA
CSK29544_RS02040	fecI	RNA polymerase sigma factor FecI	yes	mRNA
CSK29544_RS10470	CSK29544_RS10470	hypothetical protein	yes	mRNA
CSK29544_RS02045	fecR	fec operon regulator FecR	yes	mRNA
CSK29544_RS09080	proW	glycine betaine/L-proline ABC transporter permease ProW	yes	mRNA
CSK29544_RS09085	proV	glycine betaine/L-proline ABC transporter ATP-binding protein ProV	yes	mRNA
CSK29544_RS02285	CSK29544_RS02285	TerC family protein	yes	mRNA
CSK29544_RS08620	CSK29544_RS08620	DUF2509 family protein	yes	mRNA
CSK29544_RS04955	CSK29544_RS04955	uracil-xanthine permease family protein	yes	mRNA
CSK29544_RS08625	CSK29544_RS08625	prepilin-type N-terminal cleavage/methylation domain-containing protein	yes	mRNA
CSK29544_RS08135	katG	catalase/peroxidase HPI	yes	mRNA
CSK29544_RS05390	xylF	D-xylose ABC transporter substrate-binding protein	yes	mRNA
CSK29544_RS05395	xylA	xylose isomerase	yes	mRNA
CSK29544_RS11680	CSK29544_RS11680	multidrug ABC transporter permease/ATP-binding protein	yes	mRNA
CSK29544_RS24355	CSK29544_RS24355	hypothetical protein	yes	mRNA
CSK29544_RS11815	CSK29544_RS11815	fructuronate reductase	yes	mRNA
CSK29544_RS06605	CSK29544_RS06605	DUF1488 domain-containing protein	yes	mRNA
CSK29544_RS13205	CSK29544_RS13205	glutathione-dependent formaldehyde dehydrogenase	yes	mRNA
CSK29544_RS06970	gltP	glutamate/aspartate:proton symporter GltP	yes	mRNA
CSK29544_RS06600	aroE	shikimate dehydrogenase	yes	mRNA
CSK29544_RS01655	CSK29544_RS01655	6-phospho-beta-glucosidase	yes	mRNA
CSK29544_RS13200	CSK29544_RS13200	SRPBCC family protein	yes	mRNA
sRNA0130			yes	sRNA
CSK29544_RS01680	CSK29544_RS01680	HlyD family secretion protein	yes	mRNA
CSK29544_RS07950	CSK29544_RS07950	polyprenyl synthetase family protein	yes	mRNA
CSK29544_RS06785	CSK29544_RS06785	maltoporin	yes	mRNA
CSK29544_RS23075	iraM	anti-adapter protein IraM	yes	mRNA
CSK29544_RS13250	CSK29544_RS13250	DUF72 domain-containing protein	yes	mRNA
CSK29544_RS05175	gpmM	2%2C3-bisphosphoglycerate-independent phosphoglycerate mutase	yes	mRNA
CSK29544_RS11975	CSK29544_RS11975	YIP1 family protein	yes	mRNA
CSK29544_RS05070	rpmB	50S ribosomal protein L28	yes	mRNA
CSK29544_RS10870	sixA	phosphohistidine phosphatase SixA	yes	mRNA
CSK29544_RS13330	edd	phosphogluconate dehydratase	yes	mRNA
CSK29544_RS13335	CSK29544_RS13335	bifunctional 4-hydroxy-2-oxoglutarate aldolase/2-dehydro-3-deoxy-phosphogluconate aldolase	yes	mRNA
CSK29544_RS23470	asr	acid resistance repetitive basic protein Asr	yes	mRNA
CSK29544_RS06070	feoA	ferrous iron transporter A	yes	mRNA
CSK29544_RS06075	CSK29544_RS06075	RNA-binding transcriptional accessory protein	yes	mRNA
CSK29544_RS15870	CSK29544_RS15870	putative FMN-dependent luciferase-like monooxygenase	yes	mRNA
CSK29544_RS13110	CSK29544_RS13110	spore coat U domain-containing protein	yes	mRNA
CSK29544_RS04605	CSK29544_RS04605	glycoside hydrolase	yes	mRNA
CSK29544_RS06095	pckA	phosphoenolpyruvate carboxykinase (ATP)	yes	mRNA
CSK29544_RS06455	rpmC	50S ribosomal protein L29	yes	mRNA
CSK29544_RS10495	CSK29544_RS10495	recombination protein NinB	yes	mRNA
CSK29544_RS06415	rplC	50S ribosomal protein L3	yes	mRNA
CSK29544_RS07555	CSK29544_RS07555	DUF4312 family protein	yes	mRNA
CSK29544_RS06410	rpsJ	30S ribosomal protein S10	yes	mRNA
CSK29544_RS24550	CSK29544_RS24550	hypothetical protein	yes	mRNA
CSK29544_RS07550	CSK29544_RS07550	hypothetical protein	yes	mRNA
CSK29544_RS06555	mscL	large-conductance mechanosensitive channel protein MscL	yes	mRNA
CSK29544_RS02260	CSK29544_RS02260	NADPH-dependent 2%2C4-dienoyl-CoA reductase	yes	mRNA
sRNA0039			yes	sRNA
CSK29544_RS02265	rlmG	23S rRNA (guanine(1835)-N(2))-methyltransferase RlmG	yes	mRNA
CSK29544_RS17080	CSK29544_RS17080	chemotaxis protein	yes	mRNA
sRNA0035			yes	sRNA
CSK29544_RS02305	uxaC	glucuronate isomerase	yes	mRNA
CSK29544_RS07825	citC	[citrate (pro-3S)-lyase] ligase	yes	mRNA
CSK29544_RS02300	CSK29544_RS02300	altronate dehydratase family protein	yes	mRNA
CSK29544_RS20950	CSK29544_RS20950	SDR family NAD(P)-dependent oxidoreductase	yes	mRNA
CSK29544_RS13050	araG	L-arabinose ABC transporter ATP-binding protein AraG	yes	mRNA
CSK29544_RS07845	citX	citrate lyase holo-[acyl-carrier protein] synthase	yes	mRNA
CSK29544_RS15915	CSK29544_RS15915	DUF1471 family protein YdgH	yes	mRNA
CSK29544_RS24630	CSK29544_RS24630	YnfU family zinc-binding protein	yes	mRNA
CSK29544_RS24320	CSK29544_RS24320	hypothetical protein	yes	mRNA
CSK29544_RS20315	ppiD	peptidylprolyl isomerase	yes	mRNA
CSK29544_RS20310	CSK29544_RS20310	helix-hairpin-helix domain-containing protein	yes	mRNA
CSK29544_RS07840	citF	citrate lyase subunit alpha	yes	mRNA
CSK29544_RS05920	ggt	gamma-glutamyltransferase	yes	mRNA
CSK29544_RS06520	rpsM	30S ribosomal protein S13	yes	mRNA
CSK29544_RS01205	ileS	isoleucine--tRNA ligase	yes	mRNA
CSK29544_RS20920	CSK29544_RS20920	TIM barrel protein	yes	mRNA
CSK29544_RS06390	tuf	elongation factor Tu	yes	mRNA
CSK29544_RS06395	bfd	bacterioferritin-associated ferredoxin	yes	mRNA
CSK29544_RS13260	aspS	aspartate--tRNA ligase	yes	mRNA
CSK29544_RS02410	CSK29544_RS02410	carbohydrate porin	yes	mRNA
CSK29544_RS09865	dapE	succinyl-diaminopimelate desuccinylase	yes	mRNA
CSK29544_RS12120	thiD	bifunctional hydroxymethylpyrimidine kinase/phosphomethylpyrimidine kinase	yes	mRNA
CSK29544_RS02480	CSK29544_RS02480	NAD(P)H-binding protein	yes	mRNA
CSK29544_RS16095	rsxD	electron transport complex subunit RsxD	yes	mRNA
CSK29544_RS11050	CSK29544_RS11050	DUF1158 domain-containing protein	yes	mRNA
CSK29544_RS08355	gcvH	glycine cleavage system protein GcvH	yes	mRNA
CSK29544_RS20030	hemH	ferrochelatase	yes	mRNA
CSK29544_RS11935	CSK29544_RS11935	CidA/LrgA family protein	yes	mRNA
CSK29544_RS21130	hsp20	small heat shock protein sHSP20	yes	mRNA
CSK29544_RS17825	grxB	glutaredoxin 2	yes	mRNA
CSK29544_RS05780	CSK29544_RS05780	TRAP transporter substrate-binding protein	yes	mRNA
CSK29544_RS07600	nrdG	anaerobic ribonucleoside-triphosphate reductase-activating protein	yes	mRNA
CSK29544_RS13735	CSK29544_RS13735	phage antirepressor KilAC domain-containing protein	yes	mRNA
CSK29544_RS16245	CSK29544_RS16245	Bcr/CflA family multidrug efflux MFS transporter	yes	mRNA
CSK29544_RS13730	CSK29544_RS13730	carboxymuconolactone decarboxylase family protein	yes	mRNA
CSK29544_RS07080	CSK29544_RS07080	anaerobic C4-dicarboxylate transporter	yes	mRNA
CSK29544_RS16525	hycC	formate hydrogenlyase subunit 3	yes	mRNA
CSK29544_RS04425	CSK29544_RS04425	6-phospho-alpha-glucosidase	yes	mRNA
CSK29544_RS16480	hydN	electron transport protein HydN	yes	mRNA
CSK29544_RS15965	CSK29544_RS15965	fumarate hydratase	yes	mRNA
CSK29544_RS19020	bioA	adenosylmethionine--8-amino-7-oxononanoate transaminase	yes	mRNA
CSK29544_RS11205	menE	o-succinylbenzoate--CoA ligase	yes	mRNA
CSK29544_RS03650	ppiC	peptidylprolyl isomerase PpiC	yes	mRNA
CSK29544_RS11200	menC	o-succinylbenzoate synthase	yes	mRNA
CSK29544_RS20100	apt	adenine phosphoribosyltransferase	yes	mRNA
CSK29544_RS12670	CSK29544_RS12670	very short patch repair endonuclease	yes	mRNA
CSK29544_RS10370	CSK29544_RS10370	hypothetical protein	yes	mRNA
CSK29544_RS17985	CSK29544_RS17985	FTR1 family protein	yes	mRNA
CSK29544_RS19225	sucD	succinate--CoA ligase subunit alpha	yes	mRNA
CSK29544_RS19220	CSK29544_RS19220	GntR family transcriptional regulator	yes	mRNA
CSK29544_RS21680	CSK29544_RS21680	ABC transporter ATP-binding protein	yes	mRNA
CSK29544_RS21685	CSK29544_RS21685	iron ABC transporter permease	yes	mRNA
CSK29544_RS00715	CSK29544_RS00715	DUF2950 family protein	yes	mRNA
CSK29544_RS21910	silP	Ag(+)-translocating P-type ATPase SilP	yes	mRNA
CSK29544_RS16410	CSK29544_RS16410	choline transporter	yes	mRNA
CSK29544_RS16145	anmK	anhydro-N-acetylmuramic acid kinase	yes	mRNA
CSK29544_RS21915	CSK29544_RS21915	DUF2933 domain-containing protein	yes	mRNA
CSK29544_RS11750	rplY	50S ribosomal protein L25	yes	mRNA
CSK29544_RS19910	ppiB	peptidylprolyl isomerase B	yes	mRNA
CSK29544_RS15045	CSK29544_RS15045	dimethyl sulfoxide reductase anchor subunit	yes	mRNA
CSK29544_RS04550	CSK29544_RS04550	ABC transporter substrate-binding protein	yes	mRNA
CSK29544_RS04555	CSK29544_RS04555	AzlD domain-containing protein	yes	mRNA
CSK29544_RS15040	dmsD	Tat proofreading chaperone DmsD	yes	mRNA
CSK29544_RS09290	pheA	bifunctional chorismate mutase/prephenate dehydratase	yes	mRNA
CSK29544_RS12395	hisF	imidazole glycerol phosphate synthase subunit HisF	yes	mRNA
CSK29544_RS00710	CSK29544_RS00710	DUF3300 domain-containing protein	yes	mRNA
CSK29544_RS14795	CSK29544_RS14795	hypothetical protein	yes	mRNA
CSK29544_RS10085	CSK29544_RS10085	sulfate ABC transporter substrate-binding protein	yes	mRNA
CSK29544_RS01970	arcA	arginine deiminase	yes	mRNA
CSK29544_RS01975	arcC	carbamate kinase	yes	mRNA
CSK29544_RS19590	ybeD	DUF493 family protein YbeD	yes	mRNA
CSK29544_RS15260	sad	succinate-semialdehyde dehydrogenase	yes	mRNA
CSK29544_RS21295	CSK29544_RS21295	tail assembly protein	yes	mRNA
CSK29544_RS11060	ackA	acetate kinase	yes	mRNA
CSK29544_RS15460	CSK29544_RS15460	SDR family oxidoreductase	yes	mRNA
CSK29544_RS12260	gmd	GDP-mannose 4%2C6-dehydratase	yes	mRNA
CSK29544_RS11275	CSK29544_RS11275	hypothetical protein	yes	mRNA
CSK29544_RS15565	CSK29544_RS15565	YncE family protein	yes	mRNA
CSK29544_RS11080	CSK29544_RS11080	SLC13 family permease	yes	mRNA
CSK29544_RS11375	CSK29544_RS11375	hypothetical protein	yes	mRNA
CSK29544_RS00035	CSK29544_RS00035	hypothetical protein	yes	mRNA
CSK29544_RS21460	mgtA	magnesium-translocating P-type ATPase	yes	mRNA
CSK29544_RS00030	CSK29544_RS00030	antitermination protein	yes	mRNA
CSK29544_RS09245	rpsP	30S ribosomal protein S16	yes	mRNA
CSK29544_RS06495	rplR	50S ribosomal protein L18	yes	mRNA
CSK29544_RS17720	CSK29544_RS17720	LysR family transcriptional regulator	yes	mRNA
CSK29544_RS18175	fabA	bifunctional 3-hydroxydecanoyl-ACP dehydratase/trans-2-decenoyl-ACP isomerase	yes	mRNA
CSK29544_RS19680	CSK29544_RS19680	ABC transporter substrate-binding protein	yes	mRNA
CSK29544_RS19685	CSK29544_RS19685	GntP family permease	yes	mRNA
CSK29544_RS16930	astA	arginine N-succinyltransferase	yes	mRNA
CSK29544_RS14220	fsa	fructose-6-phosphate aldolase	yes	mRNA
CSK29544_RS05840	CSK29544_RS05840	PLP-dependent aminotransferase family protein	yes	mRNA
CSK29544_RS00350	CSK29544_RS00350	methionine ABC transporter permease MetI	yes	mRNA
CSK29544_RS18885	ascB	6-phospho-beta-glucosidase	yes	mRNA
CSK29544_RS18880	CSK29544_RS18880	beta-glucoside-specific PTS transporter subunit IIABC	yes	mRNA
CSK29544_RS10015	CSK29544_RS10015	oxidoreductase	yes	mRNA
CSK29544_RS05845	CSK29544_RS05845	4-aminobutyrate--2-oxoglutarate transaminase	yes	mRNA
CSK29544_RS04025	CSK29544_RS04025	alpha-galactosidase	yes	mRNA
CSK29544_RS10010	CSK29544_RS10010	MFS transporter	yes	mRNA
CSK29544_RS17530	potD	spermidine/putrescine ABC transporter substrate-binding protein PotD	yes	mRNA
CSK29544_RS01355	yjjX	inosine/xanthosine triphosphatase	yes	mRNA
CSK29544_RS13830	chaA	sodium-potassium/proton antiporter ChaA	yes	mRNA
CSK29544_RS14150	topA	type I DNA topoisomerase	yes	mRNA
CSK29544_RS18255	asnS	asparagine--tRNA ligase	yes	mRNA
CSK29544_RS08845	cysD	sulfate adenylyltransferase subunit CysD	yes	mRNA
CSK29544_RS13930	narI	respiratory nitrate reductase subunit gamma	yes	mRNA
CSK29544_RS02240	CSK29544_RS02240	PAS domain-containing methyl-accepting chemotaxis protein	yes	mRNA
CSK29544_RS08430	lysS	lysine--tRNA ligase	yes	mRNA
CSK29544_RS08025	rpsU	30S ribosomal protein S21	yes	mRNA
sRNA0110			yes	sRNA
CSK29544_RS08725	ppnN	nucleotide 5'-monophosphate nucleosidase PpnN	yes	mRNA
CSK29544_RS14630	CSK29544_RS14630	S-(hydroxymethyl)glutathione dehydrogenase/class III alcohol dehydrogenase	yes	mRNA
CSK29544_RS04090	lldR	transcriptional regulator LldR	yes	mRNA
CSK29544_RS19575	mrdB	peptidoglycan glycosyltransferase MrdB	yes	mRNA
CSK29544_RS00140	CSK29544_RS00140	hypothetical protein	yes	mRNA
CSK29544_RS19670	CSK29544_RS19670	carbohydrate ABC transporter permease	yes	mRNA
CSK29544_RS11565	CSK29544_RS11565	glucosyltransferase domain-containing protein	yes	mRNA
CSK29544_RS05815	rsmD	16S rRNA (guanine(966)-N(2))-methyltransferase	yes	mRNA
CSK29544_RS02075	tnpB	IS66 family insertion sequence element accessory protein TnpB	yes	mRNA
CSK29544_RS02070	fecE	Fe(3+) dicitrate ABC transporter ATP-binding protein FecE	yes	mRNA
CSK29544_RS05385	CSK29544_RS05385	xylose ABC transporter ATP-binding protein	yes	mRNA
CSK29544_RS04895	CSK29544_RS04895	alpha-glucosidase	yes	mRNA
CSK29544_RS09555	CSK29544_RS09555	carboxymuconolactone decarboxylase family protein	yes	mRNA
CSK29544_RS19700	uspG	universal stress protein UspG	yes	mRNA
CSK29544_RS09410	grcA	autonomous glycyl radical cofactor GrcA	yes	mRNA
CSK29544_RS05545	dppB	dipeptide ABC transporter permease DppB	yes	mRNA
CSK29544_RS18795	dps	DNA starvation/stationary phase protection protein Dps	yes	mRNA
CSK29544_RS05540	CSK29544_RS05540	ABC transporter substrate-binding protein	yes	mRNA
CSK29544_RS00495	pyrH	UMP kinase	yes	mRNA
CSK29544_RS01660	ascF	PTS cellobiose/arbutin/salicin transporter subunit IIBC	yes	mRNA
sRNA0126			yes	sRNA
sRNA0124			yes	sRNA
CSK29544_RS06490	rplF	50S ribosomal protein L6	yes	mRNA
CSK29544_RS07945	fni	type 2 isopentenyl-diphosphate Delta-isomerase	yes	mRNA
CSK29544_RS09380	pssA	CDP-diacylglycerol--serine O-phosphatidyltransferase	yes	mRNA
CSK29544_RS12945	CSK29544_RS12945	DUF2594 family protein	yes	mRNA
CSK29544_RS09385	pat	protein lysine acetyltransferase	yes	mRNA
CSK29544_RS07940	CSK29544_RS07940	glycosyltransferase	yes	mRNA
CSK29544_RS09955	entS	enterobactin transporter EntS	yes	mRNA
CSK29544_RS05445	CSK29544_RS05445	type I toxin-antitoxin system Hok family toxin	yes	mRNA
CSK29544_RS09950	fepD	Fe(3+)-siderophore ABC transporter permease	yes	mRNA
CSK29544_RS22065	CSK29544_RS22065	GIY-YIG nuclease family protein	yes	mRNA
CSK29544_RS10895	CSK29544_RS10895	sulfite exporter TauE/SafE family protein	yes	mRNA
CSK29544_RS09255	trmD	tRNA (guanosine(37)-N1)-methyltransferase TrmD	yes	mRNA
CSK29544_RS17585	CSK29544_RS17585	glycine zipper 2TM domain-containing protein	yes	mRNA
CSK29544_RS11860	nfo	deoxyribonuclease IV	yes	mRNA
CSK29544_RS09250	rimM	ribosome maturation factor RimM	yes	mRNA
CSK29544_RS11865	CSK29544_RS11865	YeiH family putative sulfate export transporter	yes	mRNA
CSK29544_RS05040	rph	ribonuclease PH	yes	mRNA
CSK29544_RS23565	CSK29544_RS23565	phage minor tail protein L	yes	mRNA
CSK29544_RS13300	znuA	zinc ABC transporter substrate-binding protein ZnuA	yes	mRNA
CSK29544_RS11945	CSK29544_RS11945	XRE family transcriptional regulator	yes	mRNA
CSK29544_RS19490	miaB	tRNA (N6-isopentenyl adenosine(37)-C2)-methylthiotransferase MiaB	yes	mRNA
CSK29544_RS23440	ykgO	type B 50S ribosomal protein L36	yes	mRNA
CSK29544_RS16575	CSK29544_RS16575	glutamine synthetase family protein	yes	mRNA
CSK29544_RS06060	feoC	[Fe-S]-dependent transcriptional repressor FeoC	yes	mRNA
CSK29544_RS07830	citD	citrate lyase acyl carrier protein	yes	mRNA
sRNA0058			yes	sRNA
CSK29544_RS13045	araF	arabinose ABC transporter substrate-binding protein AraF	yes	mRNA
CSK29544_RS03220	rplJ	50S ribosomal protein L10	yes	mRNA
CSK29544_RS13120	CSK29544_RS13120	fimbria/pilus outer membrane usher protein	yes	mRNA
sRNA0057			yes	sRNA
CSK29544_RS03225	rplA	50S ribosomal protein L1	yes	mRNA
CSK29544_RS24530	CSK29544_RS24530	hypothetical protein	yes	mRNA
CSK29544_RS01045	araA	L-arabinose isomerase	yes	mRNA
CSK29544_RS01040	araB	ribulokinase	yes	mRNA
CSK29544_RS05680	nudI	nucleoside triphosphatase NudI	yes	mRNA
CSK29544_RS13510	manX	PTS mannose transporter subunit IIAB	yes	mRNA
CSK29544_RS05685	CSK29544_RS05685	deoxynucleoside kinase	yes	mRNA
CSK29544_RS02255	ygjG	putrescine aminotransferase	yes	mRNA
CSK29544_RS07545	CSK29544_RS07545	glycine dehydrogenase	yes	mRNA
CSK29544_RS20800	CSK29544_RS20800	AI-2E family transporter	yes	mRNA
CSK29544_RS17030	CSK29544_RS17030	general stress protein	yes	mRNA
CSK29544_RS12460	dacD	serine-type D-Ala-D-Ala carboxypeptidase DacD	yes	mRNA
CSK29544_RS17035	CSK29544_RS17035	YbaK/prolyl-tRNA synthetase associated domain-containing protein	yes	mRNA
CSK29544_RS07425	msrA	peptide-methionine (S)-S-oxide reductase MsrA	yes	mRNA
CSK29544_RS24620	CSK29544_RS24620	hypothetical protein	yes	mRNA
CSK29544_RS06230	nirD	nitrite reductase small subunit NirD	yes	mRNA
CSK29544_RS23135	CSK29544_RS23135	type II toxin-antitoxin system HicA family toxin	yes	mRNA
CSK29544_RS20245	amtB	ammonium transporter AmtB	yes	mRNA
CSK29544_RS06235	nirB	nitrite reductase large subunit NirB	yes	mRNA
CSK29544_RS06335	CSK29544_RS06335	YheV family putative metal-binding protein	yes	mRNA
CSK29544_RS20325	lon	endopeptidase La	yes	mRNA
CSK29544_RS06245	ppiA	peptidylprolyl isomerase A	yes	mRNA
CSK29544_RS07000	ghxP	guanine/hypoxanthine transporter GhxP	yes	mRNA
CSK29544_RS06530	rpsD	30S ribosomal protein S4	yes	mRNA
CSK29544_RS06240	tsgA	MFS transporter TsgA	yes	mRNA
CSK29544_RS01215	rpsT	30S ribosomal protein S20	yes	mRNA
CSK29544_RS20935	CSK29544_RS20935	oligosaccharide MFS transporter	yes	mRNA
CSK29544_RS09870	CSK29544_RS09870	ArsC family reductase	yes	mRNA
CSK29544_RS02405	CSK29544_RS02405	aminoimidazole riboside kinase	yes	mRNA
CSK29544_RS07685	exbD	TonB system transport protein ExbD	yes	mRNA
CSK29544_RS07680	exbB	tol-pal system-associated acyl-CoA thioesterase	yes	mRNA
CSK29544_RS16595	CSK29544_RS16595	FAD-binding oxidoreductase	yes	mRNA
CSK29544_RS02665	murA	UDP-N-acetylglucosamine 1-carboxyvinyltransferase	yes	mRNA
CSK29544_RS24755	CSK29544_RS24755	hypothetical protein	yes	mRNA
CSK29544_RS12095	CSK29544_RS12095	RcnB family protein	yes	mRNA
CSK29544_RS20435	CSK29544_RS20435	aldo/keto reductase	yes	mRNA
CSK29544_RS12090	CSK29544_RS12090	ATP-binding cassette domain-containing protein	yes	mRNA
CSK29544_RS20025	CSK29544_RS20025	inosine/guanosine kinase	yes	mRNA
CSK29544_RS11165	rnz	ribonuclease Z	yes	mRNA
CSK29544_RS07115	efp	elongation factor P	yes	mRNA
CSK29544_RS11160	nuoN	NADH-quinone oxidoreductase subunit NuoN	yes	mRNA
CSK29544_RS07835	citE	citrate (pro-3S)-lyase subunit beta	yes	mRNA
CSK29544_RS20185	CSK29544_RS20185	EAL domain-containing protein	yes	mRNA
CSK29544_RS17950	CSK29544_RS17950	type 1 fimbrial protein	yes	mRNA
CSK29544_RS11925	cdd	cytidine deaminase	yes	mRNA
CSK29544_RS16250	cfa	cyclopropane fatty acyl phospholipid synthase	yes	mRNA
CSK29544_RS07615	CSK29544_RS07615	NAD(P)H-dependent oxidoreductase	yes	mRNA
CSK29544_RS16555	hypD	hydrogenase formation protein HypD	yes	mRNA
CSK29544_RS07865	mutY	A/G-specific adenine glycosylase	yes	mRNA
CSK29544_RS02545	rpsO	30S ribosomal protein S15	yes	mRNA
CSK29544_RS20050	adk	adenylate kinase	yes	mRNA
CSK29544_RS02895	CSK29544_RS02895	NAD-dependent succinate-semialdehyde dehydrogenase	yes	mRNA
CSK29544_RS20500	queA	tRNA preQ1(34) S-adenosylmethionine ribosyltransferase-isomerase QueA	yes	mRNA
CSK29544_RS02890	CSK29544_RS02890	hypothetical protein	yes	mRNA
CSK29544_RS20055	htpG	molecular chaperone HtpG	yes	mRNA
CSK29544_RS14955	CSK29544_RS14955	U32 family peptidase	yes	mRNA
CSK29544_RS16475	fdhF	formate dehydrogenase subunit alpha	yes	mRNA
CSK29544_RS21870	silE	silver-binding protein SilE	yes	mRNA
CSK29544_RS15780	patD	aminobutyraldehyde dehydrogenase	yes	mRNA
CSK29544_RS21690	CSK29544_RS21690	ABC transporter substrate-binding protein	yes	mRNA
CSK29544_RS21905	CSK29544_RS21905	hypothetical protein	yes	mRNA
CSK29544_RS16175	sodC	superoxide dismutase [Cu-Zn] SodC2	yes	mRNA
CSK29544_RS13410	CSK29544_RS13410	YebW family protein	yes	mRNA
CSK29544_RS15670	CSK29544_RS15670	ABC transporter substrate-binding protein	yes	mRNA
CSK29544_RS13555	CSK29544_RS13555	MBL fold metallo-hydrolase	yes	mRNA
CSK29544_RS11955	CSK29544_RS11955	LysR family transcriptional regulator	yes	mRNA
CSK29544_RS13550	CSK29544_RS13550	SDR family NAD(P)-dependent oxidoreductase	yes	mRNA
CSK29544_RS19965	CSK29544_RS19965	co-chaperone YbbN	yes	mRNA
CSK29544_RS04565	CSK29544_RS04565	GNAT family N-acetyltransferase	yes	mRNA
CSK29544_RS18505	hcr	NADH oxidoreductase	yes	mRNA
CSK29544_RS12685	CSK29544_RS12685	DUF2158 domain-containing protein	yes	mRNA
CSK29544_RS03825	mqo	malate dehydrogenase (quinone)	yes	mRNA
CSK29544_RS15070	speG	spermidine N1-acetyltransferase	yes	mRNA
CSK29544_RS01735	symE	endoribonuclease SymE	yes	mRNA
CSK29544_RS16110	nth	endonuclease III	yes	mRNA
CSK29544_RS09455	lepB	signal peptidase I	yes	mRNA
CSK29544_RS15090	CSK29544_RS15090	MFS transporter	yes	mRNA
CSK29544_RS15095	CSK29544_RS15095	fructuronate reductase	yes	mRNA
CSK29544_RS15150	CSK29544_RS15150	cobalamin-independent methionine synthase II family protein	yes	mRNA
CSK29544_RS11355	CSK29544_RS11355	phage N-6-adenine-methyltransferase	yes	mRNA
CSK29544_RS13850	CSK29544_RS13850	methyl-accepting chemotaxis protein	yes	mRNA
CSK29544_RS16820	CSK29544_RS16820	YdiY family protein	yes	mRNA
CSK29544_RS14415	CSK29544_RS14415	general stress protein	yes	mRNA
CSK29544_RS20615	iraP	anti-adapter protein IraP	yes	mRNA
CSK29544_RS20610	CSK29544_RS20610	sugar porter family MFS transporter	yes	mRNA
CSK29544_RS14410	CSK29544_RS14410	hypothetical protein	yes	mRNA
CSK29544_RS20755	zapE	cell division protein ZapE	yes	mRNA
CSK29544_RS17595	ycfP	alpha/beta hydrolase YcfP	yes	mRNA
CSK29544_RS20750	CSK29544_RS20750	Hok/Gef family protein	yes	mRNA
CSK29544_RS04155	cytR	DNA-binding transcriptional regulator CytR	yes	mRNA
CSK29544_RS05975	glgC	glucose-1-phosphate adenylyltransferase	yes	mRNA
CSK29544_RS21470	CSK29544_RS21470	MFS transporter	yes	mRNA
CSK29544_RS01445	nadR	multifunctional transcriptional regulator/nicotinamide-nucleotide adenylyltransferase/ribosylnicotinamide kinase NadR	yes	mRNA
CSK29544_RS19060	modA	molybdate ABC transporter substrate-binding protein	yes	mRNA
CSK29544_RS00705	acnB	bifunctional aconitate hydratase 2/2-methylisocitrate dehydratase	yes	mRNA
CSK29544_RS15100	ydfZ	putative selenium delivery protein YdfZ	yes	mRNA
CSK29544_RS06885	CSK29544_RS06885	MmcQ/YjbR family DNA-binding protein	yes	mRNA
CSK29544_RS05495	CSK29544_RS05495	N-acetyltransferase	yes	mRNA
CSK29544_RS05970	glgX	glycogen debranching protein GlgX	yes	mRNA
CSK29544_RS16925	astD	succinylglutamate-semialdehyde dehydrogenase	yes	mRNA
CSK29544_RS14235	pdeR	cyclic di-GMP phosphodiesterase	yes	mRNA
CSK29544_RS13910	CSK29544_RS13910	NarK family nitrate/nitrite MFS transporter	yes	mRNA
CSK29544_RS16920	astB	N-succinylarginine dihydrolase	yes	mRNA
CSK29544_RS14230	CSK29544_RS14230	crotonase/enoyl-CoA hydratase family protein	yes	mRNA
CSK29544_RS15525	nfsB	oxygen-insensitive NAD(P)H nitroreductase	yes	mRNA
CSK29544_RS15255	CSK29544_RS15255	LysR family transcriptional regulator	yes	mRNA
CSK29544_RS14300	pspD	phage shock protein PspD	yes	mRNA
CSK29544_RS16505	CSK29544_RS16505	NADH-quinone oxidoreductase subunit B family protein	yes	mRNA
CSK29544_RS18890	CSK29544_RS18890	family 1 glycosylhydrolase	yes	mRNA
CSK29544_RS01560	fhuF	siderophore-iron reductase FhuF	yes	mRNA
CSK29544_RS01565	CSK29544_RS01565	PTS sugar transporter subunit IIC	yes	mRNA
CSK29544_RS08235	CSK29544_RS08235	sugar porter family MFS transporter	yes	mRNA
CSK29544_RS14120	CSK29544_RS14120	threonylcarbamoyl-AMP synthase	yes	mRNA
CSK29544_RS07100	groL	chaperonin GroEL	yes	mRNA
CSK29544_RS14045	CSK29544_RS14045	YciI family protein	yes	mRNA
CSK29544_RS18395	pflB	formate C-acetyltransferase	yes	mRNA
CSK29544_RS14600	cybB	cytochrome b561	yes	mRNA
CSK29544_RS18825	CSK29544_RS18825	flavin reductase family protein	yes	mRNA
CSK29544_RS00345	metN	methionine ABC transporter ATP-binding protein MetN	yes	mRNA
CSK29544_RS04085	lldD	FMN-dependent L-lactate dehydrogenase LldD	yes	mRNA
CSK29544_RS17785	flgA	flagellar basal body P-ring formation protein FlgA	yes	mRNA
CSK29544_RS19540	leuS	leucine--tRNA ligase	yes	mRNA
CSK29544_RS07870	trmB	tRNA (guanosine(46)-N7)-methyltransferase TrmB	yes	mRNA
CSK29544_RS18095	CSK29544_RS18095	peptide ABC transporter substrate-binding protein	yes	mRNA
CSK29544_RS19660	CSK29544_RS19660	alpha-glucosidase	yes	mRNA
CSK29544_RS12895	CSK29544_RS12895	DegT/DnrJ/EryC1/StrS family aminotransferase	yes	mRNA
CSK29544_RS01670	CSK29544_RS01670	hypothetical protein	yes	mRNA
CSK29544_RS08495	CSK29544_RS08495	sugar ABC transporter permease	yes	mRNA
CSK29544_RS01675	CSK29544_RS01675	DUF2955 domain-containing protein	yes	mRNA
CSK29544_RS13220	CSK29544_RS13220	molecular chaperone HscC	yes	mRNA
CSK29544_RS08490	CSK29544_RS08490	carbohydrate ABC transporter permease	yes	mRNA
CSK29544_RS01170	CSK29544_RS01170	class I mannose-6-phosphate isomerase	yes	mRNA
CSK29544_RS08945	CSK29544_RS08945	GNAT family N-acetyltransferase	yes	mRNA
CSK29544_RS01175	CSK29544_RS01175	hypothetical protein	yes	mRNA
CSK29544_RS02060	fecC	iron-dicitrate ABC transporter permease FecC	yes	mRNA
CSK29544_RS02065	fecD	Fe(3+) dicitrate ABC transporter permease subunit FecD	yes	mRNA
CSK29544_RS04870	typA	ribosome-dependent GTPase TypA	yes	mRNA
CSK29544_RS18195	CSK29544_RS18195	ABC transporter ATP-binding protein	yes	mRNA
CSK29544_RS08015	rpoD	RNA polymerase sigma factor RpoD	yes	mRNA
CSK29544_RS11910	mglA	galactose/methyl galactoside ABC transporter ATP-binding protein MglA	yes	mRNA
CSK29544_RS09540	hmpA	NO-inducible flavohemoprotein	yes	mRNA
CSK29544_RS05375	CSK29544_RS05375	XylR family transcriptional regulator	yes	mRNA
CSK29544_RS01285	tal	transaldolase	yes	mRNA
CSK29544_RS18780	CSK29544_RS18780	phosphoethanolamine transferase	yes	mRNA
CSK29544_RS09780	purN	phosphoribosylglycinamide formyltransferase	yes	mRNA
CSK29544_RS06485	rpsH	30S ribosomal protein S8	yes	mRNA
CSK29544_RS06480	rpsN	30S ribosomal protein S14	yes	mRNA
CSK29544_RS04900	CSK29544_RS04900	aldose-1-epimerase	yes	mRNA
CSK29544_RS05450	CSK29544_RS05450	DUF3053 domain-containing protein	yes	mRNA
CSK29544_RS04975	CSK29544_RS04975	fimbrial protein	yes	mRNA
CSK29544_RS11825	yeiP	elongation factor P-like protein YeiP	yes	mRNA
CSK29544_RS00770	nadC	carboxylating nicotinate-nucleotide diphosphorylase	yes	mRNA
CSK29544_RS22470	CSK29544_RS22470	DUF2778 domain-containing protein	yes	mRNA
CSK29544_RS05115	CSK29544_RS05115	hypothetical protein	yes	mRNA
CSK29544_RS09260	rplS	50S ribosomal protein L19	yes	mRNA
CSK29544_RS11810	CSK29544_RS11810	GTP-binding protein	yes	mRNA
CSK29544_RS00575	fhuD	Fe(3+)-hydroxamate ABC transporter substrate-binding protein FhuD	yes	mRNA
CSK29544_RS00570	fhuB	Fe(3+)-hydroxamate ABC transporter permease FhuB	yes	mRNA
CSK29544_RS18430	lrp	leucine-responsive transcriptional regulator Lrp	yes	mRNA
CSK29544_RS18435	trxB	thioredoxin-disulfide reductase	yes	mRNA
CSK29544_RS13035	CSK29544_RS13035	non-heme ferritin-like protein	yes	mRNA
CSK29544_RS13030	CSK29544_RS13030	anaerobic C4-dicarboxylate transporter	yes	mRNA
sRNA0068			yes	sRNA
sRNA0069			yes	sRNA
sRNA0066			yes	sRNA
sRNA0067			yes	sRNA
sRNA0064			yes	sRNA
CSK29544_RS03230	rplK	50S ribosomal protein L11	yes	mRNA
sRNA0062			yes	sRNA
sRNA0063			yes	sRNA
CSK29544_RS03235	nusG	transcription termination/antitermination protein NusG	yes	mRNA
CSK29544_RS00660	can	carbonate dehydratase	yes	mRNA
CSK29544_RS11875	CSK29544_RS11875	amino acid permease	yes	mRNA
CSK29544_RS09115	CSK29544_RS09115	DUF883 family protein	yes	mRNA
CSK29544_RS06135	CSK29544_RS06135	hypothetical protein	yes	mRNA
CSK29544_RS19755	CSK29544_RS19755	TonB-dependent siderophore receptor	yes	mRNA
CSK29544_RS16025	CSK29544_RS16025	cation diffusion facilitator family transporter	yes	mRNA
CSK29544_RS00500	tsf	translation elongation factor Ts	yes	mRNA
CSK29544_RS23050	CSK29544_RS23050	hypothetical protein	yes	mRNA
CSK29544_RS00505	rpsB	30S ribosomal protein S2	yes	mRNA
CSK29544_RS01050	araD	L-ribulose-5-phosphate 4-epimerase	yes	mRNA
CSK29544_RS06000	glpD	glycerol-3-phosphate dehydrogenase	yes	mRNA
CSK29544_RS06430	rplB	50S ribosomal protein L2	yes	mRNA
CSK29544_RS15940	CSK29544_RS15940	LysR family transcriptional regulator	yes	mRNA
CSK29544_RS06435	rpsS	30S ribosomal protein S19	yes	mRNA
sRNA0113			yes	sRNA
CSK29544_RS12475	CSK29544_RS12475	DUF496 family protein	yes	mRNA
CSK29544_RS19750	fes	enterochelin esterase	yes	mRNA
CSK29544_RS05075	rpmG	50S ribosomal protein L33	yes	mRNA
CSK29544_RS24185	ypfM	protein YpfM	yes	mRNA
CSK29544_RS24590	CSK29544_RS24590	DUF2525 domain-containing protein	yes	mRNA
CSK29544_RS04655	atpC	F0F1 ATP synthase subunit epsilon	yes	mRNA
CSK29544_RS24345	marA	MDR efflux pump AcrAB transcriptional activator MarA	yes	mRNA
CSK29544_RS06220	CSK29544_RS06220	amino acid permease	yes	mRNA
CSK29544_RS23645	CSK29544_RS23645	Hok/Gef family protein	yes	mRNA
CSK29544_RS06225	cysG	siroheme synthase CysG	yes	mRNA
CSK29544_RS01125	CSK29544_RS01125	YgdI/YgdR family lipoprotein	yes	mRNA
CSK29544_RS06340	slyD	peptidylprolyl isomerase	yes	mRNA
CSK29544_RS04495	CSK29544_RS04495	type I toxin-antitoxin system Hok family toxin	yes	mRNA
CSK29544_RS06505	rpmD	50S ribosomal protein L30	yes	mRNA
CSK29544_RS06500	rpsE	30S ribosomal protein S5	yes	mRNA
CSK29544_RS06770	malF	maltose ABC transporter permease MalF	yes	mRNA
CSK29544_RS11110	nuoC	NADH-quinone oxidoreductase subunit C/D	yes	mRNA
CSK29544_RS20905	CSK29544_RS20905	MurR/RpiR family transcriptional regulator	yes	mRNA
CSK29544_RS07445	CSK29544_RS07445	fimbrial protein	yes	mRNA
CSK29544_RS08800	CSK29544_RS08800	N-acetylmannosamine-6-phosphate 2-epimerase	yes	mRNA
CSK29544_RS07320	priB	primosomal replication protein N	yes	mRNA
CSK29544_RS15800	CSK29544_RS15800	ABC transporter substrate-binding protein	yes	mRNA
CSK29544_RS07325	rpsR	30S ribosomal protein S18	yes	mRNA
CSK29544_RS12145	baeS	two-component system sensor histidine kinase BaeS	yes	mRNA
CSK29544_RS24760	CSK29544_RS24760	hypothetical protein	yes	mRNA
CSK29544_RS12140	baeR	two-component system response regulator BaeR	yes	mRNA
CSK29544_RS20340	tig	trigger factor	yes	mRNA
CSK29544_RS02650	rplU	50S ribosomal protein L21	yes	mRNA
CSK29544_RS11075	CSK29544_RS11075	sugar phosphatase	yes	mRNA
CSK29544_RS11070	CSK29544_RS11070	YfbU family protein	yes	mRNA
CSK29544_RS11175	elaB	stress response protein ElaB	yes	mRNA
CSK29544_RS07265	rnr	ribonuclease R	yes	mRNA
CSK29544_RS17800	murJ	murein biosynthesis integral membrane protein MurJ	yes	mRNA
CSK29544_RS20580	aroL	shikimate kinase AroL	yes	mRNA
CSK29544_RS07105	CSK29544_RS07105	DUF4156 domain-containing protein	yes	mRNA
CSK29544_RS06535	rpoA	DNA-directed RNA polymerase subunit alpha	yes	mRNA
CSK29544_RS07745	CSK29544_RS07745	LacI family transcriptional regulator	yes	mRNA
CSK29544_RS07660	yqhD	alcohol dehydrogenase	yes	mRNA
CSK29544_RS17890	mdoG	glucans biosynthesis protein MdoG	yes	mRNA
CSK29544_RS13715	CSK29544_RS13715	TonB-dependent siderophore receptor	yes	mRNA
CSK29544_RS16545	hypB	hydrogenase nickel incorporation protein HypB	yes	mRNA
CSK29544_RS03050	CSK29544_RS03050	amino acid ABC transporter substrate-binding protein	yes	mRNA
CSK29544_RS02980	accB	acetyl-CoA carboxylase biotin carboxyl carrier protein	yes	mRNA
CSK29544_RS13495	CSK29544_RS13495	DUF986 family protein	yes	mRNA
CSK29544_RS03750	trmA	tRNA (uridine(54)-C5)-methyltransferase TrmA	yes	mRNA
CSK29544_RS12660	CSK29544_RS12660	phosphohydrolase	yes	mRNA
CSK29544_RS02885	yhcN	peroxide/acid stress response protein YhcN	yes	mRNA
CSK29544_RS03630	trxA	thioredoxin TrxA	yes	mRNA
CSK29544_RS13115	CSK29544_RS13115	molecular chaperone	yes	mRNA
CSK29544_RS11385	CSK29544_RS11385	hypothetical protein	yes	mRNA
CSK29544_RS21745	guaD	guanine deaminase	yes	mRNA
CSK29544_RS21960	pcoE	copper resistance system metallochaperone PcoE	yes	mRNA
CSK29544_RS11380	CSK29544_RS11380	recombination protein NinG	yes	mRNA
CSK29544_RS07330	rplI	50S ribosomal protein L9	yes	mRNA
CSK29544_RS16440	CSK29544_RS16440	hypothetical protein	yes	mRNA
CSK29544_RS21740	CSK29544_RS21740	MBL fold hydrolase	yes	mRNA
CSK29544_RS21805	CSK29544_RS21805	DUF4225 domain-containing protein	yes	mRNA
CSK29544_RS16765	rpmI	50S ribosomal protein L35	yes	mRNA
CSK29544_RS19200	cydA	cytochrome ubiquinol oxidase subunit I	yes	mRNA
CSK29544_RS16760	rplT	50S ribosomal protein L20	yes	mRNA
CSK29544_RS13760	ychF	redox-regulated ATPase YchF	yes	mRNA
CSK29544_RS04470	CSK29544_RS04470	MFS transporter	yes	mRNA
CSK29544_RS13560	CSK29544_RS13560	coenzyme F390 synthetase	yes	mRNA
CSK29544_RS02400	CSK29544_RS02400	DUF805 domain-containing protein	yes	mRNA
CSK29544_RS04475	dgoD	galactonate dehydratase	yes	mRNA
CSK29544_RS04570	CSK29544_RS04570	2OG-Fe dioxygenase family protein	yes	mRNA
CSK29544_RS15790	CSK29544_RS15790	ABC transporter permease	yes	mRNA
CSK29544_RS15060	CSK29544_RS15060	DUF1161 domain-containing protein	yes	mRNA
CSK29544_RS20760	lpxP	kdo(2)-lipid IV(A) palmitoleoyltransferase	yes	mRNA
CSK29544_RS03440	rhtC	threonine export protein RhtC	yes	mRNA
CSK29544_RS15085	CSK29544_RS15085	D-galactonate dehydratase family protein	yes	mRNA
CSK29544_RS21245	CSK29544_RS21245	hypothetical protein	yes	mRNA
CSK29544_RS01990	CSK29544_RS01990	ArgR family transcriptional regulator	yes	mRNA
CSK29544_RS17635	CSK29544_RS17635	metal-dependent hydrolase	yes	mRNA
CSK29544_RS16685	ppsA	phosphoenolpyruvate synthase	yes	mRNA
CSK29544_RS20560	rdgC	recombination-associated protein RdgC	yes	mRNA
CSK29544_RS03680	ilvM	acetolactate synthase 2 small subunit	yes	mRNA
CSK29544_RS00275	rnhA	ribonuclease HI	yes	mRNA
CSK29544_RS03835	metF	methylenetetrahydrofolate reductase	yes	mRNA
CSK29544_RS00370	proS	proline--tRNA ligase	yes	mRNA
CSK29544_RS01455	serB	phosphoserine phosphatase	yes	mRNA
CSK29544_RS04000	CSK29544_RS04000	DUF1471 domain-containing protein	yes	mRNA
CSK29544_RS01450	radA	DNA repair protein RadA	yes	mRNA
CSK29544_RS19015	bioB	biotin synthase BioB	yes	mRNA
CSK29544_RS17705	CSK29544_RS17705	DUF3053 family protein	yes	mRNA
CSK29544_RS19010	bioF	8-amino-7-oxononanoate synthase	yes	mRNA
CSK29544_RS21485	CSK29544_RS21485	membrane protein	yes	mRNA
CSK29544_RS03595	rffA	dTDP-4-amino-4%2C6-dideoxygalactose transaminase	yes	mRNA
CSK29544_RS15535	ansP	L-asparagine permease	yes	mRNA
CSK29544_RS03845	metB	cystathionine gamma-synthase	yes	mRNA
CSK29544_RS08225	endA	deoxyribonuclease I	yes	mRNA
CSK29544_RS21565	CSK29544_RS21565	siderophore-interacting protein	yes	mRNA
CSK29544_RS14680	tehB	tellurite resistance methyltransferase TehB	yes	mRNA
CSK29544_RS21560	CSK29544_RS21560	MFS transporter	yes	mRNA
CSK29544_RS19650	CSK29544_RS19650	hypothetical protein	yes	mRNA
CSK29544_RS05985	glgP	glycogen phosphorylase	yes	mRNA
CSK29544_RS19655	CSK29544_RS19655	alpha-glucosidase	yes	mRNA
CSK29544_RS16940	xthA	exodeoxyribonuclease III	yes	mRNA
CSK29544_RS08795	CSK29544_RS08795	PTS transporter subunit EIIC	yes	mRNA
CSK29544_RS16860	CSK29544_RS16860	L-cystine transporter	yes	mRNA
CSK29544_RS14050	tonB	TonB system transport protein TonB	yes	mRNA
CSK29544_RS18385	CSK29544_RS18385	30S ribosomal protein S12 methylthiotransferase accessory factor YcaO	yes	mRNA
CSK29544_RS18830	CSK29544_RS18830	DksA/TraR family C4-type zinc finger protein	yes	mRNA
CSK29544_RS08250	speB	agmatinase	yes	mRNA
CSK29544_RS14615	CSK29544_RS14615	DUF2188 domain-containing protein	yes	mRNA
CSK29544_RS10040	mtnK	S-methyl-5-thioribose kinase	yes	mRNA
CSK29544_RS08315	CSK29544_RS08315	5-formyltetrahydrofolate cyclo-ligase	yes	mRNA
CSK29544_RS10045	mtnA	S-methyl-5-thioribose-1-phosphate isomerase	yes	mRNA
CSK29544_RS18205	CSK29544_RS18205	YcbX family protein	yes	mRNA
CSK29544_RS01600	CSK29544_RS01600	organic hydroperoxide resistance protein	yes	mRNA
CSK29544_RS18200	rlmKL	bifunctional 23S rRNA (guanine(2069)-N(7))-methyltransferase RlmK/23S rRNA (guanine(2445)-N(2))-methyltransferase RlmL	yes	mRNA
CSK29544_RS01165	CSK29544_RS01165	glycosyl hydrolase family 38	yes	mRNA
CSK29544_RS08480	CSK29544_RS08480	ABC transporter substrate-binding protein	yes	mRNA
CSK29544_RS08485	CSK29544_RS08485	ABC transporter ATP-binding protein	yes	mRNA
CSK29544_RS01160	CSK29544_RS01160	fructose-specific PTS transporter subunit EIIC	yes	mRNA
CSK29544_RS02155	CSK29544_RS02155	SDR family oxidoreductase	yes	mRNA
CSK29544_RS05295	CSK29544_RS05295	glycosyltransferase	yes	mRNA
CSK29544_RS09070	CSK29544_RS09070	MFS transporter	yes	mRNA
CSK29544_RS09075	proX	glycine betaine/L-proline ABC transporter substrate-binding protein ProX	yes	mRNA
CSK29544_RS02200	CSK29544_RS02200	hypothetical protein	yes	mRNA
CSK29544_RS05360	avtA	valine--pyruvate transaminase	yes	mRNA
CSK29544_RS09475	pdxJ	pyridoxine 5'-phosphate synthase	yes	mRNA
CSK29544_RS19725	CSK29544_RS19725	methylthioribulose 1-phosphate dehydratase	yes	mRNA
CSK29544_RS19720	CSK29544_RS19720	pyridoxal phosphate-dependent aminotransferase	yes	mRNA
CSK29544_RS17240	CSK29544_RS17240	phage head closure protein	yes	mRNA
CSK29544_RS17300	CSK29544_RS17300	hypothetical protein	yes	mRNA
CSK29544_RS04915	yihU	sulfolactaldehyde 3-reductase	yes	mRNA
sRNA0034			yes	sRNA
CSK29544_RS05425	glyQ	glycine--tRNA ligase subunit alpha	yes	mRNA
CSK29544_RS09970	CSK29544_RS09970	(2%2C3-dihydroxybenzoyl)adenylate synthase	yes	mRNA
CSK29544_RS22045	CSK29544_RS22045	hypothetical protein	yes	mRNA
CSK29544_RS22515	rpmJ	50S ribosomal protein L36	yes	mRNA
CSK29544_RS09975	CSK29544_RS09975	isochorismatase	yes	mRNA
CSK29544_RS09375	CSK29544_RS09375	YfiM family lipoprotein	yes	mRNA
CSK29544_RS13055	araH	arabinose ABC transporter permease AraH	yes	mRNA
CSK29544_RS00740	pdhR	pyruvate dehydrogenase complex transcriptional repressor PdhR	yes	mRNA
CSK29544_RS05510	CSK29544_RS05510	MFS transporter	yes	mRNA
CSK29544_RS12415	hisC	histidinol-phosphate transaminase	yes	mRNA
CSK29544_RS11805	CSK29544_RS11805	phosphatase PAP2 family protein	yes	mRNA
CSK29544_RS04985	CSK29544_RS04985	fimbrial biogenesis outer membrane usher protein	yes	mRNA
CSK29544_RS23505	CSK29544_RS23505	toxin-antitoxin system HicB family antitoxin	yes	mRNA
CSK29544_RS09680	ndk	nucleoside-diphosphate kinase	yes	mRNA
CSK29544_RS07820	CSK29544_RS07820	fumarylacetoacetate hydrolase family protein	yes	mRNA
CSK29544_RS23500	pqqA	pyrroloquinoline quinone precursor peptide PqqA	yes	mRNA
CSK29544_RS00580	fhuC	Fe3+-hydroxamate ABC transporter ATP-binding protein FhuC	yes	mRNA
CSK29544_RS00585	fhuA	ferrichrome porin FhuA	yes	mRNA
sRNA0071			yes	sRNA
sRNA0070			yes	sRNA
sRNA0073			yes	sRNA
sRNA0072			yes	sRNA
CSK29544_RS12915	fliZ	flagella biosynthesis regulatory protein FliZ	yes	mRNA
CSK29544_RS09295	raiA	ribosome-associated translation inhibitor RaiA	yes	mRNA
CSK29544_RS12445	CSK29544_RS12445	APC family permease	yes	mRNA
sRNA0171			yes	sRNA
CSK29544_RS15880	CSK29544_RS15880	Cof-type HAD-IIB family hydrolase	yes	mRNA
CSK29544_RS09100	nrdI	class Ib ribonucleoside-diphosphate reductase assembly flavoprotein NrdI	yes	mRNA
CSK29544_RS09105	nrdH	glutaredoxin-like protein NrdH	yes	mRNA
CSK29544_RS24450	CSK29544_RS24450	ATP-dependent metalloprotease FtsH	yes	mRNA
CSK29544_RS23335	rmf	ribosome modulation factor	yes	mRNA
CSK29544_RS19640	dcuC	anaerobic C4-dicarboxylate transporter DcuC	yes	mRNA
CSK29544_RS01185	rihC	ribonucleoside hydrolase RihC	yes	mRNA
CSK29544_RS09195	smpB	SsrA-binding protein SmpB	yes	mRNA
CSK29544_RS23435	rsmS	pleiotropic regulatory protein RsmS	yes	mRNA
CSK29544_RS01345	robA	MDR efflux pump AcrAB transcriptional activator RobA	yes	mRNA
CSK29544_RS07525	CSK29544_RS07525	aldose 1-epimerase family protein	yes	mRNA
CSK29544_RS17460	icd	NADP-dependent isocitrate dehydrogenase	yes	mRNA
sRNA0108			yes	sRNA
CSK29544_RS07520	mpl	UDP-N-acetylmuramate:L-alanyl-gamma-D-glutamyl-meso-diaminopimelate ligase	yes	mRNA
CSK29544_RS20825	CSK29544_RS20825	phenolic acid decarboxylase	yes	mRNA
CSK29544_RS17015	CSK29544_RS17015	YeaH/YhbH family protein	yes	mRNA
CSK29544_RS17010	yeaG	protein kinase YeaG	yes	mRNA
CSK29544_RS13655	nhaB	sodium/proton antiporter NhaB	yes	mRNA
CSK29544_RS13650	dsbB	disulfide bond formation protein DsbB	yes	mRNA
CSK29544_RS03115	purD	phosphoribosylamine--glycine ligase	yes	mRNA
CSK29544_RS23935	CSK29544_RS23935	DUF551 domain-containing protein	yes	mRNA
CSK29544_RS11630	gyrA	DNA topoisomerase (ATP-hydrolyzing) subunit A	yes	mRNA
CSK29544_RS20225	CSK29544_RS20225	CRISPR-associated helicase/endonuclease Cas3	yes	mRNA
CSK29544_RS06215	frlB	fructoselysine 6-phosphate deglycase	yes	mRNA
CSK29544_RS06210	frlC	fructoselysine 3-epimerase	yes	mRNA
CSK29544_RS04485	CSK29544_RS04485	2-dehydro-3-deoxygalactonokinase	yes	mRNA
CSK29544_RS04480	CSK29544_RS04480	2-dehydro-3-deoxy-6-phosphogalactonate aldolase	yes	mRNA
CSK29544_RS06350	fkpA	FKBP-type peptidyl-prolyl cis-trans isomerase	yes	mRNA
CSK29544_RS06450	rplP	50S ribosomal protein L16	yes	mRNA
CSK29544_RS11845	fruK	1-phosphofructokinase	yes	mRNA
CSK29544_RS06105	hslO	Hsp33 family molecular chaperone HslO	yes	mRNA
CSK29544_RS20850	CSK29544_RS20850	methionine ABC transporter substrate-binding protein	yes	mRNA
CSK29544_RS06510	rplO	50S ribosomal protein L15	yes	mRNA
CSK29544_RS06515	secY	preprotein translocase subunit SecY	yes	mRNA
CSK29544_RS20855	CSK29544_RS20855	ABC transporter permease	yes	mRNA
CSK29544_RS09990	cstA	carbon starvation protein CstA	yes	mRNA
CSK29544_RS07355	ytfE	iron-sulfur cluster repair protein YtfE	yes	mRNA
CSK29544_RS15835	CSK29544_RS15835	MFS transporter	yes	mRNA
CSK29544_RS20915	CSK29544_RS20915	CoA-acylating methylmalonate-semialdehyde dehydrogenase	yes	mRNA
CSK29544_RS09995	CSK29544_RS09995	YbdD/YjiX family protein	yes	mRNA
CSK29544_RS15830	CSK29544_RS15830	Ethidium bromide-methyl viologen resistance protein EmrE	yes	mRNA
CSK29544_RS07295	CSK29544_RS07295	methyl-accepting chemotaxis protein	yes	mRNA
CSK29544_RS00490	frr	ribosome recycling factor	yes	mRNA
CSK29544_RS09855	ypfH	esterase	yes	mRNA
CSK29544_RS07290	CSK29544_RS07290	isovaleryl-CoA dehydrogenase	yes	mRNA
CSK29544_RS13480	cspE	transcription antiterminator/RNA stability regulator CspE	yes	mRNA
CSK29544_RS10865	fadJ	fatty acid oxidation complex subunit alpha FadJ	yes	mRNA
CSK29544_RS15955	tus	DNA replication terminus site-binding protein	yes	mRNA
CSK29544_RS20295	queC	7-cyano-7-deazaguanine synthase QueC	yes	mRNA
CSK29544_RS02645	rpmA	50S ribosomal protein L27	yes	mRNA
CSK29544_RS20350	CSK29544_RS20350	lipoprotein	yes	mRNA
CSK29544_RS24775	CSK29544_RS24775	helix-turn-helix domain-containing protein	yes	mRNA
CSK29544_RS12175	CSK29544_RS12175	helix-turn-helix transcriptional regulator	yes	mRNA
CSK29544_RS20455	ribE	6%2C7-dimethyl-8-ribityllumazine synthase	yes	mRNA
CSK29544_RS11140	nuoJ	NADH-quinone oxidoreductase subunit J	yes	mRNA
CSK29544_RS11145	nuoK	NADH-quinone oxidoreductase subunit NuoK	yes	mRNA
CSK29544_RS13320	CSK29544_RS13320	MurR/RpiR family transcriptional regulator	yes	mRNA
CSK29544_RS07675	metC	cystathionine beta-lyase	yes	mRNA
CSK29544_RS03065	CSK29544_RS03065	amino acid ABC transporter ATP-binding protein	yes	mRNA
CSK29544_RS17885	mdoH	glucans biosynthesis glucosyltransferase MdoH	yes	mRNA
CSK29544_RS16570	CSK29544_RS16570	APC family permease	yes	mRNA
CSK29544_RS03740	btuB	TonB-dependent vitamin B12 receptor BtuB	yes	mRNA
CSK29544_RS01200	lspA	signal peptidase II	yes	mRNA
CSK29544_RS02735	hpf	ribosome hibernation promoting factor	yes	mRNA
CSK29544_RS00865	secA	preprotein translocase subunit SecA	yes	mRNA
CSK29544_RS21170	hdeD-GI	heat resistance membrane protein HdeD-GI	yes	mRNA
CSK29544_RS03600	rffC	dTDP-4-amino-4%2C6-dideoxy-D-galactose acyltransferase	yes	mRNA
CSK29544_RS01840	CSK29544_RS01840	hypothetical protein	yes	mRNA
CSK29544_RS16590	puuC	aldehyde dehydrogenase PuuC	yes	mRNA
CSK29544_RS20680	CSK29544_RS20680	CinA family protein	yes	mRNA
CSK29544_RS11395	CSK29544_RS11395	antitermination protein	yes	mRNA
CSK29544_RS17905	ymdB	O-acetyl-ADP-ribose deacetylase	yes	mRNA
CSK29544_RS16715	CSK29544_RS16715	6-phospho-beta-glucosidase	yes	mRNA
CSK29544_RS11390	CSK29544_RS11390	hypothetical protein	yes	mRNA
CSK29544_RS21770	CSK29544_RS21770	hypothetical protein	yes	mRNA
CSK29544_RS16455	fdhF	formate dehydrogenase subunit alpha	yes	mRNA
CSK29544_RS15795	CSK29544_RS15795	ABC transporter ATP-binding protein	yes	mRNA
CSK29544_RS06525	rpsK	30S ribosomal protein S11	yes	mRNA
CSK29544_RS17975	efeB	deferrochelatase/peroxidase EfeB	yes	mRNA
CSK29544_RS13770	ychH	stress-induced protein YchH	yes	mRNA
CSK29544_RS17970	phoH	phosphate starvation-inducible protein PhoH	yes	mRNA
CSK29544_RS16115	dtpA	dipeptide/tripeptide permease DtpA	yes	mRNA
CSK29544_RS12680	CSK29544_RS12680	DUF808 domain-containing protein	yes	mRNA
CSK29544_RS13575	CSK29544_RS13575	acyl-CoA desaturase	yes	mRNA
CSK29544_RS04460	CSK29544_RS04460	2-hydroxyacid dehydrogenase	yes	mRNA
CSK29544_RS16050	CSK29544_RS16050	pyridoxal phosphate-dependent aminotransferase	yes	mRNA
CSK29544_RS04465	CSK29544_RS04465	MFS transporter	yes	mRNA
CSK29544_RS11310	CSK29544_RS11310	hypothetical protein	yes	mRNA
CSK29544_RS11090	alaA	alanine transaminase AlaA	yes	mRNA
CSK29544_RS03455	CSK29544_RS03455	thioesterase family protein	yes	mRNA
CSK29544_RS07300	CSK29544_RS07300	DUF1471 domain-containing protein	yes	mRNA
CSK29544_RS20770	CSK29544_RS20770	NUDIX domain-containing protein	yes	mRNA
CSK29544_RS03450	pldA	phospholipase A	yes	mRNA
CSK29544_RS21310	CSK29544_RS21310	phage tail protein	yes	mRNA
CSK29544_RS01590	CSK29544_RS01590	threonine/serine exporter	yes	mRNA
CSK29544_RS07305	bsmA	biofilm peroxide resistance protein BsmA	yes	mRNA
CSK29544_RS16620	CSK29544_RS16620	L%2CD-transpeptidase family protein	yes	mRNA
CSK29544_RS17625	fhuE	ferric-rhodotorulic acid/ferric-coprogen receptor FhuE	yes	mRNA
CSK29544_RS01980	argF	ornithine carbamoyltransferase	yes	mRNA
CSK29544_RS01985	CSK29544_RS01985	YfcC family protein	yes	mRNA
CSK29544_RS13500	CSK29544_RS13500	PTS mannose transporter subunit IID	yes	mRNA
CSK29544_RS16750	pheT	phenylalanine--tRNA ligase subunit beta	yes	mRNA
CSK29544_RS13505	CSK29544_RS13505	PTS mannose/fructose/sorbose transporter subunit IIC	yes	mRNA
CSK29544_RS16755	pheS	phenylalanine--tRNA ligase subunit alpha	yes	mRNA
CSK29544_RS16770	infC	translation initiation factor IF-3	yes	mRNA
CSK29544_RS03690	CSK29544_RS03690	YifB family Mg chelatase-like AAA ATPase	yes	mRNA
CSK29544_RS06990	CSK29544_RS06990	Gfo/Idh/MocA family oxidoreductase	yes	mRNA
CSK29544_RS02985	accC	acetyl-CoA carboxylase biotin carboxylase subunit	yes	mRNA
CSK29544_RS21080	CSK29544_RS21080	hypothetical protein	yes	mRNA
CSK29544_RS03510	cyaY	iron donor protein CyaY	yes	mRNA
CSK29544_RS14690	CSK29544_RS14690	tyrosine-type recombinase/integrase	yes	mRNA
CSK29544_RS21550	CSK29544_RS21550	acetyltransferase	yes	mRNA
CSK29544_RS01935	CSK29544_RS01935	DUF898 family protein	yes	mRNA
CSK29544_RS19485	ubiF	2-octaprenyl-3-methyl-6-methoxy-1%2C4-benzoquinol hydroxylase	yes	mRNA
CSK29544_RS01930	CSK29544_RS01930	valine--tRNA ligase	yes	mRNA
CSK29544_RS21555	CSK29544_RS21555	aerobactin synthase IucA	yes	mRNA
CSK29544_RS19410	glnS	glutamine--tRNA ligase	yes	mRNA
CSK29544_RS04100	CSK29544_RS04100	type II toxin-antitoxin system RelE/ParE family toxin	yes	mRNA
CSK29544_RS15220	marB	multiple antibiotic resistance protein MarB	yes	mRNA
CSK29544_RS17490	purB	adenylosuccinate lyase	yes	mRNA
CSK29544_RS18920	CSK29544_RS18920	ABC transporter permease	yes	mRNA
CSK29544_RS19095	galM	galactose-1-epimerase	yes	mRNA
CSK29544_RS19090	galK	galactokinase	yes	mRNA
CSK29544_RS03580	wzyE	ECA oligosaccharide polymerase	yes	mRNA
CSK29544_RS03585	CSK29544_RS03585	TDP-N-acetylfucosamine:lipid II N-acetylfucosaminyltransferase	yes	mRNA
CSK29544_RS03855	rpmE	50S ribosomal protein L31	yes	mRNA
CSK29544_RS10285	CSK29544_RS10285	(S)-acetoin forming diacetyl reductase	yes	mRNA
CSK29544_RS10280	alsS	acetolactate synthase AlsS	yes	mRNA
CSK29544_RS19645	rna	ribonuclease I	yes	mRNA
CSK29544_RS17400	CSK29544_RS17400	BRCT domain-containing protein	yes	mRNA
CSK29544_RS00670	CSK29544_RS00670	glucose/quinate/shikimate family membrane-bound PQQ-dependent dehydrogenase	yes	mRNA
CSK29544_RS16975	ansA	asparaginase	yes	mRNA
CSK29544_RS16970	sppA	signal peptide peptidase SppA	yes	mRNA
CSK29544_RS18855	CSK29544_RS18855	fimbrial biogenesis outer membrane usher protein	yes	mRNA
CSK29544_RS02670	ibaG	BolA family iron metabolism protein IbaG	yes	mRNA
CSK29544_RS08810	queE	7-carboxy-7-deazaguanine synthase QueE	yes	mRNA
CSK29544_RS14215	CSK29544_RS14215	glycyl-radical enzyme activating protein	yes	mRNA
CSK29544_RS18660	CSK29544_RS18660	phosphatase PAP2 family protein	yes	mRNA
CSK29544_RS14740	CSK29544_RS14740	hypothetical protein	yes	mRNA
CSK29544_RS14210	CSK29544_RS14210	formate C-acetyltransferase/glycerol dehydratase family glycyl radical enzyme	yes	mRNA
CSK29544_RS14745	CSK29544_RS14745	hypothetical protein	yes	mRNA
CSK29544_RS08240	metK	methionine adenosyltransferase	yes	mRNA
CSK29544_RS14190	pyrF	orotidine-5'-phosphate decarboxylase	yes	mRNA
CSK29544_RS21425	CSK29544_RS21425	hypothetical protein	yes	mRNA
CSK29544_RS08360	gcvP	aminomethyl-transferring glycine dehydrogenase	yes	mRNA
CSK29544_RS01435	CSK29544_RS01435	LysR family transcriptional regulator	yes	mRNA
CSK29544_RS00070	CSK29544_RS00070	phage N-6-adenine-methyltransferase	yes	mRNA
CSK29544_RS06855	CSK29544_RS06855	quinone oxidoreductase	yes	mRNA
CSK29544_RS06850	pspG	envelope stress response protein PspG	yes	mRNA
CSK29544_RS17215	CSK29544_RS17215	hypothetical protein	yes	mRNA
CSK29544_RS10480	CSK29544_RS10480	replicative DNA helicase	yes	mRNA
CSK29544_RS06935	CSK29544_RS06935	PhnA domain-containing protein	yes	mRNA
CSK29544_RS11880	fghA	S-formylglutathione hydrolase	yes	mRNA
CSK29544_RS02000	pyrI	aspartate carbamoyltransferase regulatory subunit	yes	mRNA
CSK29544_RS09595	iscS	cysteine desulfurase	yes	mRNA
CSK29544_RS21135	clpK	heat shock survival AAA family ATPase ClpK	yes	mRNA
CSK29544_RS13265	nudB	dihydroneopterin triphosphate diphosphatase	yes	mRNA
CSK29544_RS05355	yicI	alpha-xylosidase	yes	mRNA
CSK29544_RS00180	CSK29544_RS00180	hypothetical protein	yes	mRNA
CSK29544_RS05350	CSK29544_RS05350	glycoside-pentoside-hexuronide family transporter	yes	mRNA
CSK29544_RS09565	csiE	stationary phase inducible protein CsiE	yes	mRNA
CSK29544_RS05080	mutM	bifunctional DNA-formamidopyrimidine glycosylase/DNA-(apurinic or apyrimidinic site) lyase	yes	mRNA
CSK29544_RS11115	nuoE	NADH-quinone oxidoreductase subunit NuoE	yes	mRNA
CSK29544_RS09440	rseB	sigma-E factor regulatory protein RseB	yes	mRNA
CSK29544_RS17575	CSK29544_RS17575	TetR/AcrR family transcriptional regulator	yes	mRNA
CSK29544_RS09445	rseC	SoxR-reducing system protein RseC	yes	mRNA
CSK29544_RS02130	lacZ	beta-galactosidase	yes	mRNA
CSK29544_RS06470	rplX	50S ribosomal protein L24	yes	mRNA
CSK29544_RS02135	lacY	lactose permease	yes	mRNA
CSK29544_RS08610	CSK29544_RS08610	prepilin peptidase-dependent protein	yes	mRNA
CSK29544_RS08615	CSK29544_RS08615	prepilin peptidase-dependent protein	yes	mRNA
CSK29544_RS09965	entC	isochorismate synthase EntC	yes	mRNA
CSK29544_RS09740	guaB	IMP dehydrogenase	yes	mRNA
CSK29544_RS09210	bamE	outer membrane protein assembly factor BamE	yes	mRNA
CSK29544_RS22030	CSK29544_RS22030	hypothetical protein	yes	mRNA
CSK29544_RS09960	fepB	Fe2+-enterobactin ABC transporter substrate-binding protein	yes	mRNA
CSK29544_RS05430	glyS	glycine--tRNA ligase subunit beta	yes	mRNA
CSK29544_RS00690	speD	adenosylmethionine decarboxylase	yes	mRNA
CSK29544_RS22750	CSK29544_RS22750	hypothetical protein	yes	mRNA
CSK29544_RS00695	yacL	protein YacL	yes	mRNA
CSK29544_RS00750	CSK29544_RS00750	MFS transporter	yes	mRNA
CSK29544_RS22450	rpmH	50S ribosomal protein L34	yes	mRNA
CSK29544_RS00755	CSK29544_RS00755	family 43 glycosylhydrolase	yes	mRNA
CSK29544_RS06540	rplQ	50S ribosomal protein L17	yes	mRNA
CSK29544_RS05505	CSK29544_RS05505	lipase	yes	mRNA
CSK29544_RS06635	metA	homoserine O-succinyltransferase	yes	mRNA
CSK29544_RS00450	fabZ	3-hydroxyacyl-ACP dehydratase FabZ	yes	mRNA
CSK29544_RS13275	ruvC	crossover junction endodeoxyribonuclease RuvC	yes	mRNA
CSK29544_RS18510	poxB	ubiquinone-dependent pyruvate dehydrogenase	yes	mRNA
CSK29544_RS06735	CSK29544_RS06735	hypothetical protein	yes	mRNA
CSK29544_RS10830	CSK29544_RS10830	DsbE family thiol:disulfide interchange protein	yes	mRNA
CSK29544_RS00595	hrpB	ATP-dependent helicase HrpB	yes	mRNA
CSK29544_RS13370	CSK29544_RS13370	DNA polymerase III subunit theta	yes	mRNA
CSK29544_RS12900	CSK29544_RS12900	acetyltransferase	yes	mRNA
CSK29544_RS12905	CSK29544_RS12905	acyl-CoA reductase	yes	mRNA
CSK29544_RS07860	CSK29544_RS07860	oxidative damage protection protein	yes	mRNA
sRNA0008			yes	sRNA
sRNA0164			yes	sRNA
CSK29544_RS03210	rpoB	DNA-directed RNA polymerase subunit beta	yes	mRNA
CSK29544_RS03215	rplL	50S ribosomal protein L7/L12	yes	mRNA
CSK29544_RS05725	uspA	universal stress protein UspA	yes	mRNA
CSK29544_RS05645	CSK29544_RS05645	MHS family MFS transporter	yes	mRNA
CSK29544_RS03190	CSK29544_RS03190	PTS lactose/cellobiose transporter subunit IIA	yes	mRNA
CSK29544_RS05640	CSK29544_RS05640	AsmA family protein	yes	mRNA
CSK29544_RS01965	CSK29544_RS01965	YhcH/YjgK/YiaL family protein	yes	mRNA
CSK29544_RS00525	CSK29544_RS00525	DUF3461 family protein	yes	mRNA
CSK29544_RS12280	cpsB	mannose-1-phosphate guanyltransferase	yes	mRNA
CSK29544_RS11900	galS	HTH-type transcriptional regulator GalS	yes	mRNA
CSK29544_RS09180	CSK29544_RS09180	TolC family outer membrane protein	yes	mRNA
CSK29544_RS01030	CSK29544_RS01030	DedA family protein	yes	mRNA
CSK29544_RS06020	malT	HTH-type transcriptional regulator MalT	yes	mRNA
CSK29544_RS06180	rpe	ribulose-phosphate 3-epimerase	yes	mRNA
CSK29544_RS06185	gph	phosphoglycolate phosphatase	yes	mRNA
CSK29544_RS23390	cydX	cytochrome bd-I oxidase subunit CydX	yes	mRNA
CSK29544_RS04675	atpH	F0F1 ATP synthase subunit delta	yes	mRNA
CSK29544_RS04670	atpA	F0F1 ATP synthase subunit alpha	yes	mRNA
CSK29544_RS06160	aroK	shikimate kinase AroK	yes	mRNA
CSK29544_RS06115	yrfG	GMP/IMP nucleotidase	yes	mRNA
CSK29544_RS06440	rplV	50S ribosomal protein L22	yes	mRNA
CSK29544_RS06110	hslR	ribosome-associated heat shock protein Hsp15	yes	mRNA
CSK29544_RS06445	rpsC	30S ribosomal protein S3	yes	mRNA
CSK29544_RS07850	citG	triphosphoribosyl-dephospho-CoA synthase CitG	yes	mRNA
CSK29544_RS12420	hisD	histidinol dehydrogenase	yes	mRNA
CSK29544_RS02515	CSK29544_RS02515	U32 family peptidase	yes	mRNA
CSK29544_RS07345	fklB	FKBP-type peptidyl-prolyl cis-trans isomerase	yes	mRNA
CSK29544_RS09980	entA	2%2C3-dihydro-2%2C3-dihydroxybenzoate dehydrogenase EntA	yes	mRNA
CSK29544_RS20960	CSK29544_RS20960	TetR/AcrR family transcriptional regulator	yes	mRNA
CSK29544_RS09985	entH	proofreading thioesterase EntH	yes	mRNA
CSK29544_RS13165	flhA	flagellar biosynthesis protein FlhA	yes	mRNA
CSK29544_RS02450	rsmI	16S rRNA (cytidine(1402)-2'-O)-methyltransferase	yes	mRNA
CSK29544_RS20285	cof	HMP-PP phosphatase	yes	mRNA
CSK29544_RS24660	CSK29544_RS24660	hypothetical protein	yes	mRNA
CSK29544_RS15920	CSK29544_RS15920	amino acid permease	yes	mRNA
CSK29544_RS24700	CSK29544_RS24700	hypothetical protein	yes	mRNA
CSK29544_RS11015	CSK29544_RS11015	TIGR01777 family oxidoreductase	yes	mRNA
CSK29544_RS11010	CSK29544_RS11010	hypothetical protein	yes	mRNA
CSK29544_RS11155	nuoM	NADH-quinone oxidoreductase subunit M	yes	mRNA
CSK29544_RS17865	CSK29544_RS17865	rhodanese-related sulfurtransferase	yes	mRNA
CSK29544_RS05850	CSK29544_RS05850	amino acid permease	yes	mRNA
CSK29544_RS16290	CSK29544_RS16290	hypothetical protein	yes	mRNA
CSK29544_RS07880	CSK29544_RS07880	DUF2884 domain-containing protein	yes	mRNA
CSK29544_RS07760	CSK29544_RS07760	hypothetical protein	yes	mRNA
CSK29544_RS07765	CSK29544_RS07765	DUF1232 domain-containing protein	yes	mRNA
CSK29544_RS16365	vgrG	type VI secretion system tip protein VgrG	yes	mRNA
CSK29544_RS16205	gloA	lactoylglutathione lyase	yes	mRNA
CSK29544_RS07380	CSK29544_RS07380	lysozyme inhibitor LprI family protein	yes	mRNA
CSK29544_RS07645	CSK29544_RS07645	antibiotic biosynthesis monooxygenase	yes	mRNA
CSK29544_RS16565	flhA	formate hydrogenlyase transcriptional activator FlhA	yes	mRNA
CSK29544_RS16560	hypE	hydrogenase expression/formation protein HypE	yes	mRNA
CSK29544_RS01895	CSK29544_RS01895	hypothetical protein	yes	mRNA
CSK29544_RS00855	yacG	DNA gyrase inhibitor YacG	yes	mRNA
CSK29544_RS11120	nuoF	NADH-quinone oxidoreductase subunit NuoF	yes	mRNA
CSK29544_RS20060	recR	recombination mediator RecR	yes	mRNA
CSK29544_RS21160	yfdX1	heat resistance protein YfdX1	yes	mRNA
CSK29544_RS11125	nuoG	NADH-quinone oxidoreductase subunit NuoG	yes	mRNA
CSK29544_RS21165	yfdX2	heat resistance protein YfdX2	yes	mRNA
CSK29544_RS16980	pncA	bifunctional nicotinamidase/pyrazinamidase	yes	mRNA
CSK29544_RS20140	hha	hemolysin expression modulator Hha	yes	mRNA
CSK29544_RS16580	puuD	gamma-glutamyl-gamma-aminobutyrate hydrolase	yes	mRNA
sRNA0082			yes	sRNA
CSK29544_RS16585	puuR	HTH-type transcriptional regulator PuuR	yes	mRNA
CSK29544_RS20145	maa	maltose O-acetyltransferase	yes	mRNA
CSK29544_RS01685	CSK29544_RS01685	MarR family transcriptional regulator	yes	mRNA
CSK29544_RS16510	CSK29544_RS16510	formate hydrogenlyase complex iron-sulfur subunit	yes	mRNA
CSK29544_RS16105	CSK29544_RS16105	electron transport complex subunit E	yes	mRNA
CSK29544_RS16515	hycE	formate hydrogenlyase subunit HycE	yes	mRNA
CSK29544_RS16100	rsxG	electron transport complex subunit RsxG	yes	mRNA
CSK29544_RS04455	CSK29544_RS04455	DUF3748 domain-containing protein	yes	mRNA
CSK29544_RS04450	CSK29544_RS04450	YceK/YidQ family lipoprotein	yes	mRNA
CSK29544_RS13580	CSK29544_RS13580	acyl-CoA desaturase	yes	mRNA
CSK29544_RS11085	yfbR	5'-deoxynucleotidase	yes	mRNA
CSK29544_RS13585	CSK29544_RS13585	RidA family protein	yes	mRNA
CSK29544_RS04510	recF	DNA replication/repair protein RecF	yes	mRNA
CSK29544_RS00355	CSK29544_RS00355	MetQ/NlpA family lipoprotein	yes	mRNA
CSK29544_RS02995	panF	sodium/pantothenate symporter	yes	mRNA
CSK29544_RS11330	CSK29544_RS11330	hypothetical protein	yes	mRNA
CSK29544_RS03460	rarD	EamA family transporter RarD	yes	mRNA
CSK29544_RS14200	osmB	osmotically-inducible lipoprotein OsmB	yes	mRNA
CSK29544_RS19250	sdhA	succinate dehydrogenase flavoprotein subunit	yes	mRNA
CSK29544_RS21300	CSK29544_RS21300	C40 family peptidase	yes	mRNA
CSK29544_RS16630	sufS	cysteine desulfurase SufS	yes	mRNA
CSK29544_RS16635	sufD	Fe-S cluster assembly protein SufD	yes	mRNA
CSK29544_RS12180	yegD	molecular chaperone	yes	mRNA
CSK29544_RS06190	trpS	tryptophan--tRNA ligase	yes	mRNA
CSK29544_RS20545	sbcD	exonuclease subunit SbcD	yes	mRNA
CSK29544_RS15420	CSK29544_RS15420	C40 family peptidase	yes	mRNA
CSK29544_RS15585	CSK29544_RS15585	alpha-amylase family protein	yes	mRNA
CSK29544_RS20660	ampH	D-alanyl-D-alanine-carboxypeptidase/endopeptidase AmpH	yes	mRNA
CSK29544_RS21545	iucC	IucA/IucC family siderophore biosynthesis protein	yes	mRNA
CSK29544_RS01530	rsmC	16S rRNA (guanine(1207)-N(2))-methyltransferase RsmC	yes	mRNA
CSK29544_RS21540	CSK29544_RS21540	SidA/IucD/PvdA family monooxygenase	yes	mRNA
CSK29544_RS01920	pepA	leucyl aminopeptidase	yes	mRNA
CSK29544_RS01925	CSK29544_RS01925	DNA polymerase III subunit chi	yes	mRNA
CSK29544_RS07315	rpsF	30S ribosomal protein S6	yes	mRNA
CSK29544_RS12990	ftnA	non-heme ferritin	yes	mRNA
sRNA0036			yes	sRNA
CSK29544_RS19035	CSK29544_RS19035	putative acyl-CoA thioester hydrolase	yes	mRNA
CSK29544_RS18035	CSK29544_RS18035	malonic semialdehyde reductase	yes	mRNA
CSK29544_RS00085	CSK29544_RS00085	DUF551 domain-containing protein	yes	mRNA
CSK29544_RS19085	galT	galactose-1-phosphate uridylyltransferase	yes	mRNA
CSK29544_RS02840	rpsI	30S ribosomal protein S9	yes	mRNA
CSK29544_RS02845	rplM	50S ribosomal protein L13	yes	mRNA
CSK29544_RS14595	CSK29544_RS14595	alpha/beta hydrolase	yes	mRNA
CSK29544_RS09745	guaA	glutamine-hydrolyzing GMP synthase	yes	mRNA
CSK29544_RS14455	CSK29544_RS14455	endonuclease/exonuclease/phosphatase family protein	yes	mRNA
CSK29544_RS11345	CSK29544_RS11345	hypothetical protein	yes	mRNA
CSK29544_RS11420	CSK29544_RS11420	hypothetical protein	yes	mRNA
CSK29544_RS00665	hpt	hypoxanthine phosphoribosyltransferase	yes	mRNA
CSK29544_RS18045	rutG	pyrimidine utilization transport protein G	yes	mRNA
CSK29544_RS18680	CSK29544_RS18680	glutathione S-transferase family protein	yes	mRNA
CSK29544_RS03015	fis	DNA-binding transcriptional regulator Fis	yes	mRNA
CSK29544_RS18910	CSK29544_RS18910	ATP-binding cassette domain-containing protein	yes	mRNA
CSK29544_RS18915	CSK29544_RS18915	ABC transporter permease	yes	mRNA
CSK29544_RS13885	CSK29544_RS13885	nitrate reductase	yes	mRNA
CSK29544_RS08275	pgk	phosphoglycerate kinase	yes	mRNA
CSK29544_RS13880	nirB	nitrite reductase large subunit NirB	yes	mRNA
CSK29544_RS21535	CSK29544_RS21535	TonB-dependent siderophore receptor	yes	mRNA
CSK29544_RS19535	CSK29544_RS19535	zinc ribbon-containing protein	yes	mRNA
CSK29544_RS00060	CSK29544_RS00060	DUF2591 family protein	yes	mRNA
CSK29544_RS10740	CSK29544_RS10740	DUF262 domain-containing protein	yes	mRNA
CSK29544_RS18610	CSK29544_RS18610	inner membrane protein YbjM	yes	mRNA
CSK29544_RS13900	narL	two-component system response regulator NarL	yes	mRNA
CSK29544_RS12840	CSK29544_RS12840	class I SAM-dependent methyltransferase	yes	mRNA
CSK29544_RS01625	CSK29544_RS01625	diguanylate cyclase	yes	mRNA
CSK29544_RS08970	mltB	lytic murein transglycosylase B	yes	mRNA
CSK29544_RS14005	oppA	oligopeptide ABC transporter substrate-binding protein OppA	yes	mRNA
CSK29544_RS08505	CSK29544_RS08505	cupin domain-containing protein	yes	mRNA
CSK29544_RS09580	suhB	inositol-1-monophosphatase	yes	mRNA
CSK29544_RS18700	gsiC	glutathione ABC transporter permease GsiC	yes	mRNA
CSK29544_RS08470	CSK29544_RS08470	PD40 domain-containing protein	yes	mRNA
CSK29544_RS16020	CSK29544_RS16020	hypothetical protein	yes	mRNA
CSK29544_RS05340	CSK29544_RS05340	hypothetical protein	yes	mRNA
CSK29544_RS18515	ltaE	low-specificity L-threonine aldolase	yes	mRNA
CSK29544_RS00610	dksA	RNA polymerase-binding protein DksA	yes	mRNA
CSK29544_RS19745	CSK29544_RS19745	MbtH family protein	yes	mRNA
CSK29544_RS05220	cpxP	cell-envelope stress modulator CpxP	yes	mRNA
CSK29544_RS19740	CSK29544_RS19740	enterobactin synthase subunit F	yes	mRNA
CSK29544_RS02225	CSK29544_RS02225	siderophore-interacting protein	yes	mRNA
CSK29544_RS18460	clpA	ATP-dependent Clp protease ATP-binding subunit ClpA	yes	mRNA
CSK29544_RS13270	CSK29544_RS13270	YebC/PmpR family DNA-binding transcriptional regulator	yes	mRNA
CSK29544_RS18465	clpS	ATP-dependent Clp protease adapter ClpS	yes	mRNA
CSK29544_RS08600	lgt	prolipoprotein diacylglyceryl transferase	yes	mRNA
CSK29544_RS08605	thyA	thymidylate synthase	yes	mRNA
CSK29544_RS04930	yihX	glucose-1-phosphatase	yes	mRNA
CSK29544_RS09225	grpE	nucleotide exchange factor GrpE	yes	mRNA
CSK29544_RS12985	tyrP	tyrosine transporter TyrP	yes	mRNA
CSK29544_RS09050	emrB	multidrug efflux MFS transporter permease subunit EmrB	yes	mRNA
CSK29544_RS09055	emrA	multidrug efflux MFS transporter periplasmic adaptor subunit EmrA	yes	mRNA
CSK29544_RS04840	yihA	ribosome biogenesis GTP-binding protein YihA/YsxC	yes	mRNA
CSK29544_RS00685	speE	polyamine aminopropyltransferase	yes	mRNA
CSK29544_RS08690	CSK29544_RS08690	YgdI/YgdR family lipoprotein	yes	mRNA
CSK29544_RS09425	nadB	L-aspartate oxidase	yes	mRNA
CSK29544_RS00445	lpxA	acyl-ACP--UDP-N-acetylglucosamine O-acyltransferase	yes	mRNA
CSK29544_RS18665	ybjG	undecaprenyl-diphosphate phosphatase	yes	mRNA
CSK29544_RS10920	CSK29544_RS10920	S8 family serine peptidase	yes	mRNA
CSK29544_RS18500	hcp	hydroxylamine reductase	yes	mRNA
CSK29544_RS20530	brnQ	branched-chain amino acid transporter carrier protein BrnQ	yes	mRNA
CSK29544_RS08980	recA	recombinase RecA	yes	mRNA
CSK29544_RS01130	CSK29544_RS01130	hypothetical protein	yes	mRNA
sRNA0014			yes	sRNA
sRNA0158			yes	sRNA
CSK29544_RS02215	CSK29544_RS02215	hypothetical protein	yes	mRNA
CSK29544_RS07875	CSK29544_RS07875	YggL family protein	yes	mRNA
sRNA0155			yes	sRNA
sRNA0152			yes	sRNA
sRNA0153			yes	sRNA
CSK29544_RS05710	rsmJ	16S rRNA (guanine(1516)-N(2))-methyltransferase RsmJ	yes	mRNA
CSK29544_RS03185	CSK29544_RS03185	PTS sugar transporter subunit IIB	yes	mRNA
CSK29544_RS09125	CSK29544_RS09125	L-alanine exporter AlaE	yes	mRNA
CSK29544_RS11850	fruA	PTS fructose transporter subunit IIBC	yes	mRNA
CSK29544_RS22535	CSK29544_RS22535	Hok/Gef family protein	yes	mRNA
CSK29544_RS05155	tdh	L-threonine 3-dehydrogenase	yes	mRNA
sRNA0084			yes	sRNA
sRNA0085			yes	sRNA
CSK29544_RS02490	CSK29544_RS02490	YhbP family protein	yes	mRNA
CSK29544_RS10850	fadL	long-chain fatty acid transporter FadL	yes	mRNA
sRNA0080			yes	sRNA
sRNA0081			yes	sRNA
CSK29544_RS10855	CSK29544_RS10855	YfcZ/YiiS family protein	yes	mRNA
CSK29544_RS23005	CSK29544_RS23005	YobF family protein	yes	mRNA
CSK29544_RS06050	bioH	pimeloyl-ACP methyl ester esterase BioH	yes	mRNA
CSK29544_RS07505	yjfF	sugar ABC transporter permease YjfF	yes	mRNA
CSK29544_RS21025	pqqF	pyrroloquinoline quinone biosynthesis protein PqqF	yes	mRNA
CSK29544_RS02195	CSK29544_RS02195	hypothetical protein	yes	mRNA
CSK29544_RS07500	CSK29544_RS07500	ABC transporter permease	yes	mRNA
CSK29544_RS04660	atpD	F0F1 ATP synthase subunit beta	yes	mRNA
CSK29544_RS04665	atpG	F0F1 ATP synthase subunit gamma	yes	mRNA
CSK29544_RS06175	dam	adenine-specific DNA-methyltransferase	yes	mRNA
CSK29544_RS13015	CSK29544_RS13015	DUF2766 domain-containing protein	yes	mRNA
CSK29544_RS06475	rplE	50S ribosomal protein L5	yes	mRNA
CSK29544_RS01310	thrA	bifunctional aspartate kinase/homoserine dehydrogenase I	yes	mRNA
CSK29544_RS07570	CSK29544_RS07570	amidohydrolase/deacetylase family metallohydrolase	yes	mRNA
CSK29544_RS20875	CSK29544_RS20875	sugar porter family MFS transporter	yes	mRNA
CSK29544_RS20975	CSK29544_RS20975	helix-turn-helix domain-containing protein	yes	mRNA
CSK29544_RS12430	CSK29544_RS12430	SDR family oxidoreductase	yes	mRNA
CSK29544_RS20970	gap	type I glyceraldehyde-3-phosphate dehydrogenase	yes	mRNA
CSK29544_RS13070	uspC	universal stress protein UspC	yes	mRNA
CSK29544_RS07805	CSK29544_RS07805	response regulator	yes	mRNA
CSK29544_RS02440	CSK29544_RS02440	hypothetical protein	yes	mRNA
