# Supplementary material for: Impact of Human Body Temperature on Stress Tolerance and Transcriptome of Cronobacter sakazakii
Source: Pathogens. 2025 Mar 14;14(3):281. doi: 10.3390/pathogens14030281 (PMC11946066; doi:10.3390/pathogens14030281)
Supplement: Supplementary file 1 [file pathogens-14-00281-s001.zip › Supplemental Table 3.xlsx]

## Sheet: Sheet1
Gene_id	Gene name	FC(CS37/CS28)	Log2FC(CS37/CS28)	Significant	Regulate	Type
CSK29544_RS14210	CSK29544_RS14210	34.637	5.11424	yes	up	mRNA
CSK29544_RS01970	arcA	442.025	8.78798	yes	up	mRNA
CSK29544_RS19195	cydB	13.578	3.76315	yes	up	mRNA
CSK29544_RS15055	CSK29544_RS15055	14.291	3.837	yes	up	mRNA
CSK29544_RS13995	adhE	9.137	3.19167	yes	up	mRNA
CSK29544_RS06230	nirD	28.441	4.82988	yes	up	mRNA
CSK29544_RS01980	argF	623.855	9.28507	yes	up	mRNA
CSK29544_RS07145	frdC	24.48	4.61352	yes	up	mRNA
CSK29544_RS13930	narI	52.046	5.70171	yes	up	mRNA
CSK29544_RS13920	narH	36.158	5.17624	yes	up	mRNA
CSK29544_RS07140	frdD	25.729	4.68534	yes	up	mRNA
CSK29544_RS11195	menB	10.521	3.3952	yes	up	mRNA
CSK29544_RS01975	arcC	949.701	9.89133	yes	up	mRNA
CSK29544_RS18395	pflB	15.952	3.99566	yes	up	mRNA
CSK29544_RS19700	uspG	34.799	5.12099	yes	up	mRNA
CSK29544_RS13925	narJ	49.564	5.63122	yes	up	mRNA
CSK29544_RS01985	CSK29544_RS01985	92.331	6.52875	yes	up	mRNA
CSK29544_RS15045	CSK29544_RS15045	32.807	5.03593	yes	up	mRNA
CSK29544_RS13900	narL	6.438	2.68668	yes	up	mRNA
CSK29544_RS07150	CSK29544_RS07150	19.828	4.30944	yes	up	mRNA
CSK29544_RS13035	CSK29544_RS13035	20.132	4.33142	yes	up	mRNA
CSK29544_RS21155	hsp20-GI	5.38	2.42759	yes	up	mRNA
CSK29544_RS19060	modA	6.039	2.59428	yes	up	mRNA
CSK29544_RS20285	cof	8.686	3.11865	yes	up	mRNA
CSK29544_RS19085	galT	6.607	2.72396	yes	up	mRNA
CSK29544_RS15050	dmsB	38.549	5.26864	yes	up	mRNA
CSK29544_RS04030	CSK29544_RS04030	12.546	3.64911	yes	up	mRNA
CSK29544_RS14220	fsa	8.402	3.07069	yes	up	mRNA
CSK29544_RS06225	cysG	15.65	3.96808	yes	up	mRNA
CSK29544_RS11200	menC	12.785	3.67636	yes	up	mRNA
CSK29544_RS13070	uspC	10.254	3.35813	yes	up	mRNA
CSK29544_RS01045	araA	9.547	3.2551	yes	up	mRNA
CSK29544_RS12620	mtfA	5.774	2.5295	yes	up	mRNA
CSK29544_RS00750	CSK29544_RS00750	12.953	3.69519	yes	up	mRNA
CSK29544_RS21135	clpK	5.947	2.57205	yes	up	mRNA
CSK29544_RS01050	araD	7.492	2.90529	yes	up	mRNA
CSK29544_RS19535	CSK29544_RS19535	8.616	3.10709	yes	up	mRNA
CSK29544_RS07355	ytfE	14.207	3.8285	yes	up	mRNA
CSK29544_RS21160	yfdX1	4.456	2.15589	yes	up	mRNA
CSK29544_RS09540	hmpA	18.005	4.17033	yes	up	mRNA
CSK29544_RS13050	araG	21.731	4.44171	yes	up	mRNA
CSK29544_RS05725	uspA	6.196	2.63131	yes	up	mRNA
CSK29544_RS12990	ftnA	8.945	3.16115	yes	up	mRNA
CSK29544_RS24755	CSK29544_RS24755	5.876	2.55474	yes	up	mRNA
CSK29544_RS19200	cydA	5.717	2.51517	yes	up	mRNA
CSK29544_RS14615	CSK29544_RS14615	17.688	4.14474	yes	up	mRNA
CSK29544_RS19190	ybgE	10.936	3.45096	yes	up	mRNA
CSK29544_RS11070	CSK29544_RS11070	4.82	2.26917	yes	up	mRNA
CSK29544_RS21130	hsp20	5.202	2.37899	yes	up	mRNA
CSK29544_RS14080	ompW	7.765	2.95697	yes	up	mRNA
CSK29544_RS13045	araF	25.603	4.67824	yes	up	mRNA
CSK29544_RS15095	CSK29544_RS15095	6.305	2.65653	yes	up	mRNA
CSK29544_RS19090	galK	7.16	2.83992	yes	up	mRNA
CSK29544_RS19095	galM	4.081	2.02888	yes	up	mRNA
CSK29544_RS10740	CSK29544_RS10740	4.016	2.00587	yes	up	mRNA
CSK29544_RS24775	CSK29544_RS24775	3.729	1.89868	yes	up	mRNA
CSK29544_RS07300	CSK29544_RS07300	9.108	3.18717	yes	up	mRNA
CSK29544_RS13770	ychH	6.014	2.58832	yes	up	mRNA
CSK29544_RS13055	araH	17.793	4.15324	yes	up	mRNA
CSK29544_RS11205	menE	10.456	3.3862	yes	up	mRNA
CSK29544_RS09295	raiA	4.93	2.30147	yes	up	mRNA
CSK29544_RS18500	hcp	14.068	3.81432	yes	up	mRNA
CSK29544_RS04025	CSK29544_RS04025	6.323	2.66072	yes	up	mRNA
CSK29544_RS13500	CSK29544_RS13500	8.827	3.14187	yes	up	mRNA
CSK29544_RS07305	bsmA	10.373	3.37475	yes	up	mRNA
CSK29544_RS22750	CSK29544_RS22750	4.014	2.00498	yes	up	mRNA
CSK29544_RS00755	CSK29544_RS00755	7.543	2.91506	yes	up	mRNA
CSK29544_RS01040	araB	10.734	3.42416	yes	up	mRNA
CSK29544_RS06095	pckA	9.737	3.28346	yes	up	mRNA
CSK29544_RS11075	CSK29544_RS11075	4.975	2.31465	yes	up	mRNA
CSK29544_RS07765	CSK29544_RS07765	4.971	2.31353	yes	up	mRNA
CSK29544_RS18310	CSK29544_RS18310	4.992	2.31972	yes	up	mRNA
CSK29544_RS21165	yfdX2	3.313	1.728	yes	up	mRNA
CSK29544_RS19080	galE	6.41	2.68034	yes	up	mRNA
CSK29544_RS21425	CSK29544_RS21425	4.383	2.13181	yes	up	mRNA
CSK29544_RS15100	ydfZ	3.955	1.98362	yes	up	mRNA
CSK29544_RS11080	CSK29544_RS11080	6.769	2.75904	yes	up	mRNA
CSK29544_RS24185	ypfM	5.34	2.41671	yes	up	mRNA
CSK29544_RS03185	CSK29544_RS03185	3.928	1.97379	yes	up	mRNA
CSK29544_RS13495	CSK29544_RS13495	6.982	2.8036	yes	up	mRNA
CSK29544_RS16835	CSK29544_RS16835	5.346	2.41859	yes	up	mRNA
CSK29544_RS13665	CSK29544_RS13665	6.317	2.65926	yes	up	mRNA
CSK29544_RS13505	CSK29544_RS13505	7.633	2.93225	yes	up	mRNA
CSK29544_RS09410	grcA	7.763	2.95657	yes	up	mRNA
CSK29544_RS08280	fbaA	3.229	1.69089	yes	up	mRNA
CSK29544_RS18505	hcr	120.117	6.90829	yes	up	mRNA
CSK29544_RS13510	manX	5.137	2.36092	yes	up	mRNA
CSK29544_RS19055	modB	4.991	2.31942	yes	up	mRNA
CSK29544_RS09385	pat	4.813	2.26694	yes	up	mRNA
CSK29544_RS21140	CSK29544_RS21140	5.553	2.4732	yes	up	mRNA
CSK29544_RS20610	CSK29544_RS20610	10.032	3.32655	yes	up	mRNA
CSK29544_RS02290	sstT	4.994	2.32009	yes	up	mRNA
CSK29544_RS21915	CSK29544_RS21915	6.331	2.66232	yes	up	mRNA
CSK29544_RS07155	frdA	7.257	2.85938	yes	up	mRNA
CSK29544_RS19050	modC	6.155	2.62178	yes	up	mRNA
CSK29544_RS14215	CSK29544_RS14215	6.574	2.71667	yes	up	mRNA
CSK29544_RS24090	CSK29544_RS24090	3.407	1.76844	yes	up	mRNA
CSK29544_RS18920	CSK29544_RS18920	5.359	2.42207	yes	up	mRNA
CSK29544_RS05915	CSK29544_RS05915	3.467	1.79372	yes	up	mRNA
CSK29544_RS05975	glgC	8.148	3.02652	yes	up	mRNA
CSK29544_RS11420	CSK29544_RS11420	3.349	1.74364	yes	up	mRNA
CSK29544_RS08795	CSK29544_RS08795	8.54	3.0942	yes	up	mRNA
CSK29544_RS24530	CSK29544_RS24530	4.982	2.31662	yes	up	mRNA
CSK29544_RS05980	glgA	5.6	2.48536	yes	up	mRNA
CSK29544_RS11015	CSK29544_RS11015	5.977	2.57935	yes	up	mRNA
CSK29544_RS14870	CSK29544_RS14870	4.125	2.04429	yes	up	mRNA
CSK29544_RS09440	rseB	2.879	1.52553	yes	up	mRNA
CSK29544_RS17060	CSK29544_RS17060	4.337	2.11663	yes	up	mRNA
CSK29544_RS20270	CSK29544_RS20270	5.72	2.51597	yes	up	mRNA
CSK29544_RS12475	CSK29544_RS12475	2.565	1.35891	yes	up	mRNA
CSK29544_RS08235	CSK29544_RS08235	3.449	1.78621	yes	up	mRNA
CSK29544_RS08275	pgk	3.778	1.9175	yes	up	mRNA
CSK29544_RS09435	rseA	2.842	1.50715	yes	up	mRNA
CSK29544_RS17575	CSK29544_RS17575	2.864	1.51801	yes	up	mRNA
CSK29544_RS04430	CSK29544_RS04430	17.598	4.1373	yes	up	mRNA
CSK29544_RS04475	dgoD	6.105	2.61002	yes	up	mRNA
CSK29544_RS00695	yacL	3.214	1.68451	yes	up	mRNA
CSK29544_RS21910	silP	3.146	1.65349	yes	up	mRNA
CSK29544_RS08725	ppnN	2.97	1.57026	yes	up	mRNA
CSK29544_RS08800	CSK29544_RS08800	5.232	2.38738	yes	up	mRNA
CSK29544_RS15060	CSK29544_RS15060	2.992	1.58118	yes	up	mRNA
CSK29544_RS18060	CSK29544_RS18060	4.718	2.23823	yes	up	mRNA
CSK29544_RS18460	clpA	3.629	1.85957	yes	up	mRNA
CSK29544_RS16020	CSK29544_RS16020	4.947	2.3066	yes	up	mRNA
CSK29544_RS18055	wrbA	4.129	2.04586	yes	up	mRNA
CSK29544_RS09155	CSK29544_RS09155	4.346	2.11961	yes	up	mRNA
CSK29544_RS05930	CSK29544_RS05930	3.166	1.6627	yes	up	mRNA
CSK29544_RS20970	gap	3.39	1.76142	yes	up	mRNA
CSK29544_RS19685	CSK29544_RS19685	4.416	2.1427	yes	up	mRNA
CSK29544_RS13330	edd	3.44	1.78243	yes	up	mRNA
CSK29544_RS09445	rseC	2.909	1.54074	yes	up	mRNA
CSK29544_RS07290	CSK29544_RS07290	9.172	3.19727	yes	up	mRNA
CSK29544_RS03190	CSK29544_RS03190	3.682	1.88068	yes	up	mRNA
CSK29544_RS06305	CSK29544_RS06305	3.02	1.59448	yes	up	mRNA
CSK29544_RS16025	CSK29544_RS16025	4.415	2.1423	yes	up	mRNA
CSK29544_RS06765	malG	3.474	1.79641	yes	up	mRNA
CSK29544_RS00995	leuD	2.606	1.38182	yes	up	mRNA
CSK29544_RS12175	CSK29544_RS12175	4.122	2.04331	yes	up	mRNA
CSK29544_RS05665	CSK29544_RS05665	3.983	1.994	yes	up	mRNA
CSK29544_RS01565	CSK29544_RS01565	7.588	2.92368	yes	up	mRNA
CSK29544_RS01185	rihC	4.804	2.26409	yes	up	mRNA
CSK29544_RS02735	hpf	2.835	1.50326	yes	up	mRNA
CSK29544_RS17510	pepT	3.178	1.66816	yes	up	mRNA
CSK29544_RS01175	CSK29544_RS01175	8.201	3.03575	yes	up	mRNA
CSK29544_RS07820	CSK29544_RS07820	18.053	4.17416	yes	up	mRNA
CSK29544_RS23335	rmf	7.544	2.91537	yes	up	mRNA
CSK29544_RS13030	CSK29544_RS13030	14.436	3.85161	yes	up	mRNA
CSK29544_RS08485	CSK29544_RS08485	6.639	2.73105	yes	up	mRNA
CSK29544_RS17970	phoH	3.162	1.66083	yes	up	mRNA
CSK29544_RS21870	silE	3.82	1.93365	yes	up	mRNA
CSK29544_RS06000	glpD	5.915	2.56446	yes	up	mRNA
CSK29544_RS08610	CSK29544_RS08610	6.061	2.5996	yes	up	mRNA
CSK29544_RS13370	CSK29544_RS13370	2.775	1.47257	yes	up	mRNA
CSK29544_RS11910	mglA	3.196	1.67637	yes	up	mRNA
CSK29544_RS05985	glgP	4.653	2.21816	yes	up	mRNA
CSK29544_RS13910	CSK29544_RS13910	3.947	1.98075	yes	up	mRNA
CSK29544_RS08355	gcvH	3.35	1.74403	yes	up	mRNA
CSK29544_RS14680	tehB	3.21	1.68252	yes	up	mRNA
CSK29544_RS12430	CSK29544_RS12430	2.433	1.28278	yes	up	mRNA
CSK29544_RS00285	gloB	2.444	1.28912	yes	up	mRNA
CSK29544_RS07080	CSK29544_RS07080	6.572	2.71626	yes	up	mRNA
CSK29544_RS11190	menH	5.252	2.39277	yes	up	mRNA
CSK29544_RS24305	trpB	2.226	1.15446	yes	up	mRNA
CSK29544_RS06885	CSK29544_RS06885	2.825	1.4984	yes	up	mRNA
CSK29544_RS05970	glgX	3.419	1.77351	yes	up	mRNA
CSK29544_RS20470	CSK29544_RS20470	2.991	1.5804	yes	up	mRNA
CSK29544_RS21840	CSK29544_RS21840	5.277	2.3997	yes	up	mRNA
CSK29544_RS04605	CSK29544_RS04605	5.375	2.42632	yes	up	mRNA
CSK29544_RS02760	elbB	2.354	1.2353	yes	up	mRNA
CSK29544_RS18125	CSK29544_RS18125	2.872	1.52228	yes	up	mRNA
CSK29544_RS02205	CSK29544_RS02205	3.355	1.7461	yes	up	mRNA
CSK29544_RS09125	CSK29544_RS09125	2.352	1.23387	yes	up	mRNA
CSK29544_RS04495	CSK29544_RS04495	3.105	1.6346	yes	up	mRNA
CSK29544_RS02130	lacZ	3.184	1.67107	yes	up	mRNA
CSK29544_RS06770	malF	2.633	1.3967	yes	up	mRNA
CSK29544_RS07760	CSK29544_RS07760	3.491	1.8035	yes	up	mRNA
CSK29544_RS18470	cspD	6.113	2.61188	yes	up	mRNA
CSK29544_RS17010	yeaG	6.349	2.66655	yes	up	mRNA
CSK29544_RS09115	CSK29544_RS09115	5.147	2.36382	yes	up	mRNA
CSK29544_RS18610	CSK29544_RS18610	2.872	1.52218	yes	up	mRNA
CSK29544_RS21845	CSK29544_RS21845	4.472	2.1608	yes	up	mRNA
CSK29544_RS14880	CSK29544_RS14880	2.797	1.48384	yes	up	mRNA
CSK29544_RS02255	ygjG	2.333	1.22211	yes	up	mRNA
CSK29544_RS18465	clpS	2.26	1.17617	yes	up	mRNA
CSK29544_RS07825	citC	17.706	4.14619	yes	up	mRNA
CSK29544_RS02765	arcB	2.468	1.30333	yes	up	mRNA
sRNA0113		6.288	2.65259	yes	up	sRNA
CSK29544_RS06855	CSK29544_RS06855	2.733	1.45032	yes	up	mRNA
CSK29544_RS10855	CSK29544_RS10855	2.159	1.11029	yes	up	mRNA
CSK29544_RS17400	CSK29544_RS17400	2.548	1.34926	yes	up	mRNA
CSK29544_RS18830	CSK29544_RS18830	2.823	1.49711	yes	up	mRNA
CSK29544_RS08480	CSK29544_RS08480	5.038	2.33279	yes	up	mRNA
CSK29544_RS07085	aspA	2.839	1.50523	yes	up	mRNA
CSK29544_RS21170	hdeD-GI	2.245	1.16648	yes	up	mRNA
CSK29544_RS10865	fadJ	3.086	1.62575	yes	up	mRNA
CSK29544_RS15040	dmsD	21.056	4.39613	yes	up	mRNA
CSK29544_RS10180	CSK29544_RS10180	3.001	1.58562	yes	up	mRNA
CSK29544_RS07265	rnr	2.15	1.10463	yes	up	mRNA
CSK29544_RS21745	guaD	3.862	1.94941	yes	up	mRNA
CSK29544_RS15980	CSK29544_RS15980	2.824	1.49794	yes	up	mRNA
CSK29544_RS17290	CSK29544_RS17290	4.248	2.08673	yes	up	mRNA
CSK29544_RS06990	CSK29544_RS06990	3.299	1.72204	yes	up	mRNA
CSK29544_RS09380	pssA	2.398	1.26181	yes	up	mRNA
CSK29544_RS07660	yqhD	2.508	1.32663	yes	up	mRNA
CSK29544_RS18915	CSK29544_RS18915	3.914	1.96851	yes	up	mRNA
CSK29544_RS20905	CSK29544_RS20905	2.249	1.16911	yes	up	mRNA
CSK29544_RS01160	CSK29544_RS01160	7.398	2.88721	yes	up	mRNA
CSK29544_RS14200	osmB	3.216	1.68534	yes	up	mRNA
CSK29544_RS18795	dps	3.123	1.64289	yes	up	mRNA
CSK29544_RS07655	dkgA	2.451	1.29334	yes	up	mRNA
CSK29544_RS02515	CSK29544_RS02515	3.624	1.85763	yes	up	mRNA
CSK29544_RS07805	CSK29544_RS07805	3.448	1.78562	yes	up	mRNA
CSK29544_RS18400	pflA	3.754	1.90829	yes	up	mRNA
CSK29544_RS08360	gcvP	3.073	1.61973	yes	up	mRNA
CSK29544_RS10185	CSK29544_RS10185	2.286	1.19287	yes	up	mRNA
CSK29544_RS01990	CSK29544_RS01990	4.724	2.2399	yes	up	mRNA
CSK29544_RS08490	CSK29544_RS08490	7.505	2.90793	yes	up	mRNA
CSK29544_RS02200	CSK29544_RS02200	2.16	1.1107	yes	up	mRNA
CSK29544_RS07645	CSK29544_RS07645	2.984	1.57733	yes	up	mRNA
CSK29544_RS08470	CSK29544_RS08470	3.982	1.99334	yes	up	mRNA
CSK29544_RS21905	CSK29544_RS21905	2.558	1.35476	yes	up	mRNA
CSK29544_RS21805	CSK29544_RS21805	2.285	1.19213	yes	up	mRNA
CSK29544_RS13205	CSK29544_RS13205	4.674	2.22465	yes	up	mRNA
CSK29544_RS14120	CSK29544_RS14120	2.138	1.09651	yes	up	mRNA
CSK29544_RS02490	CSK29544_RS02490	2.732	1.45016	yes	up	mRNA
CSK29544_RS02400	CSK29544_RS02400	4.699	2.23244	yes	up	mRNA
CSK29544_RS14875	CSK29544_RS14875	3.451	1.78715	yes	up	mRNA
CSK29544_RS08690	CSK29544_RS08690	2.04	1.02841	yes	up	mRNA
CSK29544_RS05460	CSK29544_RS05460	3.782	1.91909	yes	up	mRNA
CSK29544_RS16720	CSK29544_RS16720	4.465	2.15876	yes	up	mRNA
CSK29544_RS14090	trpA	2.24	1.16359	yes	up	mRNA
CSK29544_RS07560	CSK29544_RS07560	3.728	1.8983	yes	up	mRNA
CSK29544_RS11395	CSK29544_RS11395	2.883	1.52733	yes	up	mRNA
CSK29544_RS00030	CSK29544_RS00030	2.883	1.52733	yes	up	mRNA
CSK29544_RS17015	CSK29544_RS17015	5.442	2.44416	yes	up	mRNA
CSK29544_RS20875	CSK29544_RS20875	5.259	2.3949	yes	up	mRNA
CSK29544_RS05935	CSK29544_RS05935	2.211	1.1444	yes	up	mRNA
CSK29544_RS02155	CSK29544_RS02155	2.186	1.1283	yes	up	mRNA
CSK29544_RS14885	CSK29544_RS14885	2.058	1.04093	yes	up	mRNA
CSK29544_RS01965	CSK29544_RS01965	2.794	1.48252	yes	up	mRNA
CSK29544_RS19485	ubiF	2.209	1.14329	yes	up	mRNA
sRNA0124		3.425	1.77628	yes	up	sRNA
sRNA0155		384.001	8.58497	yes	up	sRNA
CSK29544_RS05520	eptB	3.01	1.58977	yes	up	mRNA
CSK29544_RS15260	sad	3.15	1.65513	yes	up	mRNA
CSK29544_RS18875	CSK29544_RS18875	4.489	2.16646	yes	up	mRNA
CSK29544_RS11850	fruA	45.966	5.52249	yes	up	mRNA
CSK29544_RS18890	CSK29544_RS18890	3.629	1.85968	yes	up	mRNA
CSK29544_RS02480	CSK29544_RS02480	4.102	2.03645	yes	up	mRNA
CSK29544_RS21470	CSK29544_RS21470	2.963	1.56694	yes	up	mRNA
CSK29544_RS04590	CSK29544_RS04590	2.211	1.14444	yes	up	mRNA
CSK29544_RS18110	yccX	2.22	1.15036	yes	up	mRNA
CSK29544_RS01170	CSK29544_RS01170	3.379	1.75674	yes	up	mRNA
CSK29544_RS16250	cfa	2.061	1.04337	yes	up	mRNA
CSK29544_RS12395	hisF	2.314	1.21062	yes	up	mRNA
CSK29544_RS11900	galS	2.958	1.56445	yes	up	mRNA
CSK29544_RS08495	CSK29544_RS08495	5.509	2.46183	yes	up	mRNA
CSK29544_RS07490	CSK29544_RS07490	4.174	2.06151	yes	up	mRNA
CSK29544_RS18095	CSK29544_RS18095	2.907	1.53953	yes	up	mRNA
CSK29544_RS05175	gpmM	2.489	1.31582	yes	up	mRNA
CSK29544_RS06735	CSK29544_RS06735	2.574	1.36412	yes	up	mRNA
CSK29544_RS23470	asr	3.35	1.74413	yes	up	mRNA
CSK29544_RS22230	CSK29544_RS22230	2.475	1.30721	yes	up	mRNA
CSK29544_RS13200	CSK29544_RS13200	3.327	1.73424	yes	up	mRNA
CSK29544_RS14005	oppA	2.162	1.11234	yes	up	mRNA
CSK29544_RS12670	CSK29544_RS12670	2.332	1.22143	yes	up	mRNA
CSK29544_RS16715	CSK29544_RS16715	3.841	1.94131	yes	up	mRNA
sRNA0152		6.208	2.63404	yes	up	sRNA
CSK29544_RS13320	CSK29544_RS13320	2.312	1.20919	yes	up	mRNA
CSK29544_RS10280	alsS	4.868	2.28337	yes	up	mRNA
CSK29544_RS02135	lacY	3.248	1.6995	yes	up	mRNA
CSK29544_RS12140	baeR	2.422	1.27616	yes	up	mRNA
CSK29544_RS10480	CSK29544_RS10480	3.397	1.76428	yes	up	mRNA
CSK29544_RS23135	CSK29544_RS23135	2.288	1.19437	yes	up	mRNA
CSK29544_RS21245	CSK29544_RS21245	2.636	1.39815	yes	up	mRNA
CSK29544_RS06600	aroE	2.069	1.04914	yes	up	mRNA
CSK29544_RS12900	CSK29544_RS12900	3.012	1.59084	yes	up	mRNA
CSK29544_RS20825	CSK29544_RS20825	2.275	1.18613	yes	up	mRNA
CSK29544_RS24450	CSK29544_RS24450	4.83	2.27215	yes	up	mRNA
CSK29544_RS06685	CSK29544_RS06685	2.534	1.34162	yes	up	mRNA
CSK29544_RS18510	poxB	18.809	4.23337	yes	up	mRNA
CSK29544_RS01660	ascF	2.953	1.56198	yes	up	mRNA
CSK29544_RS23645	CSK29544_RS23645	2.362	1.23997	yes	up	mRNA
CSK29544_RS04930	yihX	2.198	1.13612	yes	up	mRNA
CSK29544_RS05445	CSK29544_RS05445	2.298	1.20032	yes	up	mRNA
CSK29544_RS17825	grxB	2.478	1.30938	yes	up	mRNA
CSK29544_RS11010	CSK29544_RS11010	2.803	1.4868	yes	up	mRNA
CSK29544_RS15085	CSK29544_RS15085	5.356	2.42125	yes	up	mRNA
CSK29544_RS10285	CSK29544_RS10285	14.736	3.88123	yes	up	mRNA
CSK29544_RS18680	CSK29544_RS18680	2.164	1.11382	yes	up	mRNA
sRNA0105		3.736	1.90157	yes	up	sRNA
CSK29544_RS21080	CSK29544_RS21080	2.414	1.27166	yes	up	mRNA
CSK29544_RS05515	CSK29544_RS05515	3.186	1.67165	yes	up	mRNA
CSK29544_RS22535	CSK29544_RS22535	2.099	1.06958	yes	up	mRNA
CSK29544_RS11865	CSK29544_RS11865	2.103	1.07219	yes	up	mRNA
CSK29544_RS07840	citF	5.571	2.47804	yes	up	mRNA
CSK29544_RS05680	nudI	2.99	1.58037	yes	up	mRNA
CSK29544_RS21960	pcoE	2.302	1.20265	yes	up	mRNA
CSK29544_RS14640	CSK29544_RS14640	3.76	1.91057	yes	up	mRNA
CSK29544_RS04480	CSK29544_RS04480	3.489	1.80292	yes	up	mRNA
CSK29544_RS13915	CSK29544_RS13915	3.436	1.78057	yes	up	mRNA
CSK29544_RS19325	CSK29544_RS19325	3.002	1.58586	yes	up	mRNA
CSK29544_RS04985	CSK29544_RS04985	2.625	1.39208	yes	up	mRNA
CSK29544_RS12400	hisA	2.208	1.14247	yes	up	mRNA
CSK29544_RS01165	CSK29544_RS01165	3.651	1.86819	yes	up	mRNA
CSK29544_RS12145	baeS	2.527	1.3374	yes	up	mRNA
CSK29544_RS14585	CSK29544_RS14585	2.942	1.55692	yes	up	mRNA
CSK29544_RS20435	CSK29544_RS20435	2.844	1.50802	yes	up	mRNA
CSK29544_RS12420	hisD	2.24	1.16354	yes	up	mRNA
CSK29544_RS19640	dcuC	2.849	1.51039	yes	up	mRNA
CSK29544_RS04975	CSK29544_RS04975	3.568	1.83495	yes	up	mRNA
CSK29544_RS18910	CSK29544_RS18910	2.853	1.51253	yes	up	mRNA
CSK29544_RS09565	csiE	3.505	1.8094	yes	up	mRNA
CSK29544_RS11905	mglB	2.95	1.56057	yes	up	mRNA
CSK29544_RS06060	feoC	5.457	2.44819	yes	up	mRNA
CSK29544_RS07570	CSK29544_RS07570	2.735	1.4515	yes	up	mRNA
CSK29544_RS10075	CSK29544_RS10075	2.07	1.04939	yes	up	mRNA
sRNA0108		9.508	3.24909	yes	up	sRNA
CSK29544_RS08615	CSK29544_RS08615	4.939	2.30422	yes	up	mRNA
CSK29544_RS20185	CSK29544_RS20185	2.32	1.21405	yes	up	mRNA
CSK29544_RS07555	CSK29544_RS07555	3.775	1.91651	yes	up	mRNA
CSK29544_RS12415	hisC	2.342	1.22747	yes	up	mRNA
CSK29544_RS17300	CSK29544_RS17300	2.437	1.28527	yes	up	mRNA
CSK29544_RS11005	CSK29544_RS11005	3.349	1.7439	yes	up	mRNA
CSK29544_RS20760	lpxP	4.542	2.18344	yes	up	mRNA
CSK29544_RS15800	CSK29544_RS15800	6.568	2.71553	yes	up	mRNA
CSK29544_RS08195	CSK29544_RS08195	3.146	1.65344	yes	up	mRNA
CSK29544_RS15690	CSK29544_RS15690	2.481	1.31068	yes	up	mRNA
CSK29544_RS05220	cpxP	2.233	1.15884	yes	up	mRNA
CSK29544_RS01125	CSK29544_RS01125	2.66	1.41158	yes	up	mRNA
CSK29544_RS13335	CSK29544_RS13335	2.284	1.19133	yes	up	mRNA
CSK29544_RS20310	CSK29544_RS20310	3.681	1.88003	yes	up	mRNA
CSK29544_RS01590	CSK29544_RS01590	4.267	2.09311	yes	up	mRNA
CSK29544_RS07550	CSK29544_RS07550	3.483	1.8005	yes	up	mRNA
CSK29544_RS03680	ilvM	3.153	1.65663	yes	up	mRNA
CSK29544_RS07945	fni	2.347	1.23062	yes	up	mRNA
CSK29544_RS07940	CSK29544_RS07940	2.285	1.19215	yes	up	mRNA
CSK29544_RS07950	CSK29544_RS07950	2.007	1.00482	yes	up	mRNA
CSK29544_RS15255	CSK29544_RS15255	2.356	1.23654	yes	up	mRNA
CSK29544_RS16180	CSK29544_RS16180	2.464	1.3009	yes	up	mRNA
CSK29544_RS05230	pfkA	2.038	1.0272	yes	up	mRNA
CSK29544_RS20920	CSK29544_RS20920	3.514	1.81299	yes	up	mRNA
CSK29544_RS08945	CSK29544_RS08945	4.068	2.02417	yes	up	mRNA
CSK29544_RS19650	CSK29544_RS19650	2.895	1.5336	yes	up	mRNA
CSK29544_RS11380	CSK29544_RS11380	3.841	1.94166	yes	up	mRNA
CSK29544_RS00045	CSK29544_RS00045	3.841	1.94166	yes	up	mRNA
CSK29544_RS16175	sodC	2.042	1.02997	yes	up	mRNA
CSK29544_RS08135	katG	3.126	1.64416	yes	up	mRNA
CSK29544_RS13730	CSK29544_RS13730	3.661	1.87206	yes	up	mRNA
CSK29544_RS18885	ascB	3.35	1.74418	yes	up	mRNA
CSK29544_RS19655	CSK29544_RS19655	2.438	1.28551	yes	up	mRNA
CSK29544_RS16655	CSK29544_RS16655	2.025	1.01795	yes	up	mRNA
CSK29544_RS14865	CSK29544_RS14865	3.283	1.71522	yes	up	mRNA
CSK29544_RS23390	cydX	172.805	7.433	yes	up	mRNA
CSK29544_RS05395	xylA	3.114	1.63877	yes	up	mRNA
CSK29544_RS20155	CSK29544_RS20155	2.185	1.1275	yes	up	mRNA
CSK29544_RS05540	CSK29544_RS05540	2.2	1.13725	yes	up	mRNA
CSK29544_RS02305	uxaC	2.04	1.02844	yes	up	mRNA
CSK29544_RS24620	CSK29544_RS24620	3.393	1.76237	yes	up	mRNA
CSK29544_RS06585	smg	2.145	1.10084	yes	up	mRNA
CSK29544_RS02195	CSK29544_RS02195	2.006	1.00454	yes	up	mRNA
CSK29544_RS00525	CSK29544_RS00525	2.247	1.16777	yes	up	mRNA
CSK29544_RS20135	tomB	2.206	1.14117	yes	up	mRNA
CSK29544_RS06645	aceA	2.787	1.47853	yes	up	mRNA
CSK29544_RS10475	CSK29544_RS10475	2.793	1.48176	yes	up	mRNA
CSK29544_RS05375	CSK29544_RS05375	2.217	1.14883	yes	up	mRNA
CSK29544_RS06020	malT	2.13	1.09075	yes	up	mRNA
CSK29544_RS23435	rsmS	2.915	1.54338	yes	up	mRNA
CSK29544_RS21205	CSK29544_RS21205	2.193	1.13314	yes	up	mRNA
CSK29544_RS19660	CSK29544_RS19660	2.497	1.31993	yes	up	mRNA
CSK29544_RS07135	CSK29544_RS07135	2.137	1.09581	yes	up	mRNA
CSK29544_RS21460	mgtA	2.631	1.39586	yes	up	mRNA
CSK29544_RS17595	ycfP	2.063	1.04507	yes	up	mRNA
CSK29544_RS15905	pntB	2.216	1.14825	yes	up	mRNA
CSK29544_RS21485	CSK29544_RS21485	3.3	1.72267	yes	up	mRNA
CSK29544_RS10340	CSK29544_RS10340	2.259	1.17538	yes	up	mRNA
CSK29544_RS08315	CSK29544_RS08315	2.231	1.15799	yes	up	mRNA
CSK29544_RS07835	citE	14.05	3.81249	yes	up	mRNA
CSK29544_RS13165	flhA	2.466	1.30223	yes	up	mRNA
CSK29544_RS13105	CSK29544_RS13105	3.898	1.96269	yes	up	mRNA
CSK29544_RS04470	CSK29544_RS04470	9.843	3.29905	yes	up	mRNA
CSK29544_RS16620	CSK29544_RS16620	3.503	1.8087	yes	up	mRNA
CSK29544_RS07565	CSK29544_RS07565	2.285	1.19198	yes	up	mRNA
CSK29544_RS05355	yicI	2.787	1.47869	yes	up	mRNA
CSK29544_RS07810	CSK29544_RS07810	2.515	1.33029	yes	up	mRNA
CSK29544_RS04755	rbsB	2.919	1.54544	yes	up	mRNA
CSK29544_RS16565	flhA	2.294	1.19784	yes	up	mRNA
CSK29544_RS01655	CSK29544_RS01655	3.033	1.60068	yes	up	mRNA
CSK29544_RS13410	CSK29544_RS13410	2.951	1.56101	yes	up	mRNA
CSK29544_RS04450	CSK29544_RS04450	2.13	1.09065	yes	up	mRNA
CSK29544_RS02300	CSK29544_RS02300	2.468	1.30333	yes	up	mRNA
CSK29544_RS06235	nirB	2.842	1.50713	yes	up	mRNA
sRNA0014		135.325	7.08028	yes	up	sRNA
CSK29544_RS24590	CSK29544_RS24590	3.867	1.95125	yes	up	mRNA
CSK29544_RS09855	ypfH	2.184	1.12708	yes	up	mRNA
CSK29544_RS18880	CSK29544_RS18880	4.413	2.14163	yes	up	mRNA
CSK29544_RS17905	ymdB	2.429	1.28042	yes	up	mRNA
CSK29544_RS01030	CSK29544_RS01030	2.225	1.15379	yes	up	mRNA
CSK29544_RS21850	CSK29544_RS21850	3.596	1.84633	yes	up	mRNA
CSK29544_RS20915	CSK29544_RS20915	2.532	1.34051	yes	up	mRNA
CSK29544_RS07815	CSK29544_RS07815	14.366	3.84462	yes	up	mRNA
CSK29544_RS03690	CSK29544_RS03690	2.046	1.03258	yes	up	mRNA
CSK29544_RS11175	elaB	2.382	1.25205	yes	up	mRNA
CSK29544_RS02285	CSK29544_RS02285	3.642	1.86454	yes	up	mRNA
CSK29544_RS11845	fruK	17.65	4.14163	yes	up	mRNA
CSK29544_RS09935	maeB	2.727	1.44755	yes	up	mRNA
CSK29544_RS07615	CSK29544_RS07615	2.723	1.445	yes	up	mRNA
CSK29544_RS20935	CSK29544_RS20935	2.807	1.48899	yes	up	mRNA
CSK29544_RS04425	CSK29544_RS04425	7.794	2.96232	yes	up	mRNA
CSK29544_RS14595	CSK29544_RS14595	2.302	1.20309	yes	up	mRNA
CSK29544_RS20750	CSK29544_RS20750	2.642	1.40144	yes	up	mRNA
sRNA0173		2.346	1.23045	yes	up	sRNA
CSK29544_RS14455	CSK29544_RS14455	2.295	1.19824	yes	up	mRNA
CSK29544_RS03960	CSK29544_RS03960	2.057	1.04056	yes	up	mRNA
CSK29544_RS21740	CSK29544_RS21740	2.266	1.17995	yes	up	mRNA
CSK29544_RS00295	CSK29544_RS00295	2.02	1.01417	yes	up	mRNA
CSK29544_RS14235	pdeR	5.432	2.44143	yes	up	mRNA
CSK29544_RS07525	CSK29544_RS07525	44.902	5.4887	yes	up	mRNA
CSK29544_RS08505	CSK29544_RS08505	2.328	1.21885	yes	up	mRNA
CSK29544_RS22030	CSK29544_RS22030	2.044	1.03158	yes	up	mRNA
CSK29544_RS15780	patD	2.197	1.13531	yes	up	mRNA
CSK29544_RS21285	CSK29544_RS21285	2.116	1.08115	yes	up	mRNA
CSK29544_RS06215	frlB	2.401	1.26382	yes	up	mRNA
CSK29544_RS00855	yacG	2.11	1.07732	yes	up	mRNA
CSK29544_RS06785	CSK29544_RS06785	2.425	1.27788	yes	up	mRNA
CSK29544_RS16290	CSK29544_RS16290	3.746	1.90518	yes	up	mRNA
CSK29544_RS07495	CSK29544_RS07495	2.76	1.46456	yes	up	mRNA
CSK29544_RS03050	CSK29544_RS03050	2.847	1.50951	yes	up	mRNA
CSK29544_RS20615	iraP	2.129	1.09003	yes	up	mRNA
sRNA0171		4.82	2.26916	yes	up	sRNA
CSK29544_RS11975	CSK29544_RS11975	3.562	1.83256	yes	up	mRNA
CSK29544_RS10870	sixA	2.353	1.2343	yes	up	mRNA
CSK29544_RS04485	CSK29544_RS04485	2.251	1.17043	yes	up	mRNA
CSK29544_RS14300	pspD	2.055	1.03891	yes	up	mRNA
CSK29544_RS14460	CSK29544_RS14460	2.523	1.3352	yes	up	mRNA
CSK29544_RS05920	ggt	2.32	1.21406	yes	up	mRNA
CSK29544_RS00060	CSK29544_RS00060	4.658	2.21971	yes	up	mRNA
CSK29544_RS11365	CSK29544_RS11365	4.658	2.21971	yes	up	mRNA
CSK29544_RS06605	CSK29544_RS06605	2.152	1.10588	yes	up	mRNA
CSK29544_RS05640	CSK29544_RS05640	2.275	1.18609	yes	up	mRNA
CSK29544_RS05335	hcp	4.021	2.00766	yes	up	mRNA
CSK29544_RS18700	gsiC	2.549	1.34979	yes	up	mRNA
CSK29544_RS04100	CSK29544_RS04100	2.05	1.03528	yes	up	mRNA
CSK29544_RS16050	CSK29544_RS16050	2.705	1.43552	yes	up	mRNA
sRNA0057		6.579	2.71788	yes	up	sRNA
CSK29544_RS17455	CSK29544_RS17455	2.217	1.1489	yes	up	mRNA
CSK29544_RS15575	CSK29544_RS15575	2.231	1.15787	yes	up	mRNA
CSK29544_RS02260	CSK29544_RS02260	2.439	1.28607	yes	up	mRNA
CSK29544_RS06850	pspG	4.306	2.10643	yes	up	mRNA
CSK29544_RS05155	tdh	2.234	1.15971	yes	up	mRNA
CSK29544_RS02240	CSK29544_RS02240	2.191	1.13157	yes	up	mRNA
CSK29544_RS05875	CSK29544_RS05875	2.128	1.0894	yes	up	mRNA
CSK29544_RS06220	CSK29544_RS06220	5.286	2.40204	yes	up	mRNA
CSK29544_RS11840	fruB	7.319	2.87174	yes	up	mRNA
CSK29544_RS09990	cstA	2.309	1.20738	yes	up	mRNA
CSK29544_RS20305	CSK29544_RS20305	2.799	1.48489	yes	up	mRNA
CSK29544_RS02895	CSK29544_RS02895	2.189	1.13057	yes	up	mRNA
CSK29544_RS11330	CSK29544_RS11330	2.228	1.15587	yes	up	mRNA
CSK29544_RS23935	CSK29544_RS23935	3.311	1.72711	yes	up	mRNA
CSK29544_RS15090	CSK29544_RS15090	4.084	2.03006	yes	up	mRNA
CSK29544_RS07845	citX	3.927	1.97342	yes	up	mRNA
CSK29544_RS15740	CSK29544_RS15740	2.094	1.06618	yes	up	mRNA
CSK29544_RS20950	CSK29544_RS20950	2.287	1.19314	yes	up	mRNA
CSK29544_RS04720	asnA	2.3	1.20177	yes	up	mRNA
CSK29544_RS05495	CSK29544_RS05495	2.42	1.27494	yes	up	mRNA
CSK29544_RS14410	CSK29544_RS14410	2.421	1.27564	yes	up	mRNA
CSK29544_RS01735	symE	2.35	1.2328	yes	up	mRNA
CSK29544_RS03065	CSK29544_RS03065	2.539	1.34451	yes	up	mRNA
CSK29544_RS07600	nrdG	4.922	2.29911	yes	up	mRNA
CSK29544_RS04000	CSK29544_RS04000	2.322	1.21521	yes	up	mRNA
CSK29544_RS20680	CSK29544_RS20680	2.082	1.05781	yes	up	mRNA
CSK29544_RS18405	CSK29544_RS18405	3.056	1.61147	yes	up	mRNA
CSK29544_RS19665	ugpC	3.105	1.6348	yes	up	mRNA
CSK29544_RS07850	citG	3.286	1.71618	yes	up	mRNA
CSK29544_RS10920	CSK29544_RS10920	2.007	1.00495	yes	up	mRNA
CSK29544_RS14740	CSK29544_RS14740	3.295	1.72011	yes	up	mRNA
CSK29544_RS23440	ykgO	2.343	1.22832	yes	up	mRNA
CSK29544_RS09180	CSK29544_RS09180	2.896	1.53393	yes	up	mRNA
CSK29544_RS10470	CSK29544_RS10470	4.059	2.0212	yes	up	mRNA
CSK29544_RS04895	CSK29544_RS04895	2.303	1.20356	yes	up	mRNA
CSK29544_RS15165	uca	3.656	1.87021	yes	up	mRNA
CSK29544_RS05510	CSK29544_RS05510	8.661	3.11458	yes	up	mRNA
CSK29544_RS12895	CSK29544_RS12895	2.322	1.21556	yes	up	mRNA
CSK29544_RS00710	CSK29544_RS00710	2.03	1.0216	yes	up	mRNA
CSK29544_RS04915	yihU	2.643	1.40237	yes	up	mRNA
CSK29544_RS05545	dppB	2.031	1.02239	yes	up	mRNA
CSK29544_RS16365	vgrG	2.243	1.16563	yes	up	mRNA
CSK29544_RS05350	CSK29544_RS05350	2.924	1.54781	yes	up	mRNA
sRNA0126		5.246	2.39121	yes	up	sRNA
CSK29544_RS16545	hypB	6.055	2.59803	yes	up	mRNA
CSK29544_RS08625	CSK29544_RS08625	3.469	1.79445	yes	up	mRNA
CSK29544_RS19680	CSK29544_RS19680	4.014	2.00497	yes	up	mRNA
CSK29544_RS05390	xylF	3.812	1.93055	yes	up	mRNA
CSK29544_RS01625	CSK29544_RS01625	2.03	1.02135	yes	up	mRNA
CSK29544_RS19110	CSK29544_RS19110	2.064	1.04532	yes	up	mRNA
CSK29544_RS15590	CSK29544_RS15590	2.247	1.1682	yes	up	mRNA
CSK29544_RS09995	CSK29544_RS09995	2.07	1.04945	yes	up	mRNA
CSK29544_RS09375	CSK29544_RS09375	2.827	1.49931	yes	up	mRNA
CSK29544_RS12090	CSK29544_RS12090	2.701	1.43342	yes	up	mRNA
CSK29544_RS06965	CSK29544_RS06965	2.603	1.38016	yes	up	mRNA
CSK29544_RS15795	CSK29544_RS15795	7.652	2.93592	yes	up	mRNA
CSK29544_RS22065	CSK29544_RS22065	2.874	1.52312	yes	up	mRNA
CSK29544_RS02000	pyrI	2.003	1.00192	yes	up	mRNA
CSK29544_RS13120	CSK29544_RS13120	2.081	1.05745	yes	up	mRNA
CSK29544_RS00085	CSK29544_RS00085	2.326	1.21807	yes	up	mRNA
CSK29544_RS11945	CSK29544_RS11945	2.177	1.12261	yes	up	mRNA
CSK29544_RS05505	CSK29544_RS05505	2.23	1.15706	yes	up	mRNA
CSK29544_RS09555	CSK29544_RS09555	2.562	1.3575	yes	up	mRNA
sRNA0090		3.742	1.90372	yes	up	sRNA
CSK29544_RS06335	CSK29544_RS06335	2.245	1.16643	yes	up	mRNA
CSK29544_RS14230	CSK29544_RS14230	2.877	1.52443	yes	up	mRNA
CSK29544_RS13115	CSK29544_RS13115	2.017	1.01238	yes	up	mRNA
CSK29544_RS16475	fdhF	5.717	2.5152	yes	up	mRNA
CSK29544_RS07505	yjfF	2.178	1.12281	yes	up	mRNA
CSK29544_RS02815	CSK29544_RS02815	2.322	1.21508	yes	up	mRNA
CSK29544_RS00715	CSK29544_RS00715	2.969	1.57014	yes	up	mRNA
CSK29544_RS04465	CSK29544_RS04465	3.611	1.85228	yes	up	mRNA
CSK29544_RS16555	hypD	3.036	1.60234	yes	up	mRNA
CSK29544_RS14580	fos	3.559	1.83138	yes	up	mRNA
CSK29544_RS07545	CSK29544_RS07545	2.417	1.27315	yes	up	mRNA
CSK29544_RS24700	CSK29544_RS24700	3.874	1.95372	yes	up	mRNA
CSK29544_RS20895	iolD	2.243	1.16554	yes	up	mRNA
CSK29544_RS08620	CSK29544_RS08620	3.058	1.61267	yes	up	mRNA
CSK29544_RS24320	CSK29544_RS24320	3.108	1.63589	yes	up	mRNA
CSK29544_RS17585	CSK29544_RS17585	2.17	1.11748	yes	up	mRNA
CSK29544_RS14765	CSK29544_RS14765	2.097	1.0686	yes	up	mRNA
CSK29544_RS01640	CSK29544_RS01640	2.211	1.14455	yes	up	mRNA
CSK29544_RS14465	CSK29544_RS14465	2.013	1.00945	yes	up	mRNA
CSK29544_RS15585	CSK29544_RS15585	2.107	1.07489	yes	up	mRNA
CSK29544_RS12260	gmd	2.194	1.13363	yes	up	mRNA
CSK29544_RS12120	thiD	2.425	1.27791	yes	up	mRNA
CSK29544_RS20225	CSK29544_RS20225	2.106	1.07461	yes	up	mRNA
CSK29544_RS23050	CSK29544_RS23050	2.127	1.08889	yes	up	mRNA
CSK29544_RS15020	osmW	2.417	1.27348	yes	up	mRNA
CSK29544_RS13110	CSK29544_RS13110	9.529	3.25229	yes	up	mRNA
CSK29544_RS18230	ssuD	3.578	1.83925	yes	up	mRNA
CSK29544_RS22045	CSK29544_RS22045	2.874	1.52292	yes	up	mRNA
CSK29544_RS14975	mdtJ	2.178	1.12276	yes	up	mRNA
CSK29544_RS16455	fdhF	2.253	1.17199	yes	up	mRNA
CSK29544_RS07295	CSK29544_RS07295	2.409	1.26871	yes	up	mRNA
CSK29544_RS14415	CSK29544_RS14415	4.576	2.19411	yes	up	mRNA
CSK29544_RS12750	fliK	2.495	1.31926	yes	up	mRNA
CSK29544_RS18995	CSK29544_RS18995	3.273	1.71074	yes	up	mRNA
sRNA0058		4.234	2.082	yes	up	sRNA
CSK29544_RS16480	hydN	11.347	3.50422	yes	up	mRNA
CSK29544_RS12280	cpsB	2.288	1.19379	yes	up	mRNA
CSK29544_RS07500	CSK29544_RS07500	2.545	1.34745	yes	up	mRNA
CSK29544_RS20245	amtB	2.225	1.15374	yes	up	mRNA
CSK29544_RS06135	CSK29544_RS06135	2.116	1.08118	yes	up	mRNA
CSK29544_RS18780	CSK29544_RS18780	2.259	1.176	yes	up	mRNA
CSK29544_RS07830	citD	15.744	3.97669	yes	up	mRNA
CSK29544_RS05385	CSK29544_RS05385	3.726	1.89781	yes	up	mRNA
CSK29544_RS02890	CSK29544_RS02890	2.275	1.18561	yes	up	mRNA
CSK29544_RS18045	rutG	2.754	1.46176	yes	up	mRNA
CSK29544_RS23075	iraM	3.092	1.62861	yes	up	mRNA
CSK29544_RS00040	CSK29544_RS00040	5.088	2.34697	yes	up	mRNA
CSK29544_RS11385	CSK29544_RS11385	5.088	2.34697	yes	up	mRNA
CSK29544_RS13850	CSK29544_RS13850	2.105	1.0739	yes	up	mRNA
CSK29544_RS12250	wcaE	3.754	1.90829	yes	up	mRNA
CSK29544_RS13885	CSK29544_RS13885	2.96	1.56552	yes	up	mRNA
CSK29544_RS19930	CSK29544_RS19930	2.477	1.30869	yes	up	mRNA
CSK29544_RS15175	urtA	3.052	1.60965	yes	up	mRNA
CSK29544_RS15460	CSK29544_RS15460	2.766	1.46756	yes	up	mRNA
CSK29544_RS14795	CSK29544_RS14795	3.048	1.60786	yes	up	mRNA
CSK29544_RS15300	CSK29544_RS15300	2.041	1.02904	yes	up	mRNA
sRNA0130		4.022	2.00801	yes	up	sRNA
CSK29544_RS16340	CSK29544_RS16340	2.06	1.04294	yes	up	mRNA
CSK29544_RS19670	CSK29544_RS19670	3.068	1.61738	yes	up	mRNA
CSK29544_RS14745	CSK29544_RS14745	6.646	2.73247	yes	up	mRNA
sRNA0153		25.381	4.66569	yes	up	sRNA
CSK29544_RS00180	CSK29544_RS00180	2.108	1.0757	yes	up	mRNA
CSK29544_RS21280	CSK29544_RS21280	2.181	1.12483	yes	up	mRNA
CSK29544_RS15270	CSK29544_RS15270	2.93	1.5507	yes	up	mRNA
CSK29544_RS15935	CSK29544_RS15935	2.254	1.17243	yes	up	mRNA
CSK29544_RS15595	CSK29544_RS15595	3.24	1.69581	yes	up	mRNA
CSK29544_RS02215	CSK29544_RS02215	3.154	1.65738	yes	up	mRNA
CSK29544_RS05685	CSK29544_RS05685	2.191	1.13167	yes	up	mRNA
CSK29544_RS10495	CSK29544_RS10495	13.751	3.78141	yes	up	mRNA
CSK29544_RS16535	hycA	7.35	2.87784	yes	up	mRNA
CSK29544_RS18855	CSK29544_RS18855	2.516	1.331	yes	up	mRNA
CSK29544_RS20140	hha	2.24	1.16322	yes	up	mRNA
CSK29544_RS15840	CSK29544_RS15840	2.087	1.06124	yes	up	mRNA
CSK29544_RS00120	CSK29544_RS00120	2.104	1.07298	yes	up	mRNA
CSK29544_RS17030	CSK29544_RS17030	3.351	1.7446	yes	up	mRNA
CSK29544_RS11355	CSK29544_RS11355	2.076	1.05366	yes	up	mRNA
CSK29544_RS00070	CSK29544_RS00070	2.076	1.05366	yes	up	mRNA
CSK29544_RS12915	fliZ	2.649	1.40524	yes	up	mRNA
CSK29544_RS16560	hypE	3.851	1.94534	yes	up	mRNA
CSK29544_RS15160	atzF	12.53	3.64733	yes	up	mRNA
CSK29544_RS12245	wcaD	2.313	1.20994	yes	up	mRNA
CSK29544_RS15835	CSK29544_RS15835	3.746	1.90544	yes	up	mRNA
CSK29544_RS12905	CSK29544_RS12905	2.471	1.30529	yes	up	mRNA
CSK29544_RS13880	nirB	2.254	1.17225	yes	up	mRNA
CSK29544_RS06210	frlC	2.019	1.01373	yes	up	mRNA
CSK29544_RS11310	CSK29544_RS11310	2.786	1.47804	yes	up	mRNA
CSK29544_RS16505	CSK29544_RS16505	2.797	1.48365	yes	up	mRNA
CSK29544_RS05340	CSK29544_RS05340	5.205	2.37996	yes	up	mRNA
CSK29544_RS15870	CSK29544_RS15870	4.967	2.31227	yes	up	mRNA
CSK29544_RS05780	CSK29544_RS05780	2.459	1.29807	yes	up	mRNA
CSK29544_RS24760	CSK29544_RS24760	2.243	1.16535	yes	up	mRNA
CSK29544_RS00035	CSK29544_RS00035	4.782	2.2575	yes	up	mRNA
CSK29544_RS11390	CSK29544_RS11390	4.782	2.2575	yes	up	mRNA
CSK29544_RS01840	CSK29544_RS01840	2.03	1.02157	yes	up	mRNA
CSK29544_RS17080	CSK29544_RS17080	2.243	1.16518	yes	up	mRNA
CSK29544_RS18035	CSK29544_RS18035	10.232	3.35499	yes	up	mRNA
CSK29544_RS04460	CSK29544_RS04460	2.584	1.36944	yes	up	mRNA
CSK29544_RS11345	CSK29544_RS11345	5.227	2.38602	yes	up	mRNA
CSK29544_RS24550	CSK29544_RS24550	2.242	1.16464	yes	up	mRNA
CSK29544_RS07510	CSK29544_RS07510	2.201	1.1382	yes	up	mRNA
CSK29544_RS04900	CSK29544_RS04900	2.058	1.04143	yes	up	mRNA
CSK29544_RS15790	CSK29544_RS15790	5.904	2.56171	yes	up	mRNA
CSK29544_RS20795	CSK29544_RS20795	3.169	1.66413	yes	up	mRNA
CSK29544_RS00140	CSK29544_RS00140	2.379	1.25046	yes	up	mRNA
CSK29544_RS11275	CSK29544_RS11275	2.379	1.25046	yes	up	mRNA
CSK29544_RS24660	CSK29544_RS24660	2.298	1.2003	yes	up	mRNA
CSK29544_RS11375	CSK29544_RS11375	2.976	1.57332	yes	up	mRNA
CSK29544_RS00050	CSK29544_RS00050	2.976	1.57332	yes	up	mRNA
CSK29544_RS22470	CSK29544_RS22470	2.659	1.41095	yes	up	mRNA
CSK29544_RS21920	CSK29544_RS21920	2.565	1.35883	yes	up	mRNA
CSK29544_RS16510	CSK29544_RS16510	3.471	1.79534	yes	up	mRNA
CSK29544_RS17240	CSK29544_RS17240	4.415	2.14228	yes	up	mRNA
CSK29544_RS13735	CSK29544_RS13735	2.068	1.04818	yes	up	mRNA
CSK29544_RS16525	hycC	4.411	2.14126	yes	up	mRNA
CSK29544_RS21770	CSK29544_RS21770	2.128	1.08946	yes	up	mRNA
CSK29544_RS06145	CSK29544_RS06145	3.451	1.78701	yes	up	mRNA
CSK29544_RS16515	hycE	2.223	1.15252	yes	up	mRNA
CSK29544_RS06430	rplB	0.06	-4.05733	yes	down	mRNA
CSK29544_RS06445	rpsC	0.062	-4.0211	yes	down	mRNA
CSK29544_RS21555	CSK29544_RS21555	0.027	-5.20231	yes	down	mRNA
CSK29544_RS06450	rplP	0.061	-4.03475	yes	down	mRNA
CSK29544_RS06440	rplV	0.063	-3.99009	yes	down	mRNA
CSK29544_RS06425	rplW	0.066	-3.91666	yes	down	mRNA
CSK29544_RS06420	rplD	0.065	-3.94568	yes	down	mRNA
CSK29544_RS19225	sucD	0.138	-2.85453	yes	down	mRNA
CSK29544_RS06435	rpsS	0.07	-3.83382	yes	down	mRNA
CSK29544_RS03825	mqo	0.066	-3.92465	yes	down	mRNA
CSK29544_RS12460	dacD	0.057	-4.13782	yes	down	mRNA
CSK29544_RS18360	rpsA	0.099	-3.32948	yes	down	mRNA
CSK29544_RS03230	rplK	0.171	-2.551	yes	down	mRNA
CSK29544_RS19230	sucC	0.14	-2.83501	yes	down	mRNA
CSK29544_RS04140	hslU	0.065	-3.95451	yes	down	mRNA
CSK29544_RS02985	accC	0.131	-2.92919	yes	down	mRNA
CSK29544_RS03225	rplA	0.165	-2.60354	yes	down	mRNA
CSK29544_RS03740	btuB	0.101	-3.30494	yes	down	mRNA
CSK29544_RS18385	CSK29544_RS18385	0.105	-3.25339	yes	down	mRNA
CSK29544_RS06415	rplC	0.075	-3.74252	yes	down	mRNA
CSK29544_RS06495	rplR	0.138	-2.86182	yes	down	mRNA
CSK29544_RS06500	rpsE	0.139	-2.84657	yes	down	mRNA
CSK29544_RS01560	fhuF	0.05	-4.32002	yes	down	mRNA
CSK29544_RS09680	ndk	0.152	-2.72104	yes	down	mRNA
CSK29544_RS06460	rpsQ	0.09	-3.48078	yes	down	mRNA
CSK29544_RS06515	secY	0.132	-2.92641	yes	down	mRNA
CSK29544_RS12445	CSK29544_RS12445	0.113	-3.13998	yes	down	mRNA
CSK29544_RS07320	priB	0.115	-3.11867	yes	down	mRNA
CSK29544_RS06505	rpmD	0.144	-2.79389	yes	down	mRNA
CSK29544_RS19035	CSK29544_RS19035	0.15	-2.73483	yes	down	mRNA
CSK29544_RS06455	rpmC	0.084	-3.57434	yes	down	mRNA
CSK29544_RS06385	fusA	0.159	-2.65148	yes	down	mRNA
CSK29544_RS00705	acnB	0.241	-2.05574	yes	down	mRNA
CSK29544_RS06510	rplO	0.141	-2.83037	yes	down	mRNA
CSK29544_RS07315	rpsF	0.128	-2.9682	yes	down	mRNA
CSK29544_RS17625	fhuE	0.073	-3.78273	yes	down	mRNA
CSK29544_RS09225	grpE	0.115	-3.12005	yes	down	mRNA
CSK29544_RS07330	rplI	0.117	-3.09864	yes	down	mRNA
CSK29544_RS07325	rpsR	0.123	-3.01761	yes	down	mRNA
CSK29544_RS06490	rplF	0.141	-2.83113	yes	down	mRNA
CSK29544_RS17980	CSK29544_RS17980	0.063	-3.99947	yes	down	mRNA
CSK29544_RS04145	hslV	0.06	-4.06865	yes	down	mRNA
CSK29544_RS06475	rplE	0.172	-2.53837	yes	down	mRNA
CSK29544_RS19235	odhB	0.225	-2.14974	yes	down	mRNA
CSK29544_RS01260	dnaJ	0.132	-2.92058	yes	down	mRNA
sRNA0066		0.033	-4.93458	yes	down	sRNA
CSK29544_RS06530	rpsD	0.148	-2.75499	yes	down	mRNA
CSK29544_RS06540	rplQ	0.118	-3.07926	yes	down	mRNA
CSK29544_RS21545	iucC	0.053	-4.23502	yes	down	mRNA
CSK29544_RS06410	rpsJ	0.09	-3.46725	yes	down	mRNA
CSK29544_RS06525	rpsK	0.162	-2.62668	yes	down	mRNA
CSK29544_RS06105	hslO	0.146	-2.78031	yes	down	mRNA
CSK29544_RS06380	rpsG	0.169	-2.56679	yes	down	mRNA
CSK29544_RS11155	nuoM	0.269	-1.89364	yes	down	mRNA
CSK29544_RS02980	accB	0.199	-2.33239	yes	down	mRNA
CSK29544_RS06485	rpsH	0.141	-2.83031	yes	down	mRNA
CSK29544_RS06535	rpoA	0.173	-2.52711	yes	down	mRNA
CSK29544_RS16115	dtpA	0.241	-2.05174	yes	down	mRNA
CSK29544_RS06480	rpsN	0.165	-2.60046	yes	down	mRNA
CSK29544_RS11590	CSK29544_RS11590	0.133	-2.90573	yes	down	mRNA
CSK29544_RS11150	nuoL	0.26	-1.9446	yes	down	mRNA
CSK29544_RS12180	yegD	0.11	-3.1797	yes	down	mRNA
CSK29544_RS06470	rplX	0.183	-2.45322	yes	down	mRNA
CSK29544_RS06375	rpsL	0.182	-2.45407	yes	down	mRNA
CSK29544_RS03205	rpoC	0.295	-1.75882	yes	down	mRNA
CSK29544_RS21680	CSK29544_RS21680	0.115	-3.11784	yes	down	mRNA
CSK29544_RS20325	lon	0.147	-2.76442	yes	down	mRNA
CSK29544_RS06465	rplN	0.191	-2.39204	yes	down	mRNA
CSK29544_RS09255	trmD	0.207	-2.27528	yes	down	mRNA
CSK29544_RS04870	typA	0.172	-2.54283	yes	down	mRNA
CSK29544_RS00345	metN	0.104	-3.2721	yes	down	mRNA
CSK29544_RS17975	efeB	0.094	-3.41292	yes	down	mRNA
CSK29544_RS01935	CSK29544_RS01935	0.152	-2.72094	yes	down	mRNA
CSK29544_RS14250	fabI	0.311	-1.68454	yes	down	mRNA
CSK29544_RS11160	nuoN	0.297	-1.75343	yes	down	mRNA
CSK29544_RS18435	trxB	0.238	-2.06859	yes	down	mRNA
CSK29544_RS14135	CSK29544_RS14135	0.218	-2.19602	yes	down	mRNA
CSK29544_RS10175	gltX	0.268	-1.90141	yes	down	mRNA
CSK29544_RS09260	rplS	0.235	-2.09104	yes	down	mRNA
CSK29544_RS07095	CSK29544_RS07095	0.144	-2.79451	yes	down	mRNA
CSK29544_RS09250	rimM	0.217	-2.20735	yes	down	mRNA
CSK29544_RS01265	dnaK	0.1	-3.31982	yes	down	mRNA
CSK29544_RS06075	CSK29544_RS06075	0.208	-2.26302	yes	down	mRNA
CSK29544_RS07345	fklB	0.185	-2.43712	yes	down	mRNA
CSK29544_RS20340	tig	0.196	-2.35355	yes	down	mRNA
CSK29544_RS03835	metF	0.035	-4.81679	yes	down	mRNA
CSK29544_RS07115	efp	0.234	-2.09413	yes	down	mRNA
CSK29544_RS14630	CSK29544_RS14630	0.261	-1.93836	yes	down	mRNA
CSK29544_RS14150	topA	0.224	-2.158	yes	down	mRNA
CSK29544_RS05710	rsmJ	0.162	-2.62647	yes	down	mRNA
CSK29544_RS14490	CSK29544_RS14490	0.187	-2.42194	yes	down	mRNA
CSK29544_RS19590	ybeD	0.162	-2.62555	yes	down	mRNA
CSK29544_RS02665	murA	0.242	-2.04624	yes	down	mRNA
sRNA0081		0.119	-3.07061	yes	down	sRNA
CSK29544_RS24355	CSK29544_RS24355	0.184	-2.44265	yes	down	mRNA
CSK29544_RS06040	nfuA	0.143	-2.80357	yes	down	mRNA
CSK29544_RS09080	proW	0.214	-2.22739	yes	down	mRNA
CSK29544_RS09245	rpsP	0.233	-2.09879	yes	down	mRNA
CSK29544_RS03415	metR	0.093	-3.43037	yes	down	mRNA
CSK29544_RS11860	nfo	0.276	-1.85815	yes	down	mRNA
CSK29544_RS21550	CSK29544_RS21550	0.037	-4.75721	yes	down	mRNA
CSK29544_RS08240	metK	0.17	-2.55469	yes	down	mRNA
CSK29544_RS02545	rpsO	0.224	-2.1555	yes	down	mRNA
CSK29544_RS11125	nuoG	0.307	-1.703	yes	down	mRNA
CSK29544_RS02225	CSK29544_RS02225	0.114	-3.12935	yes	down	mRNA
CSK29544_RS15525	nfsB	0.255	-1.97328	yes	down	mRNA
CSK29544_RS18005	putA	0.208	-2.26196	yes	down	mRNA
CSK29544_RS19240	sucA	0.342	-1.54727	yes	down	mRNA
CSK29544_RS16760	rplT	0.21	-2.24996	yes	down	mRNA
CSK29544_RS22515	rpmJ	0.178	-2.4876	yes	down	mRNA
CSK29544_RS13015	CSK29544_RS13015	0.187	-2.41986	yes	down	mRNA
CSK29544_RS04655	atpC	0.332	-1.58858	yes	down	mRNA
CSK29544_RS06390	tuf	0.25	-2.00014	yes	down	mRNA
CSK29544_RS00665	hpt	0.317	-1.65539	yes	down	mRNA
CSK29544_RS14050	tonB	0.121	-3.05045	yes	down	mRNA
CSK29544_RS09960	fepB	0.113	-3.14836	yes	down	mRNA
CSK29544_RS07255	CSK29544_RS07255	0.292	-1.77395	yes	down	mRNA
CSK29544_RS05705	prlC	0.2	-2.32044	yes	down	mRNA
CSK29544_RS19755	CSK29544_RS19755	0.116	-3.11065	yes	down	mRNA
CSK29544_RS04660	atpD	0.35	-1.51646	yes	down	mRNA
CSK29544_RS12945	CSK29544_RS12945	0.187	-2.42081	yes	down	mRNA
CSK29544_RS11825	yeiP	0.236	-2.08479	yes	down	mRNA
CSK29544_RS19750	fes	0.091	-3.45568	yes	down	mRNA
CSK29544_RS14240	CSK29544_RS14240	0.155	-2.69053	yes	down	mRNA
CSK29544_RS11130	nuoH	0.336	-1.57314	yes	down	mRNA
CSK29544_RS11135	nuoI	0.323	-1.62915	yes	down	mRNA
CSK29544_RS00660	can	0.23	-2.11824	yes	down	mRNA
CSK29544_RS09290	pheA	0.282	-1.82483	yes	down	mRNA
CSK29544_RS20490	yajC	0.299	-1.74265	yes	down	mRNA
CSK29544_RS18175	fabA	0.277	-1.85376	yes	down	mRNA
CSK29544_RS06520	rpsM	0.173	-2.52766	yes	down	mRNA
CSK29544_RS02840	rpsI	0.15	-2.73774	yes	down	mRNA
CSK29544_RS13480	cspE	0.379	-1.39809	yes	down	mRNA
CSK29544_RS21685	CSK29544_RS21685	0.158	-2.66232	yes	down	mRNA
CSK29544_RS20050	adk	0.258	-1.95652	yes	down	mRNA
CSK29544_RS11680	CSK29544_RS11680	0.209	-2.25977	yes	down	mRNA
CSK29544_RS06340	slyD	0.316	-1.66111	yes	down	mRNA
CSK29544_RS07100	groL	0.226	-2.14598	yes	down	mRNA
CSK29544_RS21690	CSK29544_RS21690	0.256	-1.9683	yes	down	mRNA
CSK29544_RS13585	CSK29544_RS13585	0.325	-1.62028	yes	down	mRNA
CSK29544_RS16765	rpmI	0.23	-2.11805	yes	down	mRNA
CSK29544_RS04670	atpA	0.283	-1.82257	yes	down	mRNA
CSK29544_RS11120	nuoF	0.309	-1.69416	yes	down	mRNA
CSK29544_RS20295	queC	0.286	-1.80529	yes	down	mRNA
CSK29544_RS05070	rpmB	0.226	-2.14307	yes	down	mRNA
CSK29544_RS00505	rpsB	0.184	-2.44199	yes	down	mRNA
CSK29544_RS05425	glyQ	0.333	-1.58638	yes	down	mRNA
CSK29544_RS21540	CSK29544_RS21540	0.095	-3.39562	yes	down	mRNA
CSK29544_RS02055	fecB	0.07	-3.83837	yes	down	mRNA
CSK29544_RS03220	rplJ	0.2	-2.32544	yes	down	mRNA
CSK29544_RS09085	proV	0.272	-1.88071	yes	down	mRNA
CSK29544_RS17660	fabF	0.369	-1.43949	yes	down	mRNA
CSK29544_RS02645	rpmA	0.213	-2.23168	yes	down	mRNA
CSK29544_RS02975	aroQ	0.272	-1.8807	yes	down	mRNA
CSK29544_RS08260	tkt	0.363	-1.46037	yes	down	mRNA
CSK29544_RS02060	fecC	0.073	-3.76797	yes	down	mRNA
CSK29544_RS15565	CSK29544_RS15565	0.103	-3.28099	yes	down	mRNA
CSK29544_RS03570	CSK29544_RS03570	0.324	-1.62807	yes	down	mRNA
CSK29544_RS16750	pheT	0.302	-1.72692	yes	down	mRNA
CSK29544_RS11145	nuoK	0.335	-1.5765	yes	down	mRNA
CSK29544_RS15475	CSK29544_RS15475	0.223	-2.16799	yes	down	mRNA
CSK29544_RS01930	CSK29544_RS01930	0.353	-1.50249	yes	down	mRNA
CSK29544_RS20370	cyoA	0.297	-1.7535	yes	down	mRNA
CSK29544_RS21535	CSK29544_RS21535	0.096	-3.3752	yes	down	mRNA
CSK29544_RS13260	aspS	0.302	-1.72868	yes	down	mRNA
CSK29544_RS03215	rplL	0.204	-2.29462	yes	down	mRNA
CSK29544_RS20480	secF	0.244	-2.03639	yes	down	mRNA
CSK29544_RS03460	rarD	0.228	-2.13254	yes	down	mRNA
CSK29544_RS04135	menA	0.189	-2.4046	yes	down	mRNA
CSK29544_RS01920	pepA	0.314	-1.67189	yes	down	mRNA
CSK29544_RS02845	rplM	0.164	-2.61165	yes	down	mRNA
CSK29544_RS15535	ansP	0.243	-2.04152	yes	down	mRNA
CSK29544_RS02070	fecE	0.203	-2.29911	yes	down	mRNA
CSK29544_RS11630	gyrA	0.353	-1.5012	yes	down	mRNA
CSK29544_RS11140	nuoJ	0.327	-1.61481	yes	down	mRNA
CSK29544_RS13250	CSK29544_RS13250	0.23	-2.11803	yes	down	mRNA
CSK29544_RS04545	CSK29544_RS04545	0.226	-2.14623	yes	down	mRNA
CSK29544_RS15965	CSK29544_RS15965	0.406	-1.29909	yes	down	mRNA
CSK29544_RS09075	proX	0.255	-1.97053	yes	down	mRNA
CSK29544_RS19965	CSK29544_RS19965	0.228	-2.13377	yes	down	mRNA
CSK29544_RS06970	gltP	0.356	-1.49179	yes	down	mRNA
CSK29544_RS06110	hslR	0.239	-2.06306	yes	down	mRNA
CSK29544_RS03000	prmA	0.324	-1.62722	yes	down	mRNA
CSK29544_RS10045	mtnA	0.182	-2.46118	yes	down	mRNA
CSK29544_RS20725	mmuP	0.158	-2.65958	yes	down	mRNA
CSK29544_RS01445	nadR	0.364	-1.45913	yes	down	mRNA
CSK29544_RS14375	tpx	0.251	-1.99561	yes	down	mRNA
CSK29544_RS03630	trxA	0.341	-1.5519	yes	down	mRNA
CSK29544_RS03855	rpmE	0.319	-1.65056	yes	down	mRNA
CSK29544_RS03210	rpoB	0.235	-2.09049	yes	down	mRNA
CSK29544_RS02040	fecI	0.118	-3.07927	yes	down	mRNA
CSK29544_RS21310	CSK29544_RS21310	0.094	-3.41131	yes	down	mRNA
CSK29544_RS11625	ubiG	0.345	-1.53516	yes	down	mRNA
sRNA0067		0.052	-4.26459	yes	down	sRNA
CSK29544_RS19725	CSK29544_RS19725	0.166	-2.58732	yes	down	mRNA
CSK29544_RS04665	atpG	0.301	-1.73075	yes	down	mRNA
CSK29544_RS16820	CSK29544_RS16820	0.283	-1.82362	yes	down	mRNA
CSK29544_RS11110	nuoC	0.386	-1.3722	yes	down	mRNA
CSK29544_RS06555	mscL	0.31	-1.68919	yes	down	mRNA
CSK29544_RS13695	ldcA	0.228	-2.1324	yes	down	mRNA
CSK29544_RS09965	entC	0.028	-5.13726	yes	down	mRNA
CSK29544_RS00370	proS	0.364	-1.45613	yes	down	mRNA
CSK29544_RS10850	fadL	0.276	-1.8551	yes	down	mRNA
CSK29544_RS07090	fxsA	0.155	-2.69122	yes	down	mRNA
CSK29544_RS08990	alaS	0.393	-1.3471	yes	down	mRNA
CSK29544_RS01205	ileS	0.408	-1.2948	yes	down	mRNA
CSK29544_RS18270	CSK29544_RS18270	0.325	-1.62164	yes	down	mRNA
CSK29544_RS20375	cyoB	0.307	-1.70143	yes	down	mRNA
CSK29544_RS05430	glyS	0.332	-1.59227	yes	down	mRNA
CSK29544_RS05845	CSK29544_RS05845	0.322	-1.63399	yes	down	mRNA
CSK29544_RS22450	rpmH	0.242	-2.04448	yes	down	mRNA
CSK29544_RS03455	CSK29544_RS03455	0.162	-2.62916	yes	down	mRNA
CSK29544_RS01285	tal	0.454	-1.13824	yes	down	mRNA
CSK29544_RS02650	rplU	0.234	-2.09508	yes	down	mRNA
CSK29544_RS06240	tsgA	0.248	-2.01079	yes	down	mRNA
CSK29544_RS08980	recA	0.455	-1.13554	yes	down	mRNA
CSK29544_RS13265	nudB	0.343	-1.54451	yes	down	mRNA
CSK29544_RS20485	secD	0.332	-1.59059	yes	down	mRNA
CSK29544_RS11565	CSK29544_RS11565	0.264	-1.92388	yes	down	mRNA
CSK29544_RS06350	fkpA	0.368	-1.44346	yes	down	mRNA
CSK29544_RS06395	bfd	0.092	-3.43674	yes	down	mRNA
CSK29544_RS00580	fhuC	0.095	-3.39042	yes	down	mRNA
CSK29544_RS15570	CSK29544_RS15570	0.224	-2.15603	yes	down	mRNA
CSK29544_RS16755	pheS	0.274	-1.86668	yes	down	mRNA
CSK29544_RS13195	CSK29544_RS13195	0.202	-2.3073	yes	down	mRNA
CSK29544_RS01455	serB	0.283	-1.82141	yes	down	mRNA
CSK29544_RS11745	yejK	0.396	-1.33561	yes	down	mRNA
CSK29544_RS17705	CSK29544_RS17705	0.327	-1.61188	yes	down	mRNA
CSK29544_RS17460	icd	0.36	-1.47457	yes	down	mRNA
CSK29544_RS12030	metG	0.36	-1.47474	yes	down	mRNA
CSK29544_RS20390	cyoE	0.298	-1.74654	yes	down	mRNA
CSK29544_RS00355	CSK29544_RS00355	0.3	-1.73687	yes	down	mRNA
CSK29544_RS06050	bioH	0.293	-1.77252	yes	down	mRNA
CSK29544_RS19165	tolB	0.455	-1.13521	yes	down	mRNA
CSK29544_RS19910	ppiB	0.296	-1.75451	yes	down	mRNA
CSK29544_RS00445	lpxA	0.417	-1.26029	yes	down	mRNA
CSK29544_RS16215	grxD	0.35	-1.51596	yes	down	mRNA
CSK29544_RS15930	rstA	0.438	-1.18983	yes	down	mRNA
CSK29544_RS05840	CSK29544_RS05840	0.345	-1.53532	yes	down	mRNA
CSK29544_RS17695	yceD	0.357	-1.48487	yes	down	mRNA
CSK29544_RS14130	cobO	0.297	-1.75106	yes	down	mRNA
CSK29544_RS00610	dksA	0.446	-1.16372	yes	down	mRNA
CSK29544_RS20055	htpG	0.19	-2.39377	yes	down	mRNA
sRNA0082		0.185	-2.43386	yes	down	sRNA
CSK29544_RS08600	lgt	0.378	-1.40338	yes	down	mRNA
CSK29544_RS11880	fghA	0.402	-1.31426	yes	down	mRNA
CSK29544_RS00350	CSK29544_RS00350	0.235	-2.09096	yes	down	mRNA
CSK29544_RS19045	CSK29544_RS19045	0.372	-1.42778	yes	down	mRNA
CSK29544_RS23005	CSK29544_RS23005	0.401	-1.31683	yes	down	mRNA
CSK29544_RS00685	speE	0.4	-1.32251	yes	down	mRNA
CSK29544_RS04085	lldD	0.215	-2.217	yes	down	mRNA
CSK29544_RS24265	yoeI	0.186	-2.4299	yes	down	mRNA
CSK29544_RS13270	CSK29544_RS13270	0.359	-1.47625	yes	down	mRNA
CSK29544_RS11805	CSK29544_RS11805	0.303	-1.72455	yes	down	mRNA
CSK29544_RS19740	CSK29544_RS19740	0.268	-1.89999	yes	down	mRNA
CSK29544_RS08250	speB	0.462	-1.1139	yes	down	mRNA
CSK29544_RS04155	cytR	0.333	-1.58424	yes	down	mRNA
CSK29544_RS17490	purB	0.307	-1.70224	yes	down	mRNA
CSK29544_RS19250	sdhA	0.406	-1.30012	yes	down	mRNA
CSK29544_RS18205	CSK29544_RS18205	0.424	-1.23864	yes	down	mRNA
CSK29544_RS05645	CSK29544_RS05645	0.376	-1.41264	yes	down	mRNA
CSK29544_RS16970	sppA	0.438	-1.1923	yes	down	mRNA
CSK29544_RS09055	emrA	0.37	-1.43568	yes	down	mRNA
CSK29544_RS17990	CSK29544_RS17990	0.316	-1.66363	yes	down	mRNA
CSK29544_RS06635	metA	0.111	-3.16496	yes	down	mRNA
CSK29544_RS00770	nadC	0.401	-1.31895	yes	down	mRNA
CSK29544_RS00500	tsf	0.256	-1.9681	yes	down	mRNA
CSK29544_RS15150	CSK29544_RS15150	0.179	-2.47888	yes	down	mRNA
CSK29544_RS20475	CSK29544_RS20475	0.326	-1.61736	yes	down	mRNA
CSK29544_RS16940	xthA	0.412	-1.27959	yes	down	mRNA
CSK29544_RS02050	fecA	0.027	-5.21055	yes	down	mRNA
CSK29544_RS03015	fis	0.179	-2.48586	yes	down	mRNA
CSK29544_RS18255	asnS	0.378	-1.40445	yes	down	mRNA
CSK29544_RS06180	rpe	0.384	-1.38041	yes	down	mRNA
CSK29544_RS03450	pldA	0.343	-1.54201	yes	down	mRNA
CSK29544_RS19015	bioB	0.346	-1.53277	yes	down	mRNA
sRNA0039		0.317	-1.65545	yes	down	sRNA
CSK29544_RS05360	avtA	0.293	-1.77042	yes	down	mRNA
CSK29544_RS16920	astB	0.349	-1.51913	yes	down	mRNA
CSK29544_RS05115	CSK29544_RS05115	0.364	-1.45623	yes	down	mRNA
CSK29544_RS06190	trpS	0.411	-1.28202	yes	down	mRNA
CSK29544_RS06245	ppiA	0.379	-1.39993	yes	down	mRNA
CSK29544_RS20030	hemH	0.45	-1.1519	yes	down	mRNA
CSK29544_RS05040	rph	0.416	-1.26622	yes	down	mRNA
sRNA0144		0.312	-1.67828	yes	down	sRNA
CSK29544_RS20720	mmuM	0.252	-1.9908	yes	down	mRNA
CSK29544_RS05450	CSK29544_RS05450	0.472	-1.08205	yes	down	mRNA
CSK29544_RS13300	znuA	0.347	-1.52589	yes	down	mRNA
CSK29544_RS10040	mtnK	0.118	-3.07724	yes	down	mRNA
CSK29544_RS11210	CSK29544_RS11210	0.328	-1.60915	yes	down	mRNA
CSK29544_RS19490	miaB	0.39	-1.35704	yes	down	mRNA
CSK29544_RS05075	rpmG	0.244	-2.03699	yes	down	mRNA
CSK29544_RS17665	acpP	0.441	-1.18062	yes	down	mRNA
CSK29544_RS03765	sthA	0.415	-1.26916	yes	down	mRNA
CSK29544_RS20145	maa	0.388	-1.36522	yes	down	mRNA
CSK29544_RS20315	ppiD	0.467	-1.0986	yes	down	mRNA
CSK29544_RS01200	lspA	0.323	-1.63044	yes	down	mRNA
CSK29544_RS03650	ppiC	0.366	-1.44853	yes	down	mRNA
CSK29544_RS03235	nusG	0.433	-1.20626	yes	down	mRNA
CSK29544_RS04840	yihA	0.43	-1.21606	yes	down	mRNA
CSK29544_RS03115	purD	0.441	-1.18256	yes	down	mRNA
CSK29544_RS19410	glnS	0.399	-1.32488	yes	down	mRNA
CSK29544_RS02565	nusA	0.433	-1.20651	yes	down	mRNA
CSK29544_RS02670	ibaG	0.245	-2.02651	yes	down	mRNA
CSK29544_RS19720	CSK29544_RS19720	0.237	-2.07799	yes	down	mRNA
CSK29544_RS02995	panF	0.379	-1.39864	yes	down	mRNA
CSK29544_RS12680	CSK29544_RS12680	0.445	-1.16819	yes	down	mRNA
CSK29544_RS08225	endA	0.221	-2.17648	yes	down	mRNA
CSK29544_RS17530	potD	0.463	-1.1122	yes	down	mRNA
CSK29544_RS00690	speD	0.394	-1.34522	yes	down	mRNA
CSK29544_RS13830	chaA	0.43	-1.21624	yes	down	mRNA
CSK29544_RS09865	dapE	0.478	-1.06544	yes	down	mRNA
CSK29544_RS09050	emrB	0.345	-1.53348	yes	down	mRNA
CSK29544_RS11875	CSK29544_RS11875	0.34	-1.55696	yes	down	mRNA
CSK29544_RS07675	metC	0.399	-1.32565	yes	down	mRNA
CSK29544_RS16860	CSK29544_RS16860	0.254	-1.97453	yes	down	mRNA
CSK29544_RS16685	ppsA	0.297	-1.75216	yes	down	mRNA
CSK29544_RS20495	tgt	0.331	-1.59658	yes	down	mRNA
CSK29544_RS13755	CSK29544_RS13755	0.316	-1.66324	yes	down	mRNA
sRNA0080		0.252	-1.99115	yes	down	sRNA
CSK29544_RS01345	robA	0.434	-1.20443	yes	down	mRNA
CSK29544_RS20090	CSK29544_RS20090	0.461	-1.1169	yes	down	mRNA
CSK29544_RS13955	purU	0.449	-1.156	yes	down	mRNA
CSK29544_RS15915	CSK29544_RS15915	0.483	-1.05084	yes	down	mRNA
CSK29544_RS20770	CSK29544_RS20770	0.33	-1.59905	yes	down	mRNA
CSK29544_RS18430	lrp	0.445	-1.1676	yes	down	mRNA
CSK29544_RS11115	nuoE	0.387	-1.36917	yes	down	mRNA
sRNA0068		0.034	-4.89205	yes	down	sRNA
CSK29544_RS18745	CSK29544_RS18745	0.475	-1.0728	yes	down	mRNA
CSK29544_RS08015	rpoD	0.382	-1.38973	yes	down	mRNA
CSK29544_RS20455	ribE	0.494	-1.01844	yes	down	mRNA
CSK29544_RS20655	CSK29544_RS20655	0.321	-1.63978	yes	down	mRNA
sRNA0062		0.165	-2.59831	yes	down	sRNA
CSK29544_RS03440	rhtC	0.418	-1.25925	yes	down	mRNA
CSK29544_RS20630	ddlA	0.393	-1.34872	yes	down	mRNA
CSK29544_RS17800	murJ	0.342	-1.54678	yes	down	mRNA
CSK29544_RS16410	CSK29544_RS16410	0.327	-1.61482	yes	down	mRNA
CSK29544_RS20800	CSK29544_RS20800	0.375	-1.41516	yes	down	mRNA
CSK29544_RS07425	msrA	0.348	-1.52246	yes	down	mRNA
CSK29544_RS14045	CSK29544_RS14045	0.442	-1.17727	yes	down	mRNA
CSK29544_RS08605	thyA	0.496	-1.01058	yes	down	mRNA
CSK29544_RS19245	CSK29544_RS19245	0.412	-1.27936	yes	down	mRNA
CSK29544_RS13190	argS	0.411	-1.28131	yes	down	mRNA
CSK29544_RS06115	yrfG	0.424	-1.23879	yes	down	mRNA
CSK29544_RS07685	exbD	0.303	-1.72229	yes	down	mRNA
CSK29544_RS20380	CSK29544_RS20380	0.313	-1.6763	yes	down	mRNA
CSK29544_RS16590	puuC	0.151	-2.72821	yes	down	mRNA
CSK29544_RS06070	feoA	0.411	-1.28331	yes	down	mRNA
CSK29544_RS20500	queA	0.392	-1.35161	yes	down	mRNA
CSK29544_RS16570	CSK29544_RS16570	0.284	-1.81656	yes	down	mRNA
CSK29544_RS00740	pdhR	0.248	-2.00956	yes	down	mRNA
CSK29544_RS06160	aroK	0.414	-1.27196	yes	down	mRNA
CSK29544_RS13650	dsbB	0.424	-1.23863	yes	down	mRNA
CSK29544_RS07860	CSK29544_RS07860	0.437	-1.1959	yes	down	mRNA
CSK29544_RS07875	CSK29544_RS07875	0.349	-1.51906	yes	down	mRNA
CSK29544_RS05080	mutM	0.197	-2.34696	yes	down	mRNA
CSK29544_RS16130	tyrS	0.452	-1.1448	yes	down	mRNA
CSK29544_RS07520	mpl	0.465	-1.10398	yes	down	mRNA
CSK29544_RS00450	fabZ	0.385	-1.3788	yes	down	mRNA
CSK29544_RS15880	CSK29544_RS15880	0.426	-1.23219	yes	down	mRNA
CSK29544_RS14155	cysB	0.447	-1.16178	yes	down	mRNA
CSK29544_RS18690	rimO	0.25	-2.00146	yes	down	mRNA
CSK29544_RS17985	CSK29544_RS17985	0.156	-2.6793	yes	down	mRNA
CSK29544_RS04455	CSK29544_RS04455	0.449	-1.1561	yes	down	mRNA
CSK29544_RS20975	CSK29544_RS20975	0.346	-1.52958	yes	down	mRNA
CSK29544_RS01600	CSK29544_RS01600	0.433	-1.20841	yes	down	mRNA
CSK29544_RS01215	rpsT	0.339	-1.56188	yes	down	mRNA
CSK29544_RS11085	yfbR	0.474	-1.0772	yes	down	mRNA
CSK29544_RS19645	rna	0.415	-1.27014	yes	down	mRNA
CSK29544_RS07865	mutY	0.345	-1.53626	yes	down	mRNA
CSK29544_RS16635	sufD	0.439	-1.18745	yes	down	mRNA
CSK29544_RS09070	CSK29544_RS09070	0.38	-1.3957	yes	down	mRNA
CSK29544_RS13655	nhaB	0.495	-1.01328	yes	down	mRNA
CSK29544_RS15070	speG	0.369	-1.43739	yes	down	mRNA
CSK29544_RS17670	fabG	0.411	-1.28229	yes	down	mRNA
CSK29544_RS11090	alaA	0.429	-1.22206	yes	down	mRNA
CSK29544_RS01310	thrA	0.341	-1.55235	yes	down	mRNA
CSK29544_RS08430	lysS	0.483	-1.05132	yes	down	mRNA
CSK29544_RS06185	gph	0.375	-1.41412	yes	down	mRNA
CSK29544_RS09195	smpB	0.406	-1.30115	yes	down	mRNA
CSK29544_RS20385	CSK29544_RS20385	0.334	-1.58019	yes	down	mRNA
CSK29544_RS00490	frr	0.38	-1.39647	yes	down	mRNA
sRNA0069		0.057	-4.12493	yes	down	sRNA
CSK29544_RS11810	CSK29544_RS11810	0.4	-1.32235	yes	down	mRNA
CSK29544_RS01060	rapA	0.435	-1.19937	yes	down	mRNA
CSK29544_RS16975	ansA	0.475	-1.07318	yes	down	mRNA
CSK29544_RS15670	CSK29544_RS15670	0.443	-1.17449	yes	down	mRNA
CSK29544_RS17525	potC	0.319	-1.64702	yes	down	mRNA
CSK29544_RS09425	nadB	0.406	-1.29952	yes	down	mRNA
CSK29544_RS12095	CSK29544_RS12095	0.391	-1.35626	yes	down	mRNA
CSK29544_RS21565	CSK29544_RS21565	0.237	-2.07793	yes	down	mRNA
CSK29544_RS02600	ftsH	0.438	-1.19235	yes	down	mRNA
CSK29544_RS06315	CSK29544_RS06315	0.461	-1.11598	yes	down	mRNA
CSK29544_RS01450	radA	0.361	-1.46921	yes	down	mRNA
CSK29544_RS04440	ibpB	0.03	-5.0776	yes	down	mRNA
CSK29544_RS18370	aroA	0.372	-1.42852	yes	down	mRNA
CSK29544_RS04530	yidC	0.362	-1.46568	yes	down	mRNA
CSK29544_RS16595	CSK29544_RS16595	0.191	-2.3901	yes	down	mRNA
CSK29544_RS08970	mltB	0.464	-1.10834	yes	down	mRNA
CSK29544_RS17890	mdoG	0.421	-1.24689	yes	down	mRNA
CSK29544_RS00570	fhuB	0.318	-1.65431	yes	down	mRNA
CSK29544_RS20560	rdgC	0.359	-1.47627	yes	down	mRNA
CSK29544_RS09595	iscS	0.485	-1.0425	yes	down	mRNA
CSK29544_RS20580	aroL	0.366	-1.44993	yes	down	mRNA
CSK29544_RS18200	rlmKL	0.443	-1.17607	yes	down	mRNA
CSK29544_RS17635	CSK29544_RS17635	0.4	-1.32276	yes	down	mRNA
CSK29544_RS20060	recR	0.455	-1.136	yes	down	mRNA
CSK29544_RS09870	CSK29544_RS09870	0.4	-1.32371	yes	down	mRNA
CSK29544_RS09745	guaA	0.267	-1.90342	yes	down	mRNA
CSK29544_RS00585	fhuA	0.042	-4.57946	yes	down	mRNA
CSK29544_RS07000	ghxP	0.427	-1.22688	yes	down	mRNA
CSK29544_RS01530	rsmC	0.489	-1.03117	yes	down	mRNA
CSK29544_RS02560	infB	0.427	-1.22606	yes	down	mRNA
CSK29544_RS15420	CSK29544_RS15420	0.287	-1.80058	yes	down	mRNA
CSK29544_RS17520	potB	0.342	-1.5474	yes	down	mRNA
CSK29544_RS18195	CSK29544_RS18195	0.487	-1.03903	yes	down	mRNA
sRNA0035		0.32	-1.6436	yes	down	sRNA
CSK29544_RS00575	fhuD	0.114	-3.13755	yes	down	mRNA
CSK29544_RS19540	leuS	0.492	-1.02383	yes	down	mRNA
CSK29544_RS03580	wzyE	0.406	-1.30095	yes	down	mRNA
CSK29544_RS11750	rplY	0.228	-2.13452	yes	down	mRNA
CSK29544_RS08030	tsaD	0.477	-1.06672	yes	down	mRNA
CSK29544_RS19160	pal	0.439	-1.18712	yes	down	mRNA
CSK29544_RS19585	dacA	0.492	-1.02364	yes	down	mRNA
CSK29544_RS16980	pncA	0.453	-1.14245	yes	down	mRNA
CSK29544_RS20530	brnQ	0.428	-1.22548	yes	down	mRNA
CSK29544_RS07880	CSK29544_RS07880	0.499	-1.00261	yes	down	mRNA
CSK29544_RS19575	mrdB	0.394	-1.34486	yes	down	mRNA
CSK29544_RS08025	rpsU	0.345	-1.53546	yes	down	mRNA
CSK29544_RS11995	bglX	0.464	-1.10735	yes	down	mRNA
CSK29544_RS10210	CSK29544_RS10210	0.487	-1.03836	yes	down	mRNA
CSK29544_RS15940	CSK29544_RS15940	0.426	-1.23117	yes	down	mRNA
CSK29544_RS12855	yedE	0.459	-1.12393	yes	down	mRNA
CSK29544_RS15955	tus	0.449	-1.15415	yes	down	mRNA
CSK29544_RS06935	CSK29544_RS06935	0.306	-1.70708	yes	down	mRNA
CSK29544_RS16575	CSK29544_RS16575	0.278	-1.84604	yes	down	mRNA
CSK29544_RS03510	cyaY	0.446	-1.1663	yes	down	mRNA
CSK29544_RS20520	malZ	0.281	-1.82953	yes	down	mRNA
CSK29544_RS17720	CSK29544_RS17720	0.453	-1.14102	yes	down	mRNA
CSK29544_RS16770	infC	0.431	-1.2128	yes	down	mRNA
CSK29544_RS18185	pqiB	0.496	-1.01118	yes	down	mRNA
CSK29544_RS04565	CSK29544_RS04565	0.386	-1.37289	yes	down	mRNA
CSK29544_RS02450	rsmI	0.496	-1.01107	yes	down	mRNA
CSK29544_RS16105	CSK29544_RS16105	0.431	-1.21529	yes	down	mRNA
CSK29544_RS11060	ackA	0.427	-1.22811	yes	down	mRNA
sRNA0063		0.091	-3.46106	yes	down	sRNA
CSK29544_RS09475	pdxJ	0.485	-1.04396	yes	down	mRNA
CSK29544_RS02595	folP	0.496	-1.01049	yes	down	mRNA
CSK29544_RS11165	rnz	0.403	-1.31231	yes	down	mRNA
CSK29544_RS14955	CSK29544_RS14955	0.422	-1.24458	yes	down	mRNA
CSK29544_RS07855	mltC	0.495	-1.01438	yes	down	mRNA
CSK29544_RS03595	rffA	0.496	-1.01113	yes	down	mRNA
CSK29544_RS19020	bioA	0.366	-1.45143	yes	down	mRNA
sRNA0072		0.141	-2.82835	yes	down	sRNA
CSK29544_RS09535	glnB	0.368	-1.44164	yes	down	mRNA
CSK29544_RS04675	atpH	0.363	-1.46058	yes	down	mRNA
CSK29544_RS09970	CSK29544_RS09970	0.024	-5.37243	yes	down	mRNA
CSK29544_RS14690	CSK29544_RS14690	0.419	-1.25593	yes	down	mRNA
CSK29544_RS07160	epmA	0.365	-1.45475	yes	down	mRNA
CSK29544_RS07105	CSK29544_RS07105	0.497	-1.00739	yes	down	mRNA
CSK29544_RS01550	CSK29544_RS01550	0.181	-2.46275	yes	down	mRNA
CSK29544_RS10015	CSK29544_RS10015	0.364	-1.4568	yes	down	mRNA
CSK29544_RS00275	rnhA	0.454	-1.14002	yes	down	mRNA
CSK29544_RS16145	anmK	0.444	-1.16984	yes	down	mRNA
sRNA0085		0.078	-3.68619	yes	down	sRNA
CSK29544_RS20350	CSK29544_RS20350	0.443	-1.17607	yes	down	mRNA
CSK29544_RS09455	lepB	0.432	-1.20972	yes	down	mRNA
CSK29544_RS13760	ychF	0.472	-1.08367	yes	down	mRNA
CSK29544_RS13715	CSK29544_RS13715	0.353	-1.50358	yes	down	mRNA
CSK29544_RS14475	CSK29544_RS14475	0.225	-2.15427	yes	down	mRNA
CSK29544_RS07680	exbB	0.286	-1.80557	yes	down	mRNA
CSK29544_RS08810	queE	0.456	-1.13154	yes	down	mRNA
CSK29544_RS20545	sbcD	0.463	-1.1106	yes	down	mRNA
CSK29544_RS19220	CSK29544_RS19220	0.446	-1.16518	yes	down	mRNA
CSK29544_RS02405	CSK29544_RS02405	0.098	-3.35141	yes	down	mRNA
CSK29544_RS07380	CSK29544_RS07380	0.477	-1.06699	yes	down	mRNA
CSK29544_RS04685	atpE	0.492	-1.02393	yes	down	mRNA
CSK29544_RS05815	rsmD	0.471	-1.08754	yes	down	mRNA
CSK29544_RS00865	secA	0.489	-1.03186	yes	down	mRNA
CSK29544_RS00200	proB	0.466	-1.10125	yes	down	mRNA
CSK29544_RS20025	CSK29544_RS20025	0.485	-1.04375	yes	down	mRNA
CSK29544_RS21560	CSK29544_RS21560	0.466	-1.10052	yes	down	mRNA
CSK29544_RS00425	accA	0.495	-1.01538	yes	down	mRNA
CSK29544_RS16440	CSK29544_RS16440	0.315	-1.66512	yes	down	mRNA
CSK29544_RS24460	CSK29544_RS24460	0.307	-1.70177	yes	down	mRNA
CSK29544_RS13220	CSK29544_RS13220	0.483	-1.05128	yes	down	mRNA
sRNA0073		0.079	-3.65962	yes	down	sRNA
CSK29544_RS03585	CSK29544_RS03585	0.479	-1.06298	yes	down	mRNA
CSK29544_RS16205	gloA	0.43	-1.21891	yes	down	mRNA
CSK29544_RS15440	CSK29544_RS15440	0.452	-1.14699	yes	down	mRNA
CSK29544_RS05850	CSK29544_RS05850	0.472	-1.08423	yes	down	mRNA
CSK29544_RS01130	CSK29544_RS01130	0.446	-1.16627	yes	down	mRNA
CSK29544_RS13610	rnd	0.461	-1.11802	yes	down	mRNA
CSK29544_RS02265	rlmG	0.492	-1.02454	yes	down	mRNA
CSK29544_RS16585	puuR	0.399	-1.32525	yes	down	mRNA
CSK29544_RS00595	hrpB	0.493	-1.02051	yes	down	mRNA
CSK29544_RS16915	astE	0.332	-1.58893	yes	down	mRNA
CSK29544_RS16650	sufA	0.464	-1.1093	yes	down	mRNA
CSK29544_RS02045	fecR	0.277	-1.85445	yes	down	mRNA
CSK29544_RS09955	entS	0.117	-3.09653	yes	down	mRNA
CSK29544_RS06310	CSK29544_RS06310	0.484	-1.04692	yes	down	mRNA
CSK29544_RS08740	CSK29544_RS08740	0.348	-1.52429	yes	down	mRNA
CSK29544_RS08785	CSK29544_RS08785	0.419	-1.25468	yes	down	mRNA
CSK29544_RS24345	marA	0.406	-1.29989	yes	down	mRNA
CSK29544_RS08860	CSK29544_RS08860	0.304	-1.71982	yes	down	mRNA
CSK29544_RS04445	ibpA	0.034	-4.86674	yes	down	mRNA
CSK29544_RS20855	CSK29544_RS20855	0.334	-1.58353	yes	down	mRNA
CSK29544_RS02065	fecD	0.394	-1.34422	yes	down	mRNA
CSK29544_RS09975	CSK29544_RS09975	0.327	-1.61078	yes	down	mRNA
CSK29544_RS00670	CSK29544_RS00670	0.276	-1.85874	yes	down	mRNA
CSK29544_RS16925	astD	0.365	-1.45237	yes	down	mRNA
CSK29544_RS02410	CSK29544_RS02410	0.059	-4.07955	yes	down	mRNA
CSK29544_RS10010	CSK29544_RS10010	0.44	-1.18336	yes	down	mRNA
CSK29544_RS07745	CSK29544_RS07745	0.473	-1.08127	yes	down	mRNA
CSK29544_RS05295	CSK29544_RS05295	0.481	-1.05563	yes	down	mRNA
CSK29544_RS09805	arsC	0.46	-1.12058	yes	down	mRNA
CSK29544_RS11925	cdd	0.445	-1.16933	yes	down	mRNA
CSK29544_RS03845	metB	0.437	-1.19489	yes	down	mRNA
CSK29544_RS20660	ampH	0.479	-1.06142	yes	down	mRNA
CSK29544_RS13435	CSK29544_RS13435	0.469	-1.09241	yes	down	mRNA
CSK29544_RS01065	rluA	0.423	-1.24212	yes	down	mRNA
CSK29544_RS11955	CSK29544_RS11955	0.484	-1.0475	yes	down	mRNA
CSK29544_RS01895	CSK29544_RS01895	0.388	-1.36757	yes	down	mRNA
CSK29544_RS04510	recF	0.387	-1.3679	yes	down	mRNA
CSK29544_RS14970	CSK29544_RS14970	0.382	-1.38662	yes	down	mRNA
CSK29544_RS09210	bamE	0.443	-1.17516	yes	down	mRNA
CSK29544_RS18825	CSK29544_RS18825	0.485	-1.04479	yes	down	mRNA
CSK29544_RS01355	yjjX	0.477	-1.06773	yes	down	mRNA
CSK29544_RS05240	CSK29544_RS05240	0.436	-1.19801	yes	down	mRNA
CSK29544_RS20850	CSK29544_RS20850	0.492	-1.02342	yes	down	mRNA
CSK29544_RS09740	guaB	0.439	-1.18931	yes	down	mRNA
CSK29544_RS11935	CSK29544_RS11935	0.442	-1.17923	yes	down	mRNA
CSK29544_RS00495	pyrH	0.397	-1.33291	yes	down	mRNA
CSK29544_RS02440	CSK29544_RS02440	0.458	-1.12525	yes	down	mRNA
CSK29544_RS04550	CSK29544_RS04550	0.428	-1.22415	yes	down	mRNA
CSK29544_RS14510	CSK29544_RS14510	0.496	-1.01049	yes	down	mRNA
CSK29544_RS04555	CSK29544_RS04555	0.45	-1.15047	yes	down	mRNA
CSK29544_RS07870	trmB	0.375	-1.41656	yes	down	mRNA
CSK29544_RS03575	rffM	0.429	-1.22194	yes	down	mRNA
CSK29544_RS09480	acpS	0.458	-1.12791	yes	down	mRNA
CSK29544_RS03010	dusB	0.447	-1.16197	yes	down	mRNA
CSK29544_RS09580	suhB	0.407	-1.29724	yes	down	mRNA
CSK29544_RS16125	pdxY	0.462	-1.11406	yes	down	mRNA
CSK29544_RS17865	CSK29544_RS17865	0.386	-1.37511	yes	down	mRNA
sRNA0070		0.018	-5.83484	yes	down	sRNA
CSK29544_RS18750	ldtB	0.436	-1.19833	yes	down	mRNA
CSK29544_RS16630	sufS	0.488	-1.03472	yes	down	mRNA
CSK29544_RS18660	CSK29544_RS18660	0.312	-1.68181	yes	down	mRNA
CSK29544_RS04570	CSK29544_RS04570	0.429	-1.21946	yes	down	mRNA
CSK29544_RS17885	mdoH	0.454	-1.13905	yes	down	mRNA
CSK29544_RS14600	cybB	0.427	-1.22873	yes	down	mRNA
CSK29544_RS01925	CSK29544_RS01925	0.443	-1.17342	yes	down	mRNA
CSK29544_RS04680	atpF	0.452	-1.14592	yes	down	mRNA
CSK29544_RS13275	ruvC	0.428	-1.22422	yes	down	mRNA
CSK29544_RS04955	CSK29544_RS04955	0.452	-1.14574	yes	down	mRNA
CSK29544_RS20860	CSK29544_RS20860	0.49	-1.02823	yes	down	mRNA
CSK29544_RS17785	flgA	0.296	-1.7587	yes	down	mRNA
CSK29544_RS01435	CSK29544_RS01435	0.478	-1.06417	yes	down	mRNA
CSK29544_RS13555	CSK29544_RS13555	0.396	-1.33508	yes	down	mRNA
CSK29544_RS11815	CSK29544_RS11815	0.499	-1.00307	yes	down	mRNA
CSK29544_RS19010	bioF	0.458	-1.12718	yes	down	mRNA
CSK29544_RS17035	CSK29544_RS17035	0.493	-1.02098	yes	down	mRNA
CSK29544_RS06175	dam	0.493	-1.02151	yes	down	mRNA
CSK29544_RS12660	CSK29544_RS12660	0.418	-1.25833	yes	down	mRNA
CSK29544_RS10895	CSK29544_RS10895	0.45	-1.152	yes	down	mRNA
CSK29544_RS21700	CSK29544_RS21700	0.444	-1.17141	yes	down	mRNA
CSK29544_RS03470	CSK29544_RS03470	0.23	-2.11928	yes	down	mRNA
CSK29544_RS02610	yhbY	0.443	-1.17559	yes	down	mRNA
sRNA0008		0.052	-4.27911	yes	down	sRNA
CSK29544_RS14190	pyrF	0.482	-1.05379	yes	down	mRNA
CSK29544_RS16100	rsxG	0.456	-1.13365	yes	down	mRNA
CSK29544_RS16245	CSK29544_RS16245	0.436	-1.19706	yes	down	mRNA
CSK29544_RS03600	rffC	0.478	-1.0645	yes	down	mRNA
CSK29544_RS20755	zapE	0.468	-1.09575	yes	down	mRNA
CSK29544_RS21025	pqqF	0.408	-1.29453	yes	down	mRNA
CSK29544_RS13550	CSK29544_RS13550	0.485	-1.04512	yes	down	mRNA
sRNA0110		0.163	-2.61744	yes	down	sRNA
CSK29544_RS16930	astA	0.433	-1.20825	yes	down	mRNA
CSK29544_RS13580	CSK29544_RS13580	0.298	-1.74847	yes	down	mRNA
CSK29544_RS16095	rsxD	0.362	-1.46727	yes	down	mRNA
CSK29544_RS16110	nth	0.451	-1.14828	yes	down	mRNA
CSK29544_RS15920	CSK29544_RS15920	0.422	-1.24448	yes	down	mRNA
CSK29544_RS20100	apt	0.449	-1.15456	yes	down	mRNA
sRNA0036		0.331	-1.59471	yes	down	sRNA
CSK29544_RS11610	CSK29544_RS11610	0.472	-1.0835	yes	down	mRNA
CSK29544_RS03750	trmA	0.467	-1.09742	yes	down	mRNA
CSK29544_RS08845	cysD	0.456	-1.13308	yes	down	mRNA
CSK29544_RS17215	CSK29544_RS17215	0.491	-1.0276	yes	down	mRNA
CSK29544_RS18515	ltaE	0.491	-1.02751	yes	down	mRNA
CSK29544_RS10085	CSK29544_RS10085	0.454	-1.13991	yes	down	mRNA
sRNA0071		0.131	-2.93472	yes	down	sRNA
CSK29544_RS21455	CSK29544_RS21455	0.408	-1.29231	yes	down	mRNA
CSK29544_RS04595	CSK29544_RS04595	0.49	-1.03042	yes	down	mRNA
CSK29544_RS02885	yhcN	0.413	-1.27719	yes	down	mRNA
sRNA0034		0.017	-5.86381	yes	down	sRNA
CSK29544_RS09985	entH	0.222	-2.16819	yes	down	mRNA
CSK29544_RS09950	fepD	0.317	-1.65524	yes	down	mRNA
CSK29544_RS19745	CSK29544_RS19745	0.09	-3.46713	yes	down	mRNA
CSK29544_RS01680	CSK29544_RS01680	0.283	-1.81968	yes	down	mRNA
CSK29544_RS09105	nrdH	0.247	-2.0185	yes	down	mRNA
CSK29544_RS04090	lldR	0.469	-1.09169	yes	down	mRNA
CSK29544_RS02605	rlmE	0.494	-1.01803	yes	down	mRNA
CSK29544_RS23500	pqqA	0.405	-1.30412	yes	down	mRNA
sRNA0148		0.323	-1.62822	yes	down	sRNA
CSK29544_RS13560	CSK29544_RS13560	0.489	-1.03223	yes	down	mRNA
CSK29544_RS12985	tyrP	0.456	-1.13413	yes	down	mRNA
CSK29544_RS09780	purN	0.494	-1.01722	yes	down	mRNA
CSK29544_RS05245	CSK29544_RS05245	0.473	-1.07919	yes	down	mRNA
CSK29544_RS07445	CSK29544_RS07445	0.313	-1.67663	yes	down	mRNA
CSK29544_RS09980	entA	0.338	-1.56498	yes	down	mRNA
CSK29544_RS01675	CSK29544_RS01675	0.363	-1.46205	yes	down	mRNA
sRNA0064		0.207	-2.27328	yes	down	sRNA
sRNA0164		0.135	-2.88528	yes	down	sRNA
CSK29544_RS11050	CSK29544_RS11050	0.372	-1.42815	yes	down	mRNA
CSK29544_RS13575	CSK29544_RS13575	0.478	-1.0653	yes	down	mRNA
CSK29544_RS17950	CSK29544_RS17950	0.293	-1.76951	yes	down	mRNA
CSK29544_RS18665	ybjG	0.426	-1.22988	yes	down	mRNA
CSK29544_RS10830	CSK29544_RS10830	0.437	-1.19313	yes	down	mRNA
CSK29544_RS01685	CSK29544_RS01685	0.195	-2.35858	yes	down	mRNA
CSK29544_RS19335	kdpB	0.467	-1.09961	yes	down	mRNA
CSK29544_RS06045	gntX	0.415	-1.26987	yes	down	mRNA
CSK29544_RS12840	CSK29544_RS12840	0.41	-1.28583	yes	down	mRNA
CSK29544_RS20960	CSK29544_RS20960	0.462	-1.11302	yes	down	mRNA
CSK29544_RS02075	tnpB	0.304	-1.72008	yes	down	mRNA
CSK29544_RS10370	CSK29544_RS10370	0.472	-1.08447	yes	down	mRNA
CSK29544_RS23565	CSK29544_RS23565	0.353	-1.50346	yes	down	mRNA
CSK29544_RS12685	CSK29544_RS12685	0.392	-1.35247	yes	down	mRNA
CSK29544_RS15220	marB	0.316	-1.6628	yes	down	mRNA
sRNA0084		0.08	-3.63976	yes	down	sRNA
sRNA0147		0.49	-1.02813	yes	down	sRNA
CSK29544_RS21295	CSK29544_RS21295	0.381	-1.39334	yes	down	mRNA
CSK29544_RS09100	nrdI	0.274	-1.86661	yes	down	mRNA
CSK29544_RS24630	CSK29544_RS24630	0.278	-1.84779	yes	down	mRNA
CSK29544_RS01670	CSK29544_RS01670	0.412	-1.2789	yes	down	mRNA
CSK29544_RS23505	CSK29544_RS23505	0.499	-1.00337	yes	down	mRNA
CSK29544_RS14345	pgmB	0.375	-1.41507	yes	down	mRNA
CSK29544_RS16580	puuD	0.492	-1.02262	yes	down	mRNA
CSK29544_RS15830	CSK29544_RS15830	0.485	-1.04307	yes	down	mRNA
CSK29544_RS21300	CSK29544_RS21300	0.373	-1.42101	yes	down	mRNA
sRNA0158		0.153	-2.71286	yes	down	sRNA
