# Supplementary material for: Impact of Human Body Temperature on Stress Tolerance and Transcriptome of Cronobacter sakazakii
Source: Pathogens. 2025 Mar 14;14(3):281. doi: 10.3390/pathogens14030281 (PMC11946066; doi:10.3390/pathogens14030281)
Supplement: Supplementary file 1 [file pathogens-14-00281-s001.zip › Supplemental Table 4.xlsx]

## Sheet: Table S4 转录起始和终止位点预测结果
Gene ID	Gene Type	Location	Strand	Gene Name	Description	Transcription Start Site	Translation Initiation Site	Translation Stop Site	Transcription Terminator Site
CSK29544_RS21750	mRNA	NZ_CP011049.1	+	CSK29544_RS21750	PAS domain-containing methyl-accepting chemotaxis protein	1	456	1760	2426
CSK29544_RS24675	mRNA	NZ_CP011050.1	+	CSK29544_RS24675	hypothetical protein	16	67	627	782
CSK29544_RS21770	mRNA	NZ_CP011050.1	-	CSK29544_RS21770	hypothetical protein	936	925	713	713
CSK29544_RS21440	mRNA	NZ_CP011048.1	-	CSK29544_RS21440	Exc2 family lipoprotein	1064	1038	637	637
CSK29544_RS21775	mRNA	NZ_CP011050.1	+	CSK29544_RS21775	type II toxin-antitoxin system VapB family antitoxin	1097	1105	1335	-
CSK29544_RS22130	mRNA	NZ_CP011047.1	-	CSK29544_RS22130	HNH endonuclease	1635	1552	1172	1172
CSK29544_RS21785	mRNA	NZ_CP011050.1	+	CSK29544_RS21785	hypothetical protein	1781	1797	2294	2341
CSK29544_RS24515	mRNA	NZ_CP011050.1	+	CSK29544_RS24515	hypothetical protein	2345	2397	2996	2996
CSK29544_RS21755	mRNA	NZ_CP011049.1	+	CSK29544_RS21755	MobC family plasmid mobilization relaxosome protein	2619	2769	3092	-
CSK29544_RS00020	mRNA	NZ_CP011047.1	-	CSK29544_RS00020	lysozyme	2623	2609	2121	-
CSK29544_RS00025	mRNA	NZ_CP011047.1	-	CSK29544_RS00025	hypothetical protein	2859	2845	2624	2624
CSK29544_RS21445	mRNA	NZ_CP011048.1	-	CSK29544_RS21445	methyl-accepting chemotaxis protein	3208	3208	1262	1262
CSK29544_RS21795	mRNA	NZ_CP011050.1	+	CSK29544_RS21795	conjugal transfer protein TraX	3473	3500	4225	4415
CSK29544_RS24505	mRNA	NZ_CP011049.1	+	CSK29544_RS24505	MbeD family mobilization/exclusion protein	4262	4268	4483	4935
CSK29544_RS21450	mRNA	NZ_CP011048.1	-	CSK29544_RS21450	AAA family ATPase	4370	4340	3570	3438
CSK29544_RS21800	mRNA	NZ_CP011050.1	-	CSK29544_RS21800	DUF4145 domain-containing protein	5502	5448	4711	4632
CSK29544_RS23635	mRNA	NZ_CP011050.1	+	CSK29544_RS23635	hypothetical protein	6131	6141	6464	6686
CSK29544_RS21455	mRNA	NZ_CP011048.1	-	CSK29544_RS21455	hypothetical protein	6168	6168	4912	4911
CSK29544_RS21805	mRNA	NZ_CP011050.1	-	CSK29544_RS21805	DUF4225 domain-containing protein	7259	7245	6442	6358
CSK29544_RS00080	mRNA	NZ_CP011047.1	-	CSK29544_RS00080	hypothetical protein	8178	8175	7690	-
CSK29544_RS00085	mRNA	NZ_CP011047.1	-	CSK29544_RS00085	DUF551 domain-containing protein	9120	9111	8323	8179
CSK29544_RS21810	mRNA	NZ_CP011050.1	-	CSK29544_RS21810	replication initiator protein RepA	9447	9007	8141	8141
CSK29544_RS21815	mRNA	NZ_CP011050.1	-	CSK29544_RS21815	thioredoxin domain-containing protein	10690	10535	9753	9657
CSK29544_RS00090	mRNA	NZ_CP011047.1	-	CSK29544_RS00090	toprim domain-containing protein	11009	11009	9129	9129
CSK29544_RS21470	mRNA	NZ_CP011048.1	-	CSK29544_RS21470	MFS transporter	11293	11220	10012	10010
CSK29544_RS21475	mRNA	NZ_CP011048.1	+	CSK29544_RS21475	GNAT family N-acetyltransferase	11504	11514	12044	12044
CSK29544_RS00095	mRNA	NZ_CP011047.1	-	CSK29544_RS00095	helix-turn-helix domain-containing protein	11918	11872	11120	11010
CSK29544_RS00100	mRNA	NZ_CP011047.1	-	CSK29544_RS00100	hypothetical protein	12407	12331	12035	12016
CSK29544_RS00105	mRNA	NZ_CP011047.1	-	CSK29544_RS00105	transcriptional regulator	12678	12666	12439	12429
CSK29544_RS00110	mRNA	NZ_CP011047.1	+	CSK29544_RS00110	helix-turn-helix domain-containing protein	12712	12744	13427	13427
CSK29544_RS21480	mRNA	NZ_CP011048.1	-	CSK29544_RS21480	ParB/Srx family N-terminal domain-containing protein	13118	13107	12049	11819
CSK29544_RS00115	mRNA	NZ_CP011047.1	+	CSK29544_RS00115	hypothetical protein	13428	13522	14385	14441
CSK29544_RS23645	mRNA	NZ_CP011050.1	-	CSK29544_RS23645	Hok/Gef family protein	13942	13778	13620	13541
CSK29544_RS21485	mRNA	NZ_CP011048.1	-	CSK29544_RS21485	membrane protein	14010	13998	13231	13179
CSK29544_RS21820	mRNA	NZ_CP011050.1	+	CSK29544_RS21820	ParA family protein	14691	14733	15350	15368
CSK29544_RS00120	mRNA	NZ_CP011047.1	+	CSK29544_RS00120	hypothetical protein	14858	14870	15220	15220
CSK29544_RS00125	mRNA	NZ_CP011047.1	+	CSK29544_RS00125	pentapeptide repeat-containing protein	15221	15225	15809	15809
CSK29544_RS21825	mRNA	NZ_CP011050.1	+	CSK29544_RS21825	DNA partition complex ParG	15397	15403	15642	16100
CSK29544_RS00130	mRNA	NZ_CP011047.1	+	CSK29544_RS00130	hypothetical protein	15830	15854	16033	16098
CSK29544_RS21830	mRNA	NZ_CP011050.1	+	CSK29544_RS21830	replication initiation protein	16101	16107	16979	18456
CSK29544_RS22145	mRNA	NZ_CP011047.1	+	CSK29544_RS22145	protease FtsH-inhibitory lysogeny factor CIII	16428	16444	16581	-
CSK29544_RS00140	mRNA	NZ_CP011047.1	+	CSK29544_RS00140	hypothetical protein	16786	16810	17118	-
CSK29544_RS00155	mRNA	NZ_CP011047.1	+	CSK29544_RS00155	hypothetical protein	18725	18726	18923	18955
CSK29544_RS22150	mRNA	NZ_CP011047.1	+	CSK29544_RS22150	DUF2737 family protein	18956	18956	19117	-
CSK29544_RS21845	mRNA	NZ_CP011050.1	-	CSK29544_RS21845	hypothetical protein	19068	18981	18139	-
CSK29544_RS21850	mRNA	NZ_CP011050.1	-	CSK29544_RS21850	hypothetical protein	19287	19260	19069	19069
CSK29544_RS24090	mRNA	NZ_CP011050.1	-	CSK29544_RS24090	hypothetical protein	19896	19766	19386	19298
CSK29544_RS00175	mRNA	NZ_CP011047.1	+	CSK29544_RS00175	hypothetical protein	20383	20431	20685	20685
CSK29544_RS21860	mRNA	NZ_CP011050.1	+	CSK29544_RS21860	HNH endonuclease	20402	20568	21476	21514
CSK29544_RS00180	mRNA	NZ_CP011047.1	+	CSK29544_RS00180	hypothetical protein	20721	20721	21332	21363
CSK29544_RS21865	mRNA	NZ_CP011050.1	-	CSK29544_RS21865	DUF305 domain-containing protein	22246	22234	21884	21858
CSK29544_RS21870	mRNA	NZ_CP011050.1	-	silE	silver-binding protein SilE	23056	22811	22380	22380
CSK29544_RS00195	mRNA	NZ_CP011047.1	-	proA	glutamate-5-semialdehyde dehydrogenase	24216	24206	22953	22845
CSK29544_RS21500	mRNA	NZ_CP011048.1	-	CSK29544_RS21500	hemagglutinin repeat-containing protein	24842	24777	17092	-
CSK29544_RS21885	mRNA	NZ_CP011050.1	+	silC	Cu(+)/Ag(+) efflux RND transporter outer membrane channel SilC	25280	25395	26780	26780
CSK29544_RS21880	mRNA	NZ_CP011050.1	-	silR	copper/silver response regulator transcription factor SilR	25453	25205	24525	-
CSK29544_RS00200	mRNA	NZ_CP011047.1	-	proB	glutamate 5-kinase	25483	25320	24217	24217
CSK29544_RS00205	mRNA	NZ_CP011047.1	+	ompC	porin OmpC	25611	25612	26682	26682
CSK29544_RS21890	mRNA	NZ_CP011050.1	+	cusF	cation efflux system protein CusF	26796	26809	27162	27176
CSK29544_RS00210	mRNA	NZ_CP011047.1	-	crl	sigma factor-binding protein Crl	27193	27193	26804	26757
CSK29544_RS21895	mRNA	NZ_CP011050.1	+	silB	Cu(+)/Ag(+) efflux RND transporter periplasmic adaptor subunit SilB	27276	27276	28568	28578
CSK29544_RS00215	mRNA	NZ_CP011047.1	-	frsA	esterase FrsA	28511	28498	27251	27199
CSK29544_RS21900	mRNA	NZ_CP011050.1	+	silA	Cu(+)/Ag(+) efflux RND transporter permease subunit SilA	28579	28579	31725	31811
CSK29544_RS00220	mRNA	NZ_CP011047.1	-	gpt	xanthine phosphoribosyltransferase	29112	29064	28606	28589
CSK29544_RS00225	mRNA	NZ_CP011047.1	+	pepD	cytosol nonspecific dipeptidase	29245	29325	30782	30802
CSK29544_RS21510	mRNA	NZ_CP011048.1	-	CSK29544_RS21510	ShlB/FhaC/HecB family hemolysin secretion/activation protein	30721	30673	29009	29009
CSK29544_RS21905	mRNA	NZ_CP011050.1	+	CSK29544_RS21905	hypothetical protein	31812	31812	32252	32349
CSK29544_RS00230	mRNA	NZ_CP011047.1	-	dinB	DNA polymerase IV	32217	32135	31080	31080
CSK29544_RS00235	mRNA	NZ_CP011047.1	+	CSK29544_RS00235	murein L%2CD-transpeptidase	32313	32391	33128	33140
CSK29544_RS21910	mRNA	NZ_CP011050.1	+	silP	Ag(+)-translocating P-type ATPase SilP	32350	32350	34821	34821
CSK29544_RS21515	mRNA	NZ_CP011048.1	-	CSK29544_RS21515	RepB family plasmid replication initiator protein	32380	32367	31312	31289
CSK29544_RS21520	mRNA	NZ_CP011048.1	+	CSK29544_RS21520	AAA family ATPase	33160	33174	34373	34373
CSK29544_RS00240	mRNA	NZ_CP011047.1	-	CSK29544_RS00240	class II glutamine amidotransferase	33954	33866	33099	32808
CSK29544_RS21525	mRNA	NZ_CP011048.1	+	CSK29544_RS21525	ParB/RepB/Spo0J family partition protein	34374	34381	35349	35355
CSK29544_RS00245	mRNA	NZ_CP011047.1	-	lpcA	D-sedoheptulose 7-phosphate isomerase	34583	34536	33955	33955
CSK29544_RS00250	mRNA	NZ_CP011047.1	+	fadE	acyl-CoA dehydrogenase FadE	34733	34765	37209	37209
CSK29544_RS21915	mRNA	NZ_CP011050.1	+	CSK29544_RS21915	DUF2933 domain-containing protein	34822	34862	35059	35068
CSK29544_RS21530	mRNA	NZ_CP011048.1	+	CSK29544_RS21530	hypothetical protein	35499	35504	35713	35895
CSK29544_RS21930	mRNA	NZ_CP011050.1	+	pcoA	multicopper oxidase PcoA	36066	36132	37949	37954
CSK29544_RS00255	mRNA	NZ_CP011047.1	+	CSK29544_RS00255	amidohydrolase	37296	37315	38085	38149
CSK29544_RS21935	mRNA	NZ_CP011050.1	+	pcoB	copper resistance outer membrane transporter PcoB	37955	37955	38845	38856
CSK29544_RS21535	mRNA	NZ_CP011048.1	-	CSK29544_RS21535	TonB-dependent siderophore receptor	38096	38074	35879	35869
CSK29544_RS00260	mRNA	NZ_CP011047.1	+	CSK29544_RS00260	fimbrial protein	38424	38424	39410	-
CSK29544_RS21940	mRNA	NZ_CP011050.1	+	pcoC	copper resistance system metallochaperone PcoC	38882	38885	39265	39265
CSK29544_RS21945	mRNA	NZ_CP011050.1	+	pcoD	copper resistance inner membrane protein PcoD	39266	39270	40199	40199
CSK29544_RS21950	mRNA	NZ_CP011050.1	+	pcoR	copper response regulator transcription factor PcoR	40200	40254	40934	-
CSK29544_RS00275	mRNA	NZ_CP011047.1	+	rnhA	ribonuclease HI	40520	40520	41095	41559
CSK29544_RS00270	mRNA	NZ_CP011047.1	-	dnaQ	DNA polymerase III subunit epsilon	40591	40566	39835	39703
CSK29544_RS00280	mRNA	NZ_CP011047.1	-	CSK29544_RS00280	class I SAM-dependent methyltransferase	41826	41808	41092	41020
CSK29544_RS00285	mRNA	NZ_CP011047.1	+	gloB	hydroxyacylglutathione hydrolase	41836	41841	42596	42596
CSK29544_RS21960	mRNA	NZ_CP011050.1	+	pcoE	copper resistance system metallochaperone PcoE	42495	42547	42981	43027
CSK29544_RS00290	mRNA	NZ_CP011047.1	+	mltD	murein transglycosylase D	42597	42668	44041	44050
CSK29544_RS21560	mRNA	NZ_CP011048.1	+	CSK29544_RS21560	MFS transporter	43670	43982	45193	-
CSK29544_RS21965	mRNA	NZ_CP011050.1	-	CSK29544_RS21965	type II toxin-antitoxin system RelE/ParE family toxin	43733	43458	43360	43155
CSK29544_RS21555	mRNA	NZ_CP011048.1	-	CSK29544_RS21555	aerobactin synthase IucA	43863	43846	42098	-
CSK29544_RS21975	mRNA	NZ_CP011050.1	-	CSK29544_RS21975	GNAT family N-acetyltransferase	44470	44359	43862	43766
CSK29544_RS00295	mRNA	NZ_CP011047.1	-	CSK29544_RS00295	class I SAM-dependent methyltransferase	44943	44873	44103	44103
CSK29544_RS21985	mRNA	NZ_CP011050.1	+	CSK29544_RS21985	hypothetical protein	45061	45304	45495	45495
CSK29544_RS00300	mRNA	NZ_CP011047.1	-	CSK29544_RS00300	endonuclease/exonuclease/phosphatase family protein	45780	45747	44944	44944
CSK29544_RS00305	mRNA	NZ_CP011047.1	+	CSK29544_RS00305	LysR family transcriptional regulator	45944	45965	46852	46978
CSK29544_RS21990	mRNA	NZ_CP011050.1	-	arsC	glutaredoxin-dependent arsenate reductase	45965	45953	45528	45243
CSK29544_RS21570	mRNA	NZ_CP011048.1	+	CSK29544_RS21570	helix-turn-helix domain-containing protein	46107	46118	46399	46401
CSK29544_RS21575	mRNA	NZ_CP011048.1	+	CSK29544_RS21575	type II toxin-antitoxin system HipA family toxin	46402	46402	47721	47721
CSK29544_RS21995	mRNA	NZ_CP011050.1	-	arsB	arsenite efflux transporter membrane subunit ArsB	47302	47255	45966	45966
CSK29544_RS00310	mRNA	NZ_CP011047.1	-	dkgB	2%2C5-didehydrogluconate reductase DkgB	47723	47674	46871	46862
CSK29544_RS21580	mRNA	NZ_CP011048.1	+	treZ	malto-oligosyltrehalose trehalohydrolase	47859	48027	49811	-
CSK29544_RS22000	mRNA	NZ_CP011050.1	-	arsA	arsenite efflux transporter ATPase subunit ArsA	49054	49054	47303	47303
CSK29544_RS23655	mRNA	NZ_CP011050.1	-	arsD	arsenite efflux transporter metallochaperone ArsD	49434	49434	49072	49064
CSK29544_RS22010	mRNA	NZ_CP011050.1	+	CSK29544_RS22010	hypothetical protein	50144	50176	51261	-
CSK29544_RS21590	mRNA	NZ_CP011048.1	+	glgX	glycogen debranching protein GlgX	52407	52408	54483	54483
CSK29544_RS00345	mRNA	NZ_CP011047.1	+	metN	methionine ABC transporter ATP-binding protein MetN	54042	54097	55128	-
CSK29544_RS00340	mRNA	NZ_CP011047.1	-	gmhB	D-glycero-beta-D-manno-heptose 1%2C7-bisphosphate 7-phosphatase	54060	53906	53346	52965
CSK29544_RS00355	mRNA	NZ_CP011047.1	+	CSK29544_RS00355	MetQ/NlpA family lipoprotein	55817	55817	56632	56632
CSK29544_RS00360	mRNA	NZ_CP011047.1	+	rcsF	Rcs stress response system protein RcsF	56741	56745	57149	-
CSK29544_RS24665	mRNA	NZ_CP011048.1	-	CSK29544_RS24665	hypothetical protein	57782	57777	57610	57571
CSK29544_RS21600	mRNA	NZ_CP011048.1	+	CSK29544_RS21600	cupin domain-containing protein	57924	57926	59047	59058
CSK29544_RS00370	mRNA	NZ_CP011047.1	+	proS	proline--tRNA ligase	57964	57964	59682	59707
CSK29544_RS00375	mRNA	NZ_CP011047.1	-	nlpE	envelope stress response activation lipoprotein NlpE	60477	60450	59752	59733
CSK29544_RS21620	mRNA	NZ_CP011048.1	+	CSK29544_RS21620	hypothetical protein	61225	61228	62385	-
CSK29544_RS00385	mRNA	NZ_CP011047.1	-	CSK29544_RS00385	YaeQ family protein	61562	61442	60897	-
CSK29544_RS00390	mRNA	NZ_CP011047.1	+	CSK29544_RS00390	YaeP family protein	61580	61649	61849	-
CSK29544_RS00405	mRNA	NZ_CP011047.1	-	tilS	tRNA lysidine(34) synthetase TilS	63819	63755	62451	-
CSK29544_RS00410	mRNA	NZ_CP011047.1	-	CSK29544_RS00410	VOC family protein	64209	64209	63820	63820
CSK29544_RS21630	mRNA	NZ_CP011048.1	+	tssF	type VI secretion system baseplate subunit TssF	65820	65828	67591	-
CSK29544_RS00415	mRNA	NZ_CP011047.1	-	CSK29544_RS00415	lysine decarboxylase LdcC	66405	66405	64267	64210
CSK29544_RS00425	mRNA	NZ_CP011047.1	-	accA	acetyl-CoA carboxylase carboxyl transferase subunit alpha	69423	69423	68464	68454
CSK29544_RS21650	mRNA	NZ_CP011048.1	-	CSK29544_RS21650	thioredoxin family protein	71998	71952	69931	-
CSK29544_RS21655	mRNA	NZ_CP011048.1	-	CSK29544_RS21655	hypothetical protein	72501	72457	71999	71999
CSK29544_RS21660	mRNA	NZ_CP011048.1	-	CSK29544_RS21660	DUF2534 family protein	72995	72762	72502	72502
CSK29544_RS00430	mRNA	NZ_CP011047.1	-	dnaE	DNA polymerase III subunit alpha	73009	73009	69527	69424
CSK29544_RS21670	mRNA	NZ_CP011048.1	+	CSK29544_RS21670	SMI1/KNR4 family protein	73581	73581	74102	74198
CSK29544_RS21675	mRNA	NZ_CP011048.1	+	CSK29544_RS21675	YmjA family protein	74208	74220	74465	74492
CSK29544_RS00445	mRNA	NZ_CP011047.1	-	lpxA	acyl-ACP--UDP-N-acetylglucosamine O-acyltransferase	75562	75562	74774	-
CSK29544_RS00450	mRNA	NZ_CP011047.1	-	fabZ	3-hydroxyacyl-ACP dehydratase FabZ	76021	76021	75566	75563
CSK29544_RS00455	mRNA	NZ_CP011047.1	-	lpxD	UDP-3-O-(3-hydroxymyristoyl)glucosamine N-acyltransferase	77166	77163	76138	76022
CSK29544_RS21690	mRNA	NZ_CP011048.1	-	CSK29544_RS21690	ABC transporter substrate-binding protein	77330	77318	76335	-
CSK29544_RS21695	mRNA	NZ_CP011048.1	+	CSK29544_RS21695	MFS transporter	77576	77582	78817	78835
CSK29544_RS00460	mRNA	NZ_CP011047.1	-	skp	molecular chaperone Skp	77783	77661	77167	77167
CSK29544_RS21700	mRNA	NZ_CP011048.1	+	CSK29544_RS21700	tyrosine-type recombinase/integrase	80107	80113	81087	81137
CSK29544_RS00465	mRNA	NZ_CP011047.1	-	bamA	outer membrane protein assembly factor BamA	80198	80198	77784	77784
CSK29544_RS21705	mRNA	NZ_CP011048.1	+	CSK29544_RS21705	DUF6361 family protein	81179	81182	82405	-
CSK29544_RS00470	mRNA	NZ_CP011047.1	-	rseP	sigma E protease regulator RseP	81581	81581	80229	80228
CSK29544_RS00475	mRNA	NZ_CP011047.1	-	cdsA	phosphatidate cytidylyltransferase	82462	82450	81593	81582
CSK29544_RS00480	mRNA	NZ_CP011047.1	-	ispU	(2E%2C6E)-farnesyl-diphosphate-specific ditrans%2Cpolycis-undecaprenyl-diphosphate synthase	83221	83221	82463	82463
CSK29544_RS00485	mRNA	NZ_CP011047.1	-	ispC	1-deoxy-D-xylulose-5-phosphate reductoisomerase	84727	84606	83410	83255
CSK29544_RS00490	mRNA	NZ_CP011047.1	-	frr	ribosome recycling factor	85288	85288	84731	84728
CSK29544_RS00495	mRNA	NZ_CP011047.1	-	pyrH	UMP kinase	86328	86182	85457	85289
CSK29544_RS00500	mRNA	NZ_CP011047.1	-	tsf	translation elongation factor Ts	87332	87180	86329	86329
CSK29544_RS00505	mRNA	NZ_CP011047.1	-	rpsB	30S ribosomal protein S2	88309	88062	87337	87333
CSK29544_RS00510	mRNA	NZ_CP011047.1	+	map	type I methionyl aminopeptidase	88336	88372	89166	89166
CSK29544_RS21725	mRNA	NZ_CP011048.1	-	CSK29544_RS21725	histidine phosphatase family protein	88678	88666	88097	88097
CSK29544_RS21730	mRNA	NZ_CP011048.1	-	CSK29544_RS21730	hypothetical protein	88968	88948	88679	88679
CSK29544_RS00515	mRNA	NZ_CP011047.1	+	glnD	bifunctional uridylyltransferase/uridylyl-removing protein GlnD	89167	89210	91885	91910
CSK29544_RS21735	mRNA	NZ_CP011048.1	-	CSK29544_RS21735	MCP four helix bundle domain-containing protein	90896	90890	89232	89232
CSK29544_RS21740	mRNA	NZ_CP011048.1	+	CSK29544_RS21740	MBL fold hydrolase	90955	91184	91984	-
CSK29544_RS00520	mRNA	NZ_CP011047.1	+	dapD	2%2C3%2C4%2C5-tetrahydropyridine-2%2C6-dicarboxylate N-succinyltransferase	91919	91928	92752	92861
CSK29544_RS00525	mRNA	NZ_CP011047.1	+	CSK29544_RS00525	DUF3461 family protein	92862	92862	93251	93299
CSK29544_RS21745	mRNA	NZ_CP011048.1	-	guaD	guanine deaminase	93341	93322	92006	92006
CSK29544_RS00530	mRNA	NZ_CP011047.1	-	degP	serine endoprotease DegP	94763	94757	93330	93308
CSK29544_RS00535	mRNA	NZ_CP011047.1	-	dgt	dGTPase	96454	96412	94898	94784
CSK29544_RS00540	mRNA	NZ_CP011047.1	+	mtnN	5'-methylthioadenosine/S-adenosylhomocysteine nucleosidase	96487	96505	97203	-
CSK29544_RS00550	mRNA	NZ_CP011047.1	+	CSK29544_RS00550	TRIC cation channel family protein	97997	98013	98633	98633
CSK29544_RS00555	mRNA	NZ_CP011047.1	-	erpA	iron-sulfur cluster insertion protein ErpA	99072	99031	98687	98678
CSK29544_RS00560	mRNA	NZ_CP011047.1	-	clcA	H(+)/Cl(-) exchange transporter ClcA	100622	100516	99113	99074
CSK29544_RS00565	mRNA	NZ_CP011047.1	+	hemL	glutamate-1-semialdehyde 2%2C1-aminomutase	100671	100688	101968	102091
CSK29544_RS00580	mRNA	NZ_CP011047.1	-	fhuC	Fe3+-hydroxamate ABC transporter ATP-binding protein FhuC	105896	105855	105058	-
CSK29544_RS00585	mRNA	NZ_CP011047.1	-	fhuA	ferrichrome porin FhuA	108140	108095	105903	105897
CSK29544_RS00590	mRNA	NZ_CP011047.1	-	mrcB	bifunctional glycosyl transferase/transpeptidase	110901	110901	108370	108347
CSK29544_RS00595	mRNA	NZ_CP011047.1	-	hrpB	ATP-dependent helicase HrpB	113434	113434	111005	110911
CSK29544_RS00600	mRNA	NZ_CP011047.1	+	thpR	RNA 2'%2C3'-cyclic phosphodiesterase	113476	113506	114036	114036
CSK29544_RS00605	mRNA	NZ_CP011047.1	+	sfsA	DNA/RNA nuclease SfsA	114037	114046	114750	114861
CSK29544_RS00610	mRNA	NZ_CP011047.1	+	dksA	RNA polymerase-binding protein DksA	114897	114929	115384	115384
CSK29544_RS00615	mRNA	NZ_CP011047.1	+	gluQRS	tRNA glutamyl-Q(34) synthetase GluQRS	115385	115454	116350	116402
CSK29544_RS00620	mRNA	NZ_CP011047.1	+	pcnB	polynucleotide adenylyltransferase PcnB	116403	116403	117803	-
CSK29544_RS00630	mRNA	NZ_CP011047.1	+	panB	3-methyl-2-oxobutanoate hydroxymethyltransferase	118367	118367	119161	119173
CSK29544_RS00635	mRNA	NZ_CP011047.1	+	panC	pantoate--beta-alanine ligase	119174	119174	120028	120028
CSK29544_RS00640	mRNA	NZ_CP011047.1	+	panD	aspartate 1-decarboxylase	120029	120126	120506	120519
CSK29544_RS00645	mRNA	NZ_CP011047.1	-	CSK29544_RS00645	polysaccharide deacetylase family protein	121959	121798	120551	120484
CSK29544_RS00660	mRNA	NZ_CP011047.1	+	can	carbonate dehydratase	123740	123765	124427	124432
CSK29544_RS00655	mRNA	NZ_CP011047.1	-	CSK29544_RS00655	ABC transporter ATP-binding protein	123771	123656	122730	-
CSK29544_RS00665	mRNA	NZ_CP011047.1	-	hpt	hypoxanthine phosphoribosyltransferase	125076	125018	124482	124471
CSK29544_RS00670	mRNA	NZ_CP011047.1	+	CSK29544_RS00670	glucose/quinate/shikimate family membrane-bound PQQ-dependent dehydrogenase	125196	125211	127607	127621
CSK29544_RS00675	mRNA	NZ_CP011047.1	-	cueO	multicopper oxidase CueO	129787	129447	127885	127654
CSK29544_RS00680	mRNA	NZ_CP011047.1	+	CSK29544_RS00680	YacC family pilotin-like protein	130163	130178	130525	130530
CSK29544_RS00685	mRNA	NZ_CP011047.1	+	speE	polyamine aminopropyltransferase	130616	130649	131500	131500
CSK29544_RS00690	mRNA	NZ_CP011047.1	+	speD	adenosylmethionine decarboxylase	131505	131515	132309	132322
CSK29544_RS00695	mRNA	NZ_CP011047.1	-	yacL	protein YacL	132738	132703	132338	132126
CSK29544_RS00700	mRNA	NZ_CP011047.1	+	CSK29544_RS00700	hypothetical protein	132874	132887	133267	133272
CSK29544_RS00705	mRNA	NZ_CP011047.1	-	acnB	bifunctional aconitate hydratase 2/2-methylisocitrate dehydratase	136042	135951	133354	133302
CSK29544_RS00710	mRNA	NZ_CP011047.1	+	CSK29544_RS00710	DUF3300 domain-containing protein	136803	136858	138342	138348
CSK29544_RS00715	mRNA	NZ_CP011047.1	+	CSK29544_RS00715	DUF2950 family protein	138356	138356	139150	139150
CSK29544_RS00720	mRNA	NZ_CP011047.1	-	traT	complement resistance protein TraT	139937	139937	139206	139201
CSK29544_RS00725	mRNA	NZ_CP011047.1	-	lpdA	dihydrolipoyl dehydrogenase	141729	141676	140252	140229
CSK29544_RS00730	mRNA	NZ_CP011047.1	-	aceF	pyruvate dehydrogenase complex dihydrolipoyllysine-residue acetyltransferase	143781	143781	141883	141744
CSK29544_RS00735	mRNA	NZ_CP011047.1	-	aceE	pyruvate dehydrogenase (acetyl-transferring)%2C homodimeric type	146470	146459	143796	143782
CSK29544_RS00740	mRNA	NZ_CP011047.1	-	pdhR	pyruvate dehydrogenase complex transcriptional repressor PdhR	147619	147479	146715	146471
CSK29544_RS00745	mRNA	NZ_CP011047.1	+	aroP	aromatic amino acid transporter AroP	147914	148022	149392	149392
CSK29544_RS00750	mRNA	NZ_CP011047.1	+	CSK29544_RS00750	MFS transporter	149544	149549	150949	150949
CSK29544_RS00755	mRNA	NZ_CP011047.1	+	CSK29544_RS00755	family 43 glycosylhydrolase	150950	150959	151912	151912
CSK29544_RS00770	mRNA	NZ_CP011047.1	+	nadC	carboxylating nicotinate-nucleotide diphosphorylase	153416	153434	154324	154331
CSK29544_RS00765	mRNA	NZ_CP011047.1	-	ampD	1%2C6-anhydro-N-acetylmuramyl-L-alanine amidase AmpD	154409	153346	152783	-
CSK29544_RS00775	mRNA	NZ_CP011047.1	+	CSK29544_RS00775	hypothetical protein	154914	155004	156281	156281
CSK29544_RS00780	mRNA	NZ_CP011047.1	+	CSK29544_RS00780	hypothetical protein	156282	156287	157384	157392
CSK29544_RS00790	mRNA	NZ_CP011047.1	-	CSK29544_RS00790	recombinase family protein	158857	158856	158299	158259
CSK29544_RS00795	mRNA	NZ_CP011047.1	-	CSK29544_RS00795	SLATT domain-containing protein	159814	159807	159091	158862
CSK29544_RS00800	mRNA	NZ_CP011047.1	-	CSK29544_RS00800	hypothetical protein	161118	161118	160243	160243
CSK29544_RS00805	mRNA	NZ_CP011047.1	-	CSK29544_RS00805	hypothetical protein	161771	161765	161409	161409
CSK29544_RS22180	mRNA	NZ_CP011047.1	-	CSK29544_RS22180	hypothetical protein	162707	162556	161777	161777
CSK29544_RS00815	mRNA	NZ_CP011047.1	-	CSK29544_RS00815	hypothetical protein	164981	164980	163535	163435
CSK29544_RS00820	mRNA	NZ_CP011047.1	-	CSK29544_RS00820	recombinase family protein	166690	166679	165123	165123
CSK29544_RS00825	mRNA	NZ_CP011047.1	+	ppdD	prepilin peptidase-dependent pilin	166721	166721	167119	167119
CSK29544_RS00830	mRNA	NZ_CP011047.1	+	gspE	type II secretion system protein GspE	167120	167134	168516	-
CSK29544_RS00845	mRNA	NZ_CP011047.1	+	coaE	dephospho-CoA kinase	170944	171055	171675	-
CSK29544_RS00840	mRNA	NZ_CP011047.1	-	CSK29544_RS00840	GMP reductase	170984	170791	169748	169624
CSK29544_RS00855	mRNA	NZ_CP011047.1	+	yacG	DNA gyrase inhibitor YacG	172428	172428	172628	172761
CSK29544_RS00860	mRNA	NZ_CP011047.1	-	mutT	8-oxo-dGTP diphosphatase MutT	173061	173017	172625	172482
CSK29544_RS00865	mRNA	NZ_CP011047.1	-	secA	preprotein translocase subunit SecA	175783	175783	173078	173065
CSK29544_RS00870	mRNA	NZ_CP011047.1	-	secM	secA translation cis-regulator SecM	176621	176344	175841	175784
CSK29544_RS00875	mRNA	NZ_CP011047.1	-	lpxC	UDP-3-O-acyl-N-acetylglucosamine deacetylase	177564	177539	176622	176622
CSK29544_RS00880	mRNA	NZ_CP011047.1	-	ftsZ	cell division protein FtsZ	178840	178792	177641	177578
CSK29544_RS00890	mRNA	NZ_CP011047.1	-	ftsQ	cell division protein FtsQ	180940	180939	180109	-
CSK29544_RS00900	mRNA	NZ_CP011047.1	-	murC	UDP-N-acetylmuramate--L-alanine ligase	183387	183320	181854	-
CSK29544_RS00915	mRNA	NZ_CP011047.1	-	murD	UDP-N-acetylmuramoyl-L-alanine--D-glutamate ligase	187014	187012	185696	-
CSK29544_RS00935	mRNA	NZ_CP011047.1	-	CSK29544_RS00935	peptidoglycan glycosyltransferase FtsI	192701	192686	190920	-
CSK29544_RS00945	mRNA	NZ_CP011047.1	-	rsmH	16S rRNA (cytosine(1402)-N(4))-methyltransferase RsmH	194005	194005	193064	-
CSK29544_RS00950	mRNA	NZ_CP011047.1	-	mraZ	division/cell wall cluster transcriptional repressor MraZ	194744	194467	194009	194006
CSK29544_RS00955	mRNA	NZ_CP011047.1	-	cra	catabolite repressor/activator	196095	196051	195047	195021
CSK29544_RS00960	mRNA	NZ_CP011047.1	-	ilvN	acetolactate synthase small subunit	196722	196720	196229	196207
CSK29544_RS00965	mRNA	NZ_CP011047.1	-	ilvI	acetolactate synthase 3 large subunit	198541	198447	196723	196723
CSK29544_RS24110	mRNA	NZ_CP011047.1	+	leuL	leu operon leader peptide	200772	200772	200858	200872
CSK29544_RS00980	mRNA	NZ_CP011047.1	+	leuA	2-isopropylmalate synthase	200941	200956	202527	-
CSK29544_RS00990	mRNA	NZ_CP011047.1	+	leuC	3-isopropylmalate dehydratase large subunit	203619	203621	205021	205021
CSK29544_RS00995	mRNA	NZ_CP011047.1	+	leuD	3-isopropylmalate dehydratase small subunit	205022	205032	205637	205809
CSK29544_RS01000	mRNA	NZ_CP011047.1	-	CSK29544_RS01000	sugar efflux transporter	206951	206933	205755	205738
CSK29544_RS01005	mRNA	NZ_CP011047.1	-	sgrT	glucose uptake inhibitor SgrT	207227	207217	207053	207031
CSK29544_RS01010	mRNA	NZ_CP011047.1	+	sgrR	HTH-type transcriptional regulator SgrR	207280	207304	208968	209005
CSK29544_RS01015	mRNA	NZ_CP011047.1	+	thiB	thiamine ABC transporter substrate binding subunit	209046	209138	210121	-
CSK29544_RS01030	mRNA	NZ_CP011047.1	-	CSK29544_RS01030	DedA family protein	213266	213156	212386	212295
CSK29544_RS01035	mRNA	NZ_CP011047.1	-	araC	arabinose operon transcriptional regulator AraC	214274	214118	213273	213273
CSK29544_RS01040	mRNA	NZ_CP011047.1	+	araB	ribulokinase	214450	214458	216170	216170
CSK29544_RS01045	mRNA	NZ_CP011047.1	+	araA	L-arabinose isomerase	216171	216181	217683	217685
CSK29544_RS01050	mRNA	NZ_CP011047.1	+	araD	L-ribulose-5-phosphate 4-epimerase	217688	217769	218464	218538
CSK29544_RS01055	mRNA	NZ_CP011047.1	+	polB	DNA polymerase II	218595	218598	220958	221091
CSK29544_RS01060	mRNA	NZ_CP011047.1	+	rapA	RNA polymerase-associated protein RapA	221092	221092	223998	224010
CSK29544_RS01065	mRNA	NZ_CP011047.1	+	rluA	bifunctional tRNA pseudouridine(32) synthase/23S rRNA pseudouridine(746) synthase RluA	224011	224011	224667	224698
CSK29544_RS01075	mRNA	NZ_CP011047.1	+	lptD	LPS assembly protein LptD	225632	225747	228110	228163
CSK29544_RS01070	mRNA	NZ_CP011047.1	-	djlA	co-chaperone DjlA	225826	225563	224751	224721
CSK29544_RS01080	mRNA	NZ_CP011047.1	+	surA	peptidylprolyl isomerase SurA	228164	228164	229450	-
CSK29544_RS01095	mRNA	NZ_CP011047.1	+	apaG	Co2+/Mg2+ efflux protein ApaG	231264	231266	231643	231643
CSK29544_RS01100	mRNA	NZ_CP011047.1	+	apaH	bis(5'-nucleosyl)-tetraphosphatase (symmetrical) ApaH	231644	231648	232499	232499
CSK29544_RS01105	mRNA	NZ_CP011047.1	-	folA	type 3 dihydrofolate reductase	233154	233147	232668	232668
CSK29544_RS01110	mRNA	NZ_CP011047.1	+	CSK29544_RS01110	LysE family transporter	233254	233413	234027	234027
CSK29544_RS01120	mRNA	NZ_CP011047.1	-	kefF	glutathione-regulated potassium-efflux system oxidoreductase KefF	236480	236464	235934	-
CSK29544_RS01125	mRNA	NZ_CP011047.1	-	CSK29544_RS01125	YgdI/YgdR family lipoprotein	236938	236911	236678	236672
CSK29544_RS01130	mRNA	NZ_CP011047.1	-	CSK29544_RS01130	hypothetical protein	237923	237907	237044	237044
CSK29544_RS01135	mRNA	NZ_CP011047.1	-	carB	carbamoyl-phosphate synthase large subunit	241308	241291	238067	238061
CSK29544_RS01140	mRNA	NZ_CP011047.1	-	carA	glutamine-hydrolyzing carbamoyl-phosphate synthase small subunit	242535	242457	241309	241309
CSK29544_RS01145	mRNA	NZ_CP011047.1	-	dapB	4-hydroxy-tetrahydrodipicolinate reductase	243812	243746	242925	242913
CSK29544_RS01165	mRNA	NZ_CP011047.1	+	CSK29544_RS01165	glycosyl hydrolase family 38	248769	248769	251432	-
CSK29544_RS01175	mRNA	NZ_CP011047.1	-	CSK29544_RS01175	hypothetical protein	253927	253922	253290	253047
CSK29544_RS01180	mRNA	NZ_CP011047.1	+	CSK29544_RS01180	LysR family transcriptional regulator	253973	254017	254913	255021
CSK29544_RS01185	mRNA	NZ_CP011047.1	-	rihC	ribonucleoside hydrolase RihC	255835	255827	254910	254640
CSK29544_RS01195	mRNA	NZ_CP011047.1	-	fkpB	FKBP-type peptidyl-prolyl cis-trans isomerase	257326	257322	256852	-
CSK29544_RS01205	mRNA	NZ_CP011047.1	-	ileS	isoleucine--tRNA ligase	260787	260739	257923	-
CSK29544_RS01210	mRNA	NZ_CP011047.1	-	ribF	bifunctional riboflavin kinase/FAD synthetase	261735	261726	260788	260788
CSK29544_RS01215	mRNA	NZ_CP011047.1	+	rpsT	30S ribosomal protein S20	261926	262044	262307	262355
CSK29544_RS01220	mRNA	NZ_CP011047.1	-	nhaR	transcriptional activator NhaR	263280	263280	262384	262374
CSK29544_RS01225	mRNA	NZ_CP011047.1	-	nhaA	Na+/H+ antiporter NhaA	264552	264524	263352	263296
CSK29544_RS01230	mRNA	NZ_CP011047.1	-	CSK29544_RS01230	chitinase	266914	266846	264759	264759
CSK29544_RS01240	mRNA	NZ_CP011047.1	+	CSK29544_RS01240	glycoside hydrolase family 108 protein	267716	267716	268255	-
CSK29544_RS01245	mRNA	NZ_CP011047.1	-	CSK29544_RS01245	phage holin family protein	268641	268641	268303	268303
CSK29544_RS01255	mRNA	NZ_CP011047.1	-	CSK29544_RS01255	hypothetical protein	270043	270019	269840	269801
CSK29544_RS01260	mRNA	NZ_CP011047.1	-	dnaJ	molecular chaperone DnaJ	271267	271183	270044	270044
CSK29544_RS01270	mRNA	NZ_CP011047.1	+	satP	acetate uptake transporter	273366	273465	274031	274041
CSK29544_RS01265	mRNA	NZ_CP011047.1	-	dnaK	molecular chaperone DnaK	273372	273172	271268	271268
CSK29544_RS01275	mRNA	NZ_CP011047.1	-	CSK29544_RS01275	MFS transporter	275517	275390	274089	274089
CSK29544_RS01280	mRNA	NZ_CP011047.1	-	mog	molybdopterin adenylyltransferase	276134	276105	275518	275518
CSK29544_RS01285	mRNA	NZ_CP011047.1	-	tal	transaldolase	277208	277167	276214	276214
CSK29544_RS01290	mRNA	NZ_CP011047.1	+	CSK29544_RS01290	sodium:alanine symporter family protein	277306	277373	278797	278864
CSK29544_RS01295	mRNA	NZ_CP011047.1	+	yaaA	peroxide stress protein YaaA	278867	278876	279649	279882
CSK29544_RS01300	mRNA	NZ_CP011047.1	-	thrC	threonine synthase	280991	280990	279701	279679
CSK29544_RS01305	mRNA	NZ_CP011047.1	-	thrB	homoserine kinase	281924	281923	280994	280992
CSK29544_RS01310	mRNA	NZ_CP011047.1	-	thrA	bifunctional aspartate kinase/homoserine dehydrogenase I	284407	284387	281925	281925
CSK29544_RS22215	mRNA	NZ_CP011047.1	-	thrL	thr operon leader peptide	284564	284537	284469	284469
CSK29544_RS01315	mRNA	NZ_CP011047.1	-	CSK29544_RS01315	tRNA/rRNA methyltransferase	285689	285435	284749	284568
CSK29544_RS01320	mRNA	NZ_CP011047.1	+	arcA	two-component system response regulator ArcA	285701	286069	286785	286813
CSK29544_RS01335	mRNA	NZ_CP011047.1	-	creB	two-component system response regulator CreB	290406	290395	289703	-
CSK29544_RS01340	mRNA	NZ_CP011047.1	-	creA	protein CreA	290929	290893	290414	290408
CSK29544_RS01345	mRNA	NZ_CP011047.1	+	robA	MDR efflux pump AcrAB transcriptional activator RobA	291074	291104	291973	292211
CSK29544_RS01355	mRNA	NZ_CP011047.1	+	yjjX	inosine/xanthosine triphosphatase	292661	292674	293189	293347
CSK29544_RS01350	mRNA	NZ_CP011047.1	-	gpmB	2%2C3-diphosphoglycerate-dependent phosphoglycerate mutase GpmB	292730	292617	291970	291642
CSK29544_RS01360	mRNA	NZ_CP011047.1	-	trpR	trp operon repressor	293512	293509	293180	292936
CSK29544_RS01365	mRNA	NZ_CP011047.1	-	sltY	murein transglycosylase	295647	295498	293564	293525
CSK29544_RS01370	mRNA	NZ_CP011047.1	+	ettA	energy-dependent translational throttle protein EttA	295707	295733	297400	297413
CSK29544_RS01435	mRNA	NZ_CP011047.1	-	CSK29544_RS01435	LysR family transcriptional regulator	314422	314398	313481	313481
CSK29544_RS01440	mRNA	NZ_CP011047.1	+	CSK29544_RS01440	zinc-binding alcohol dehydrogenase family protein	314498	314514	315515	315522
CSK29544_RS01445	mRNA	NZ_CP011047.1	-	nadR	multifunctional transcriptional regulator/nicotinamide-nucleotide adenylyltransferase/ribosylnicotinamide kinase NadR	317055	316963	315731	315691
CSK29544_RS01450	mRNA	NZ_CP011047.1	-	radA	DNA repair protein RadA	318438	318438	317056	317056
CSK29544_RS01455	mRNA	NZ_CP011047.1	-	serB	phosphoserine phosphatase	319448	319421	318450	318439
CSK29544_RS01460	mRNA	NZ_CP011047.1	+	CSK29544_RS01460	YtjB family periplasmic protein	319527	319528	320190	320228
CSK29544_RS01465	mRNA	NZ_CP011047.1	+	lplA	lipoate--protein ligase LplA	320234	320239	321255	321283
CSK29544_RS01470	mRNA	NZ_CP011047.1	-	deoD	purine-nucleoside phosphorylase	322151	322151	321432	321350
CSK29544_RS01475	mRNA	NZ_CP011047.1	-	deoB	phosphopentomutase	323455	323448	322225	322152
CSK29544_RS01480	mRNA	NZ_CP011047.1	-	deoA	thymidine phosphorylase	324926	324823	323501	323458
CSK29544_RS01485	mRNA	NZ_CP011047.1	-	deoC	deoxyribose-phosphate aldolase	325814	325706	324927	324927
CSK29544_RS01490	mRNA	NZ_CP011047.1	-	CSK29544_RS01490	NupC/NupG family nucleoside CNT transporter	327357	327320	326043	326040
CSK29544_RS01500	mRNA	NZ_CP011047.1	-	CSK29544_RS01500	patatin family protein	329474	329359	328226	-
CSK29544_RS22230	mRNA	NZ_CP011047.1	-	CSK29544_RS22230	DUF1328 domain-containing protein	329736	329636	329475	329475
CSK29544_RS01505	mRNA	NZ_CP011047.1	-	osmY	molecular chaperone OsmY	330618	330378	329764	329764
CSK29544_RS01510	mRNA	NZ_CP011047.1	-	prfC	peptide chain release factor 3	332431	332374	330785	330772
CSK29544_RS01515	mRNA	NZ_CP011047.1	-	yjjG	pyrimidine 5'-nucleotidase	333143	333143	332466	332432
CSK29544_RS01530	mRNA	NZ_CP011047.1	+	rsmC	16S rRNA (guanine(1207)-N(2))-methyltransferase RsmC	334082	334092	335120	335250
CSK29544_RS01525	mRNA	NZ_CP011047.1	-	CSK29544_RS01525	DNA polymerase III subunit psi	334101	333986	333576	-
CSK29544_RS01550	mRNA	NZ_CP011047.1	-	CSK29544_RS01550	DUF1435 domain-containing protein	335940	335931	335650	335594
CSK29544_RS01555	mRNA	NZ_CP011047.1	+	CSK29544_RS01555	GGDEF domain-containing protein	336043	336128	337195	337309
CSK29544_RS01560	mRNA	NZ_CP011047.1	+	fhuF	siderophore-iron reductase FhuF	337310	337310	338098	338296
CSK29544_RS01565	mRNA	NZ_CP011047.1	-	CSK29544_RS01565	PTS sugar transporter subunit IIC	339680	339473	338127	338002
CSK29544_RS01570	mRNA	NZ_CP011047.1	+	CSK29544_RS01570	YbaK/EbsC family protein	339857	339869	340327	340601
CSK29544_RS01585	mRNA	NZ_CP011047.1	+	CSK29544_RS01585	threonine/serine exporter ThrE family protein	342197	342213	342989	-
CSK29544_RS01595	mRNA	NZ_CP011047.1	+	CSK29544_RS01595	MarR family transcriptional regulator	343519	343519	343971	344046
CSK29544_RS01600	mRNA	NZ_CP011047.1	+	CSK29544_RS01600	organic hydroperoxide resistance protein	344051	344052	344480	344537
CSK29544_RS01605	mRNA	NZ_CP011047.1	+	dnaT	primosomal protein DnaT	344656	344703	345248	345248
CSK29544_RS01610	mRNA	NZ_CP011047.1	+	dnaC	DNA replication protein DnaC	345249	345251	345988	345997
CSK29544_RS01615	mRNA	NZ_CP011047.1	+	opgB	phosphatidylglycerol--membrane-oligosaccharide glycerophosphotransferase	346332	346356	348647	348742
CSK29544_RS01620	mRNA	NZ_CP011047.1	-	CSK29544_RS01620	sensor domain-containing diguanylate cyclase	349638	349616	348657	348545
CSK29544_RS01625	mRNA	NZ_CP011047.1	-	CSK29544_RS01625	diguanylate cyclase	351619	351583	349790	349790
CSK29544_RS01630	mRNA	NZ_CP011047.1	-	tsr	methyl-accepting chemotaxis protein	353784	353489	351822	351822
CSK29544_RS01635	mRNA	NZ_CP011047.1	-	CSK29544_RS01635	hypothetical protein	355000	354984	353785	353785
CSK29544_RS01640	mRNA	NZ_CP011047.1	-	CSK29544_RS01640	autotransporter serine protease	358232	358196	355149	355142
CSK29544_RS01645	mRNA	NZ_CP011047.1	-	codA	cytosine deaminase	360133	360100	358865	358865
CSK29544_RS01650	mRNA	NZ_CP011047.1	-	codB	cytosine permease	361402	361402	360134	360134
CSK29544_RS01655	mRNA	NZ_CP011047.1	-	CSK29544_RS01655	6-phospho-beta-glucosidase	363072	363059	361629	361622
CSK29544_RS01660	mRNA	NZ_CP011047.1	-	ascF	PTS cellobiose/arbutin/salicin transporter subunit IIBC	364566	364536	363073	363073
CSK29544_RS01665	mRNA	NZ_CP011047.1	+	CSK29544_RS01665	LacI family DNA-binding transcriptional regulator	364835	364847	365869	365969
CSK29544_RS01670	mRNA	NZ_CP011047.1	-	CSK29544_RS01670	hypothetical protein	366268	366252	365851	365839
CSK29544_RS01675	mRNA	NZ_CP011047.1	-	CSK29544_RS01675	DUF2955 domain-containing protein	367432	367430	366360	366287
CSK29544_RS01680	mRNA	NZ_CP011047.1	-	CSK29544_RS01680	HlyD family secretion protein	368502	368500	367433	367433
CSK29544_RS01685	mRNA	NZ_CP011047.1	-	CSK29544_RS01685	MarR family transcriptional regulator	368979	368973	368503	368503
CSK29544_RS01690	mRNA	NZ_CP011047.1	-	CSK29544_RS01690	LacI family DNA-binding transcriptional regulator	370247	370186	369113	369101
CSK29544_RS01695	mRNA	NZ_CP011047.1	+	CSK29544_RS01695	maltoporin	370434	370459	371727	371879
CSK29544_RS01700	mRNA	NZ_CP011047.1	-	CSK29544_RS01700	glucose PTS transporter subunit EIIB	372273	372248	371931	371720
CSK29544_RS01705	mRNA	NZ_CP011047.1	-	CSK29544_RS01705	beta-galactosidase	374474	374378	372318	372318
CSK29544_RS01710	mRNA	NZ_CP011047.1	-	CSK29544_RS01710	arabinogalactan endo-beta-1%2C4-galactanase	375678	375674	374475	374475
CSK29544_RS01715	mRNA	NZ_CP011047.1	-	CSK29544_RS01715	sugar ABC transporter permease	376530	376530	375679	375679
CSK29544_RS01720	mRNA	NZ_CP011047.1	-	CSK29544_RS01720	sugar ABC transporter permease	377925	377823	376540	376532
CSK29544_RS01725	mRNA	NZ_CP011047.1	-	CSK29544_RS01725	extracellular solute-binding protein	379268	379156	377933	377931
CSK29544_RS01730	mRNA	NZ_CP011047.1	+	ugpC	sn-glycerol-3-phosphate ABC transporter ATP-binding protein UgpC	379412	379516	380625	380625
CSK29544_RS01735	mRNA	NZ_CP011047.1	+	symE	endoribonuclease SymE	380626	380763	381125	381125
CSK29544_RS01740	mRNA	NZ_CP011047.1	+	CSK29544_RS01740	PLP-dependent aminotransferase family protein	381379	381501	382919	382919
CSK29544_RS22235	mRNA	NZ_CP011047.1	-	CSK29544_RS22235	DUF1127 domain-containing protein	381380	381324	381160	381155
CSK29544_RS01745	mRNA	NZ_CP011047.1	+	CSK29544_RS01745	DUF445 domain-containing protein	382920	382973	384238	384407
CSK29544_RS01750	mRNA	NZ_CP011047.1	-	CSK29544_RS01750	DUF2569 domain-containing protein	384776	384740	384246	383906
CSK29544_RS01755	mRNA	NZ_CP011047.1	+	CSK29544_RS01755	hypothetical protein	384790	384904	385155	385300
CSK29544_RS01775	mRNA	NZ_CP011047.1	-	dptG	DNA phosphorothioation-dependent restriction protein DptG	388786	388786	387464	-
CSK29544_RS01805	mRNA	NZ_CP011047.1	-	CSK29544_RS01805	hypothetical protein	392783	392783	392358	-
CSK29544_RS01810	mRNA	NZ_CP011047.1	-	CSK29544_RS01810	HNH endonuclease	393311	393311	392802	-
CSK29544_RS01815	mRNA	NZ_CP011047.1	-	CSK29544_RS01815	phage capsid protein	394323	394323	393328	393328
CSK29544_RS01825	mRNA	NZ_CP011047.1	-	CSK29544_RS01825	hypothetical protein	395963	395960	395280	395243
CSK29544_RS01830	mRNA	NZ_CP011047.1	-	CSK29544_RS01830	hypothetical protein	396203	396203	395964	395964
CSK29544_RS01855	mRNA	NZ_CP011047.1	-	CSK29544_RS01855	hypothetical protein	397839	397839	397405	-
CSK29544_RS01860	mRNA	NZ_CP011047.1	-	CSK29544_RS01860	DEAD/DEAH box helicase	399727	399727	397883	397883
CSK29544_RS01865	mRNA	NZ_CP011047.1	-	CSK29544_RS01865	recombinase family protein	401566	401558	400983	400502
CSK29544_RS01875	mRNA	NZ_CP011047.1	-	CSK29544_RS01875	DUF3800 domain-containing protein	403327	403246	402476	401817
CSK29544_RS01880	mRNA	NZ_CP011047.1	-	CSK29544_RS01880	hypothetical protein	404097	403900	403328	403328
CSK29544_RS01890	mRNA	NZ_CP011047.1	+	CSK29544_RS01890	NAD(P)-dependent alcohol dehydrogenase	404238	404736	405755	405782
CSK29544_RS01895	mRNA	NZ_CP011047.1	-	CSK29544_RS01895	hypothetical protein	407938	407883	406219	406147
CSK29544_RS01900	mRNA	NZ_CP011047.1	-	CSK29544_RS01900	dihydroxyacetone kinase subunit DhaK	410050	410041	408398	408398
CSK29544_RS01905	mRNA	NZ_CP011047.1	-	CSK29544_RS01905	hypothetical protein	410633	410569	410102	410061
CSK29544_RS01920	mRNA	NZ_CP011047.1	+	pepA	leucyl aminopeptidase	412900	413085	414596	414605
CSK29544_RS01915	mRNA	NZ_CP011047.1	-	lptF	LPS export ABC transporter permease LptF	413012	412815	411703	-
CSK29544_RS01925	mRNA	NZ_CP011047.1	+	CSK29544_RS01925	DNA polymerase III subunit chi	414675	414857	415318	415318
CSK29544_RS01930	mRNA	NZ_CP011047.1	+	CSK29544_RS01930	valine--tRNA ligase	415319	415321	418176	418196
CSK29544_RS01935	mRNA	NZ_CP011047.1	-	CSK29544_RS01935	DUF898 family protein	419538	419495	418293	418218
CSK29544_RS01940	mRNA	NZ_CP011047.1	+	CSK29544_RS01940	GNAT family N-acetyltransferase	419679	419690	420193	420193
CSK29544_RS01945	mRNA	NZ_CP011047.1	-	CSK29544_RS01945	hypothetical protein	421090	421046	420240	420240
CSK29544_RS01950	mRNA	NZ_CP011047.1	-	CSK29544_RS01950	tRNA isopentenyl-2-thiomethyl-A-37 hydroxylase MiaE	421902	421855	421091	421091
CSK29544_RS01955	mRNA	NZ_CP011047.1	-	rraB	ribonuclease E inhibitor RraB	422341	422322	421903	421903
CSK29544_RS01960	mRNA	NZ_CP011047.1	+	argF	ornithine carbamoyltransferase	422486	422486	423490	423498
CSK29544_RS01965	mRNA	NZ_CP011047.1	-	CSK29544_RS01965	YhcH/YjgK/YiaL family protein	424297	424277	423825	423680
CSK29544_RS01980	mRNA	NZ_CP011047.1	+	argF	ornithine carbamoyltransferase	427128	427128	428132	428132
CSK29544_RS01990	mRNA	NZ_CP011047.1	+	CSK29544_RS01990	ArgR family transcriptional regulator	429742	429753	430232	430239
CSK29544_RS01995	mRNA	NZ_CP011047.1	+	pyrB	aspartate carbamoyltransferase	430462	430486	431421	431429
CSK29544_RS02000	mRNA	NZ_CP011047.1	+	pyrI	aspartate carbamoyltransferase regulatory subunit	431432	431432	431893	431958
CSK29544_RS02005	mRNA	NZ_CP011047.1	+	ridA	2-iminobutanoate/2-iminopropanoate deaminase	431962	431967	432353	432381
CSK29544_RS02015	mRNA	NZ_CP011047.1	-	CSK29544_RS02015	hypothetical protein	433845	433845	433516	433402
CSK29544_RS02025	mRNA	NZ_CP011047.1	-	CSK29544_RS02025	IS5 family transposase	436631	436615	435647	435615
CSK29544_RS02030	mRNA	NZ_CP011047.1	+	CSK29544_RS02030	reactive chlorine resistance oxidoreductase RclA	436747	436769	438094	438113
CSK29544_RS02040	mRNA	NZ_CP011047.1	+	fecI	RNA polymerase sigma factor FecI	439326	439338	439859	-
CSK29544_RS02050	mRNA	NZ_CP011047.1	+	fecA	Fe(3+) dicitrate transport protein FecA	440874	440896	443220	443220
CSK29544_RS02055	mRNA	NZ_CP011047.1	+	fecB	Fe(3+) dicitrate ABC transporter substrate-binding protein FecB	443221	443265	444167	-
CSK29544_RS02075	mRNA	NZ_CP011047.1	+	tnpB	IS66 family insertion sequence element accessory protein TnpB	446982	446982	447275	447275
CSK29544_RS22280	mRNA	NZ_CP011047.1	-	CSK29544_RS22280	EAL domain-containing protein	447997	447884	447606	447482
CSK29544_RS02080	mRNA	NZ_CP011047.1	-	arsC	glutaredoxin-dependent arsenate reductase	448435	448423	447998	447998
CSK29544_RS02085	mRNA	NZ_CP011047.1	-	CSK29544_RS02085	arsenic transporter	449731	449725	448436	448436
CSK29544_RS02090	mRNA	NZ_CP011047.1	-	CSK29544_RS02090	transcriptional regulator	450097	450090	449770	449743
CSK29544_RS02095	mRNA	NZ_CP011047.1	+	arsH	arsenical resistance protein ArsH	450151	450176	450874	451117
CSK29544_RS02100	mRNA	NZ_CP011047.1	-	CSK29544_RS02100	PadR family transcriptional regulator	451308	451308	451003	450479
CSK29544_RS02105	mRNA	NZ_CP011047.1	-	chrA	chromate efflux transporter	452556	452524	451319	451309
CSK29544_RS02110	mRNA	NZ_CP011047.1	-	CSK29544_RS02110	recombinase family protein	453292	453278	452700	452601
CSK29544_RS02125	mRNA	NZ_CP011047.1	+	lacI	DNA-binding transcriptional repressor LacI	456711	456886	457968	457968
CSK29544_RS02130	mRNA	NZ_CP011047.1	+	lacZ	beta-galactosidase	458008	458090	461164	461164
CSK29544_RS02135	mRNA	NZ_CP011047.1	+	lacY	lactose permease	461179	461216	462469	462469
CSK29544_RS02145	mRNA	NZ_CP011047.1	-	CSK29544_RS02145	glutathione-independent formaldehyde dehydrogenase	464766	464684	463551	463515
CSK29544_RS22300	mRNA	NZ_CP011047.1	+	CSK29544_RS22300	four-helix bundle copper-binding protein	465009	465116	465442	465762
CSK29544_RS02155	mRNA	NZ_CP011047.1	-	CSK29544_RS02155	SDR family oxidoreductase	467204	467204	466545	466074
CSK29544_RS02160	mRNA	NZ_CP011047.1	-	CSK29544_RS02160	AraC family transcriptional regulator	468353	468341	467499	467232
CSK29544_RS02165	mRNA	NZ_CP011047.1	-	CSK29544_RS02165	DMT family transporter	469371	469262	468411	468354
CSK29544_RS02170	mRNA	NZ_CP011047.1	-	CSK29544_RS02170	MBL fold metallo-hydrolase	470270	470247	469372	469372
CSK29544_RS22305	mRNA	NZ_CP011047.1	-	CSK29544_RS22305	LysR family transcriptional regulator	471300	471266	470856	-
CSK29544_RS02180	mRNA	NZ_CP011047.1	+	CSK29544_RS02180	alkene reductase	471442	471526	472650	472650
CSK29544_RS02185	mRNA	NZ_CP011047.1	+	CSK29544_RS02185	ArsR family transcriptional regulator	472732	472746	473054	473536
CSK29544_RS02195	mRNA	NZ_CP011047.1	-	CSK29544_RS02195	hypothetical protein	474811	474808	474380	474296
CSK29544_RS02210	mRNA	NZ_CP011047.1	-	CSK29544_RS02210	site-specific integrase	479935	479917	478670	-
CSK29544_RS02215	mRNA	NZ_CP011047.1	+	CSK29544_RS02215	hypothetical protein	480531	480531	481166	-
CSK29544_RS02225	mRNA	NZ_CP011047.1	-	CSK29544_RS02225	siderophore-interacting protein	483363	483359	482595	482523
CSK29544_RS02230	mRNA	NZ_CP011047.1	+	CSK29544_RS02230	PadR family transcriptional regulator	483590	483599	484132	484550
CSK29544_RS02235	mRNA	NZ_CP011047.1	-	CSK29544_RS02235	MCP four helix bundle domain-containing protein	485725	485715	484168	484168
CSK29544_RS02240	mRNA	NZ_CP011047.1	-	CSK29544_RS02240	PAS domain-containing methyl-accepting chemotaxis protein	487874	487683	486160	486160
CSK29544_RS02255	mRNA	NZ_CP011047.1	+	ygjG	putrescine aminotransferase	489572	489950	491347	491348
CSK29544_RS02260	mRNA	NZ_CP011047.1	+	CSK29544_RS02260	NADPH-dependent 2%2C4-dienoyl-CoA reductase	491491	491526	493544	493557
CSK29544_RS02265	mRNA	NZ_CP011047.1	-	rlmG	23S rRNA (guanine(1835)-N(2))-methyltransferase RlmG	495134	495128	493998	493969
CSK29544_RS02270	mRNA	NZ_CP011047.1	+	CSK29544_RS02270	M48 family metallopeptidase	495189	495214	495726	495750
CSK29544_RS02275	mRNA	NZ_CP011047.1	+	CSK29544_RS02275	YdcF family protein	495751	495751	496443	496443
CSK29544_RS02280	mRNA	NZ_CP011047.1	+	CSK29544_RS02280	Gfo/Idh/MocA family oxidoreductase	496514	496527	497525	497790
CSK29544_RS02290	mRNA	NZ_CP011047.1	+	sstT	serine/threonine transporter SstT	498990	499054	500301	500305
CSK29544_RS02295	mRNA	NZ_CP011047.1	-	CSK29544_RS02295	YgjV family protein	500876	500876	500334	500091
CSK29544_RS02300	mRNA	NZ_CP011047.1	-	CSK29544_RS02300	altronate dehydratase family protein	502452	502435	500948	500945
CSK29544_RS02305	mRNA	NZ_CP011047.1	-	uxaC	glucuronate isomerase	503894	503865	502453	502453
CSK29544_RS02310	mRNA	NZ_CP011047.1	+	CSK29544_RS02310	MFS transporter	504192	504336	505637	505637
CSK29544_RS02315	mRNA	NZ_CP011047.1	+	exuR	transcriptional regulator ExuR	505730	505751	506530	506608
CSK29544_RS02320	mRNA	NZ_CP011047.1	+	CSK29544_RS02320	DedA family protein	506637	506846	507508	507511
CSK29544_RS02325	mRNA	NZ_CP011047.1	+	mzrA	EnvZ/OmpR regulon moderator MzrA	507512	507512	507895	508047
CSK29544_RS02330	mRNA	NZ_CP011047.1	+	CSK29544_RS02330	DUF1090 domain-containing protein	508048	508048	508416	508416
CSK29544_RS02335	mRNA	NZ_CP011047.1	+	CSK29544_RS02335	YqjD family protein	508417	508452	508754	508754
CSK29544_RS02340	mRNA	NZ_CP011047.1	+	CSK29544_RS02340	phage holin family protein	508755	508757	509155	-
CSK29544_RS02350	mRNA	NZ_CP011047.1	-	CSK29544_RS02350	DUF1120 domain-containing protein	510363	510223	509573	509512
CSK29544_RS02385	mRNA	NZ_CP011047.1	-	CSK29544_RS02385	DUF1120 domain-containing protein	515417	515393	514704	514704
CSK29544_RS02390	mRNA	NZ_CP011047.1	+	CSK29544_RS02390	DoxX family protein	515974	515995	516387	516450
CSK29544_RS02395	mRNA	NZ_CP011047.1	+	CSK29544_RS02395	glutathione S-transferase family protein	516462	516463	517449	517461
CSK29544_RS02400	mRNA	NZ_CP011047.1	+	CSK29544_RS02400	DUF805 domain-containing protein	517570	517605	517970	517970
CSK29544_RS02405	mRNA	NZ_CP011047.1	+	CSK29544_RS02405	aminoimidazole riboside kinase	518105	518105	519028	519028
CSK29544_RS02410	mRNA	NZ_CP011047.1	+	CSK29544_RS02410	carbohydrate porin	519149	519195	520712	520712
CSK29544_RS02415	mRNA	NZ_CP011047.1	+	CSK29544_RS02415	sucrose-specific PTS transporter subunit IIBC	520713	520785	522155	-
CSK29544_RS02425	mRNA	NZ_CP011047.1	+	CSK29544_RS02425	LacI family DNA-binding transcriptional regulator	523583	523593	524606	524794
CSK29544_RS02430	mRNA	NZ_CP011047.1	-	yhaJ	DNA-binding transcriptional regulator YhaJ	525516	525502	524603	524531
CSK29544_RS02435	mRNA	NZ_CP011047.1	+	CSK29544_RS02435	pirin family protein	525593	525605	526306	526314
CSK29544_RS24530	mRNA	NZ_CP011047.1	+	CSK29544_RS24530	hypothetical protein	526321	526342	526518	526525
CSK29544_RS02440	mRNA	NZ_CP011047.1	+	CSK29544_RS02440	hypothetical protein	526762	526775	527890	527900
CSK29544_RS02445	mRNA	NZ_CP011047.1	+	CSK29544_RS02445	DUF4926 domain-containing protein	527901	527901	528557	528813
CSK29544_RS02455	mRNA	NZ_CP011047.1	+	CSK29544_RS02455	penicillin-binding protein activator	530378	530545	532611	-
CSK29544_RS02450	mRNA	NZ_CP011047.1	-	rsmI	16S rRNA (cytidine(1402)-2'-O)-methyltransferase	530696	530482	529622	529562
CSK29544_RS02465	mRNA	NZ_CP011047.1	+	diaA	DnaA initiator-associating protein DiaA	532983	532991	533581	533581
CSK29544_RS02470	mRNA	NZ_CP011047.1	+	yraP	divisome-associated lipoprotein YraP	533587	533591	534166	534234
CSK29544_RS02475	mRNA	NZ_CP011047.1	-	CSK29544_RS02475	permease	535475	535469	534426	534411
CSK29544_RS02480	mRNA	NZ_CP011047.1	-	CSK29544_RS02480	NAD(P)H-binding protein	536236	536196	535546	535503
CSK29544_RS02485	mRNA	NZ_CP011047.1	+	CSK29544_RS02485	type 1 glutamine amidotransferase	536274	536342	536860	536882
CSK29544_RS02495	mRNA	NZ_CP011047.1	+	CSK29544_RS02495	GIY-YIG nuclease family protein	537333	537340	537627	537921
CSK29544_RS02490	mRNA	NZ_CP011047.1	-	CSK29544_RS02490	YhbP family protein	537629	537274	536840	536706
CSK29544_RS02505	mRNA	NZ_CP011047.1	-	CSK29544_RS02505	SCP2 domain-containing protein	538743	538651	538127	-
CSK29544_RS02510	mRNA	NZ_CP011047.1	+	CSK29544_RS02510	U32 family peptidase	538863	538900	539895	539902
CSK29544_RS02515	mRNA	NZ_CP011047.1	+	CSK29544_RS02515	U32 family peptidase	539905	539906	540784	540858
CSK29544_RS02520	mRNA	NZ_CP011047.1	+	CSK29544_RS02520	LLM class flavin-dependent oxidoreductase	540869	540937	541947	542092
CSK29544_RS02525	mRNA	NZ_CP011047.1	-	mtr	tryptophan permease	543246	543235	541991	541991
CSK29544_RS24145	mRNA	NZ_CP011047.1	-	yrbN	protein YrbN	545586	545497	545417	-
CSK29544_RS02535	mRNA	NZ_CP011047.1	-	nlpI	lipoprotein NlpI	546605	546489	545605	545589
CSK29544_RS02540	mRNA	NZ_CP011047.1	-	pnp	polyribonucleotide nucleotidyltransferase	548830	548741	546606	546606
CSK29544_RS02545	mRNA	NZ_CP011047.1	-	rpsO	30S ribosomal protein S15	549330	549255	548986	548959
CSK29544_RS02555	mRNA	NZ_CP011047.1	-	rbfA	30S ribosome-binding factor RbfA	550879	550744	550343	-
CSK29544_RS02560	mRNA	NZ_CP011047.1	-	infB	translation initiation factor IF-2	553615	553591	550880	550880
CSK29544_RS02565	mRNA	NZ_CP011047.1	-	nusA	transcription termination factor NusA	555103	555103	553616	553616
CSK29544_RS02570	mRNA	NZ_CP011047.1	-	rimP	ribosome maturation factor RimP	555796	555583	555131	555104
CSK29544_RS02585	mRNA	NZ_CP011047.1	-	secG	preprotein translocase subunit SecG	556434	556394	556062	556020
CSK29544_RS02595	mRNA	NZ_CP011047.1	-	folP	dihydropteroate synthase	558869	558796	557948	-
CSK29544_RS02600	mRNA	NZ_CP011047.1	-	ftsH	ATP-dependent zinc metalloprotease FtsH	560840	560821	558887	558872
CSK29544_RS02610	mRNA	NZ_CP011047.1	+	yhbY	ribosome assembly RNA-binding protein YhbY	561486	561632	561925	561987
CSK29544_RS02605	mRNA	NZ_CP011047.1	-	rlmE	23S rRNA (uridine(2552)-2'-O)-methyltransferase RlmE	562145	561507	560878	560848
CSK29544_RS02620	mRNA	NZ_CP011047.1	+	dacB	serine-type D-Ala-D-Ala carboxypeptidase	562856	562870	564303	564305
CSK29544_RS02615	mRNA	NZ_CP011047.1	-	greA	transcription elongation factor GreA	562923	562622	562146	562146
CSK29544_RS02625	mRNA	NZ_CP011047.1	+	pmrA	two-component system response regulator PmrA	564306	564306	564968	-
CSK29544_RS02635	mRNA	NZ_CP011047.1	-	cgtA	Obg family GTPase CgtA	567263	567263	566091	566081
CSK29544_RS02640	mRNA	NZ_CP011047.1	-	CSK29544_RS02640	DMT family transporter	568276	568245	567280	567264
CSK29544_RS02645	mRNA	NZ_CP011047.1	-	rpmA	50S ribosomal protein L27	568598	568598	568341	568306
CSK29544_RS02650	mRNA	NZ_CP011047.1	-	rplU	50S ribosomal protein L21	568985	568929	568618	568599
CSK29544_RS02655	mRNA	NZ_CP011047.1	+	ispB	octaprenyl diphosphate synthase	569126	569187	570158	570201
CSK29544_RS02660	mRNA	NZ_CP011047.1	+	sfsB	DNA-binding transcriptional regulator SfsB	570431	570463	570726	570756
CSK29544_RS02665	mRNA	NZ_CP011047.1	-	murA	UDP-N-acetylglucosamine 1-carboxyvinyltransferase	572102	572099	570840	570798
CSK29544_RS02670	mRNA	NZ_CP011047.1	-	ibaG	BolA family iron metabolism protein IbaG	572423	572409	572152	572106
CSK29544_RS02680	mRNA	NZ_CP011047.1	-	mlaC	phospholipid-binding protein MlaC	573486	573471	572836	-
CSK29544_RS02685	mRNA	NZ_CP011047.1	-	mlaD	outer membrane lipid asymmetry maintenance protein MlaD	574038	574038	573487	573487
CSK29544_RS02690	mRNA	NZ_CP011047.1	-	mlaE	lipid asymmetry maintenance ABC transporter permease subunit MlaE	574831	574824	574042	574039
CSK29544_RS02700	mRNA	NZ_CP011047.1	+	CSK29544_RS02700	calcium/sodium antiporter	575809	575881	576858	576858
CSK29544_RS02695	mRNA	NZ_CP011047.1	-	mlaF	phospholipid ABC transporter ATP-binding protein MlaF	575835	575647	574832	574832
CSK29544_RS02705	mRNA	NZ_CP011047.1	+	kdsD	arabinose-5-phosphate isomerase KdsD	576859	576873	577859	577874
CSK29544_RS02710	mRNA	NZ_CP011047.1	+	kdsC	3-deoxy-manno-octulosonate-8-phosphatase KdsC	577875	577875	578441	-
CSK29544_RS02725	mRNA	NZ_CP011047.1	+	lptB	LPS export ABC transporter ATP-binding protein	579544	579546	580271	580352
CSK29544_RS02730	mRNA	NZ_CP011047.1	+	rpoN	RNA polymerase factor sigma-54	580360	580367	581806	581806
CSK29544_RS02735	mRNA	NZ_CP011047.1	+	hpf	ribosome hibernation promoting factor	581807	581829	582116	582116
CSK29544_RS02740	mRNA	NZ_CP011047.1	+	ptsN	PTS IIA-like nitrogen regulatory protein PtsN	582117	582199	582684	582710
CSK29544_RS02745	mRNA	NZ_CP011047.1	+	rapZ	RNase adapter RapZ	582713	582749	583603	-
CSK29544_RS02760	mRNA	NZ_CP011047.1	-	elbB	isoprenoid biosynthesis glyoxalase ElbB	585305	585259	584606	-
CSK29544_RS02765	mRNA	NZ_CP011047.1	-	arcB	aerobic respiration two-component sensor histidine kinase ArcB	587845	587835	585496	585496
CSK29544_RS02770	mRNA	NZ_CP011047.1	-	CSK29544_RS02770	TIGR01212 family radical SAM protein	589122	588882	587947	587947
CSK29544_RS02780	mRNA	NZ_CP011047.1	+	gltB	glutamate synthase large subunit	589349	589565	594025	594038
CSK29544_RS02785	mRNA	NZ_CP011047.1	+	CSK29544_RS02785	glutamate synthase small subunit	594039	594039	595457	595458
CSK29544_RS02810	mRNA	NZ_CP011047.1	-	CSK29544_RS02810	N-acetylmannosamine kinase	600571	600571	599696	-
CSK29544_RS02815	mRNA	NZ_CP011047.1	-	CSK29544_RS02815	MFS transporter	602229	602216	600726	600573
CSK29544_RS02820	mRNA	NZ_CP011047.1	-	nanA	N-acetylneuraminate lyase	603220	603215	602313	602264
CSK29544_RS02825	mRNA	NZ_CP011047.1	-	nanR	transcriptional regulator NanR	604240	604141	603350	603323
CSK29544_RS02830	mRNA	NZ_CP011047.1	-	sspB	ClpXP protease specificity-enhancing factor	604737	604732	604241	604241
CSK29544_RS02835	mRNA	NZ_CP011047.1	-	sspA	stringent starvation protein A	605568	605379	604738	604738
CSK29544_RS02840	mRNA	NZ_CP011047.1	-	rpsI	30S ribosomal protein S9	606099	606085	605693	605648
CSK29544_RS02845	mRNA	NZ_CP011047.1	-	rplM	50S ribosomal protein L13	606630	606528	606100	606100
CSK29544_RS02850	mRNA	NZ_CP011047.1	-	CSK29544_RS02850	cell division protein ZapE	607958	607915	606779	606759
CSK29544_RS02855	mRNA	NZ_CP011047.1	+	CSK29544_RS02855	DUF1043 family protein	607965	608119	608517	608517
CSK29544_RS02860	mRNA	NZ_CP011047.1	+	degQ	serine endoprotease DegQ	608518	608690	610057	610062
CSK29544_RS02865	mRNA	NZ_CP011047.1	+	degS	outer membrane-stress sensor serine endopeptidase DegS	610067	610148	611215	611220
CSK29544_RS02870	mRNA	NZ_CP011047.1	-	mdh	malate dehydrogenase	612433	612214	611276	611248
CSK29544_RS02875	mRNA	NZ_CP011047.1	+	argR	transcriptional regulator ArgR	612558	612651	613121	613131
CSK29544_RS02880	mRNA	NZ_CP011047.1	+	yhcN	peroxide/acid stress response protein YhcN	613440	613486	613749	613825
CSK29544_RS02885	mRNA	NZ_CP011047.1	+	yhcN	peroxide/acid stress response protein YhcN	613856	613864	614130	614136
CSK29544_RS02890	mRNA	NZ_CP011047.1	-	CSK29544_RS02890	hypothetical protein	614473	614473	614201	614176
CSK29544_RS02895	mRNA	NZ_CP011047.1	-	CSK29544_RS02895	NAD-dependent succinate-semialdehyde dehydrogenase	615983	615973	614519	614474
CSK29544_RS02900	mRNA	NZ_CP011047.1	-	aaeB	p-hydroxybenzoic acid efflux pump subunit AaeB	618024	618024	616057	616057
CSK29544_RS02905	mRNA	NZ_CP011047.1	-	aaeA	p-hydroxybenzoic acid efflux pump subunit AaeA	618962	618962	618030	618025
CSK29544_RS02915	mRNA	NZ_CP011047.1	+	aaeR	HTH-type transcriptional activator AaeR	619236	619348	620292	620428
CSK29544_RS02910	mRNA	NZ_CP011047.1	-	CSK29544_RS02910	AaeX family protein	619243	619173	618970	618969
CSK29544_RS02920	mRNA	NZ_CP011047.1	-	tldD	metalloprotease TldD	621799	621778	620333	620178
CSK29544_RS02925	mRNA	NZ_CP011047.1	-	yhdP	AsmA2 domain-containing protein YhdP	625664	625664	621864	621807
CSK29544_RS02930	mRNA	NZ_CP011047.1	-	rng	ribonuclease G	627194	627194	625725	625665
CSK29544_RS02935	mRNA	NZ_CP011047.1	-	CSK29544_RS02935	Maf-like protein	627784	627775	627200	627195
CSK29544_RS02945	mRNA	NZ_CP011047.1	-	mreC	rod shape-determining protein MreC	629334	629280	628273	-
CSK29544_RS02950	mRNA	NZ_CP011047.1	-	mreB	rod shape-determining protein MreB	630424	630385	629342	629337
CSK29544_RS02960	mRNA	NZ_CP011047.1	+	CSK29544_RS02960	oxidoreductase	632752	632867	633841	633935
CSK29544_RS02955	mRNA	NZ_CP011047.1	-	csrD	RNase E specificity factor CsrD	632782	632633	630693	630473
CSK29544_RS02965	mRNA	NZ_CP011047.1	+	msrP	protein-methionine-sulfoxide reductase catalytic subunit MsrP	633940	633945	634949	-
CSK29544_RS02975	mRNA	NZ_CP011047.1	+	aroQ	type II 3-dehydroquinate dehydratase	635765	635784	636236	636236
CSK29544_RS02980	mRNA	NZ_CP011047.1	+	accB	acetyl-CoA carboxylase biotin carboxyl carrier protein	636237	636258	636734	636744
CSK29544_RS02985	mRNA	NZ_CP011047.1	+	accC	acetyl-CoA carboxylase biotin carboxylase subunit	636745	636745	638094	638101
CSK29544_RS02990	mRNA	NZ_CP011047.1	+	CSK29544_RS02990	YhdT family protein	638195	638200	638442	-
CSK29544_RS03000	mRNA	NZ_CP011047.1	+	prmA	50S ribosomal protein L11 methyltransferase	639887	639895	640776	640807
CSK29544_RS03010	mRNA	NZ_CP011047.1	+	dusB	tRNA dihydrouridine synthase DusB	641341	641354	642319	642320
CSK29544_RS03015	mRNA	NZ_CP011047.1	+	fis	DNA-binding transcriptional regulator Fis	642323	642345	642641	642671
CSK29544_RS03020	mRNA	NZ_CP011047.1	+	CSK29544_RS03020	bifunctional diguanylate cyclase/phosphodiesterase	642787	642965	645061	645061
CSK29544_RS03050	mRNA	NZ_CP011047.1	+	CSK29544_RS03050	amino acid ABC transporter substrate-binding protein	651457	651457	652482	652482
CSK29544_RS03060	mRNA	NZ_CP011047.1	+	CSK29544_RS03060	amino acid ABC transporter permease	653736	653736	654833	654833
CSK29544_RS03065	mRNA	NZ_CP011047.1	+	CSK29544_RS03065	amino acid ABC transporter ATP-binding protein	654834	654842	655600	655600
CSK29544_RS03110	mRNA	NZ_CP011047.1	+	purH	bifunctional phosphoribosylaminoimidazolecarboxamide formyltransferase/IMP cyclohydrolase	661879	661901	663490	663490
CSK29544_RS03115	mRNA	NZ_CP011047.1	+	purD	phosphoribosylamine--glycine ligase	663499	663504	664802	664824
CSK29544_RS03120	mRNA	NZ_CP011047.1	-	CSK29544_RS03120	DUF1481 domain-containing protein	665570	665559	664867	664735
CSK29544_RS03125	mRNA	NZ_CP011047.1	-	hupA	DNA-binding protein HU-alpha	665910	665843	665571	665571
CSK29544_RS03130	mRNA	NZ_CP011047.1	-	CSK29544_RS03130	YjaG family protein	666625	666620	666030	665913
CSK29544_RS03135	mRNA	NZ_CP011047.1	-	nfi	deoxyribonuclease V	667335	667335	666664	666654
CSK29544_RS03140	mRNA	NZ_CP011047.1	-	hemE	uroporphyrinogen decarboxylase	668413	668409	667345	667336
CSK29544_RS03150	mRNA	NZ_CP011047.1	+	CSK29544_RS03150	Rsd/AlgQ family anti-sigma factor	669222	669326	669829	669829
CSK29544_RS03145	mRNA	NZ_CP011047.1	-	nudC	NAD(+) diphosphatase	669284	669223	668450	668415
CSK29544_RS03155	mRNA	NZ_CP011047.1	+	thiC	phosphomethylpyrimidine synthase ThiC	669830	670108	672009	-
CSK29544_RS03175	mRNA	NZ_CP011047.1	+	thiG	thiazole synthase	673575	673575	674345	-
CSK29544_RS03185	mRNA	NZ_CP011047.1	+	CSK29544_RS03185	PTS sugar transporter subunit IIB	675785	675789	676097	676097
CSK29544_RS03190	mRNA	NZ_CP011047.1	+	CSK29544_RS03190	PTS lactose/cellobiose transporter subunit IIA	676098	676102	676419	676419
CSK29544_RS03195	mRNA	NZ_CP011047.1	+	CSK29544_RS03195	AraC family transcriptional regulator	676578	676596	677648	677672
CSK29544_RS03205	mRNA	NZ_CP011047.1	-	rpoC	DNA-directed RNA polymerase subunit beta'	682990	682990	678767	678740
CSK29544_RS03210	mRNA	NZ_CP011047.1	-	rpoB	DNA-directed RNA polymerase subunit beta	687412	687095	683067	682996
CSK29544_RS03215	mRNA	NZ_CP011047.1	-	rplL	50S ribosomal protein L7/L12	687847	687781	687413	687413
CSK29544_RS03220	mRNA	NZ_CP011047.1	-	rplJ	50S ribosomal protein L10	688424	688345	687848	687848
CSK29544_RS03225	mRNA	NZ_CP011047.1	-	rplA	50S ribosomal protein L1	689341	689341	688637	688471
CSK29544_RS03230	mRNA	NZ_CP011047.1	-	rplK	50S ribosomal protein L11	689807	689773	689345	689342
CSK29544_RS03235	mRNA	NZ_CP011047.1	-	nusG	transcription termination/antitermination protein NusG	690469	690469	689924	689833
CSK29544_RS03240	mRNA	NZ_CP011047.1	-	secE	preprotein translocase subunit SecE	690967	690854	690471	690470
CSK29544_RS03245	mRNA	NZ_CP011047.1	-	tuf	elongation factor Tu	692388	692276	691092	691092
CSK29544_RS03270	mRNA	NZ_CP011047.1	+	coaA	type I pantothenate kinase	693281	693373	694323	694342
CSK29544_RS03280	mRNA	NZ_CP011047.1	-	murB	UDP-N-acetylmuramate dehydrogenase	696357	696346	695318	-
CSK29544_RS03305	mRNA	NZ_CP011047.1	-	hemG	menaquinone-dependent protoporphyrinogen IX dehydrogenase	702457	702447	701914	701538
CSK29544_RS03310	mRNA	NZ_CP011047.1	-	trkH	Trk system potassium transporter TrkH	703948	703909	702458	702458
CSK29544_RS03320	mRNA	NZ_CP011047.1	-	pepQ	Xaa-Pro dipeptidase	705909	705891	704560	-
CSK29544_RS03325	mRNA	NZ_CP011047.1	+	fadB	fatty acid oxidation complex subunit alpha FadB	706047	706081	708270	708270
CSK29544_RS03330	mRNA	NZ_CP011047.1	+	fadA	acetyl-CoA C-acyltransferase FadA	708271	708281	709444	709497
CSK29544_RS03340	mRNA	NZ_CP011047.1	-	fre	NAD(P)H-flavin reductase	710687	710656	709955	709492
CSK29544_RS03345	mRNA	NZ_CP011047.1	-	ubiD	4-hydroxy-3-polyprenylbenzoate decarboxylase	712230	712186	710702	710702
CSK29544_RS03350	mRNA	NZ_CP011047.1	+	rfaH	transcription/translation regulatory transformer protein RfaH	712280	712370	712858	712998
CSK29544_RS03355	mRNA	NZ_CP011047.1	-	CSK29544_RS03355	glycine zipper family protein	713241	713238	712906	712906
CSK29544_RS03360	mRNA	NZ_CP011047.1	-	tatD	3'-5' ssDNA/RNA exonuclease TatD	714193	714165	713362	713276
CSK29544_RS03365	mRNA	NZ_CP011047.1	-	tatC	Sec-independent protein translocase subunit TatC	714955	714955	714194	714194
CSK29544_RS03370	mRNA	NZ_CP011047.1	-	tatB	Sec-independent protein translocase protein TatB	715520	715517	714957	714956
CSK29544_RS03375	mRNA	NZ_CP011047.1	-	tatA	Sec-independent protein translocase subunit TatA	715830	715784	715521	715521
CSK29544_RS03385	mRNA	NZ_CP011047.1	-	CSK29544_RS03385	SCP2 domain-containing protein	718111	718105	717500	-
CSK29544_RS03390	mRNA	NZ_CP011047.1	-	ubiE	bifunctional demethylmenaquinone methyltransferase/2-methoxy-6-polyprenyl-1%2C4-benzoquinol methylase UbiE	718872	718872	718117	718113
CSK29544_RS03395	mRNA	NZ_CP011047.1	-	rmuC	DNA recombination protein RmuC	720541	720395	718962	718873
CSK29544_RS03405	mRNA	NZ_CP011047.1	+	CSK29544_RS03405	dienelactone hydrolase family protein	721531	721557	722375	722375
CSK29544_RS03400	mRNA	NZ_CP011047.1	-	udp	uridine phosphorylase	721607	721297	720542	720542
CSK29544_RS03410	mRNA	NZ_CP011047.1	-	metE	5-methyltetrahydropteroyltriglutamate--homocysteine S-methyltransferase	725078	724983	722722	722722
CSK29544_RS03415	mRNA	NZ_CP011047.1	+	metR	HTH-type transcriptional regulator MetR	725303	725308	726261	726415
CSK29544_RS22405	mRNA	NZ_CP011047.1	-	CSK29544_RS22405	carboxylate/amino acid/amine transporter	727075	727048	726149	726149
CSK29544_RS03425	mRNA	NZ_CP011047.1	-	yigL	sugar/pyridoxal phosphate phosphatase YigL	727960	727960	727160	727160
CSK29544_RS03430	mRNA	NZ_CP011047.1	-	pldB	lysophospholipase L2	729057	729002	728010	727961
CSK29544_RS03435	mRNA	NZ_CP011047.1	+	rhtB	homoserine/homoserine lactone efflux protein	729096	729112	729732	730019
CSK29544_RS03440	mRNA	NZ_CP011047.1	-	rhtC	threonine export protein RhtC	730357	730353	729733	729553
CSK29544_RS03445	mRNA	NZ_CP011047.1	-	recQ	ATP-dependent DNA helicase RecQ	732281	732242	730413	730389
CSK29544_RS03450	mRNA	NZ_CP011047.1	-	pldA	phospholipase A	733207	733179	732310	732310
CSK29544_RS03455	mRNA	NZ_CP011047.1	+	CSK29544_RS03455	thioesterase family protein	733336	733360	733830	733882
CSK29544_RS03460	mRNA	NZ_CP011047.1	+	rarD	EamA family transporter RarD	733883	733883	734776	734781
CSK29544_RS03470	mRNA	NZ_CP011047.1	+	CSK29544_RS03470	DUF2628 domain-containing protein	735400	735412	735816	735816
CSK29544_RS03475	mRNA	NZ_CP011047.1	-	corA	magnesium/cobalt transporter CorA	737114	736823	735873	735873
CSK29544_RS03480	mRNA	NZ_CP011047.1	-	uvrD	DNA helicase II	739605	739466	737304	737284
CSK29544_RS03500	mRNA	NZ_CP011047.1	-	dapF	diaminopimelate epimerase	742781	742749	741925	-
CSK29544_RS03505	mRNA	NZ_CP011047.1	-	CSK29544_RS03505	lipoprotein	742991	742985	742782	742782
CSK29544_RS03510	mRNA	NZ_CP011047.1	+	cyaY	iron donor protein CyaY	743137	743152	743472	743976
CSK29544_RS03520	mRNA	NZ_CP011047.1	+	hemC	hydroxymethylbilane synthase	746183	746302	747243	-
CSK29544_RS03515	mRNA	NZ_CP011047.1	-	cyaA	class I adenylate cyclase	746272	746019	743473	743351
CSK29544_RS03530	mRNA	NZ_CP011047.1	+	hemX	uroporphyrinogen-III C-methyltransferase	747981	748001	749197	-
CSK29544_RS03570	mRNA	NZ_CP011047.1	-	CSK29544_RS03570	amino acid permease	758611	758530	757145	757043
CSK29544_RS03575	mRNA	NZ_CP011047.1	-	rffM	lipopolysaccharide N-acetylmannosaminouronosyltransferase	759511	759496	758756	758716
CSK29544_RS03590	mRNA	NZ_CP011047.1	-	wzxE	lipid III flippase WzxE	763197	763196	761946	-
CSK29544_RS03595	mRNA	NZ_CP011047.1	-	rffA	dTDP-4-amino-4%2C6-dideoxygalactose transaminase	764328	764328	763198	763198
CSK29544_RS03600	mRNA	NZ_CP011047.1	-	rffC	dTDP-4-amino-4%2C6-dideoxy-D-galactose acyltransferase	765017	765017	764334	764329
CSK29544_RS03610	mRNA	NZ_CP011047.1	-	wecB	UDP-N-acetylglucosamine 2-epimerase (non-hydrolyzing)	767428	767428	766298	-
CSK29544_RS03615	mRNA	NZ_CP011047.1	-	wzzE	ECA polysaccharide chain length modulation protein	768552	768535	767486	767429
CSK29544_RS03620	mRNA	NZ_CP011047.1	-	wecA	UDP-N-acetylglucosamine--undecaprenyl-phosphate N-acetylglucosaminephosphotransferase	769887	769653	768553	768553
CSK29544_RS03625	mRNA	NZ_CP011047.1	-	rho	transcription termination factor Rho	771518	771163	769904	769897
CSK29544_RS03635	mRNA	NZ_CP011047.1	+	rhlB	ATP-dependent RNA helicase RhlB	771886	771966	773231	773231
CSK29544_RS03630	mRNA	NZ_CP011047.1	-	trxA	thioredoxin TrxA	771932	771848	771519	771519
CSK29544_RS03640	mRNA	NZ_CP011047.1	+	gppA	guanosine-5'-triphosphate%2C3'-diphosphate diphosphatase	773232	773237	774721	774721
CSK29544_RS03650	mRNA	NZ_CP011047.1	+	ppiC	peptidylprolyl isomerase PpiC	776831	776926	777207	777215
CSK29544_RS03645	mRNA	NZ_CP011047.1	-	rep	DNA helicase Rep	776860	776807	774786	774769
CSK29544_RS03655	mRNA	NZ_CP011047.1	-	ilvC	ketol-acid reductoisomerase	779163	779006	777531	777241
CSK29544_RS03660	mRNA	NZ_CP011047.1	+	ilvY	HTH-type transcriptional activator IlvY	779175	779267	780160	780392
CSK29544_RS03665	mRNA	NZ_CP011047.1	-	ilvA	threonine ammonia-lyase%2C biosynthetic	781701	781701	780157	780128
CSK29544_RS03670	mRNA	NZ_CP011047.1	-	ilvD	dihydroxy-acid dehydratase	783562	783554	781704	781702
CSK29544_RS03675	mRNA	NZ_CP011047.1	-	CSK29544_RS03675	branched-chain amino acid transaminase	784568	784548	783619	783607
CSK29544_RS03685	mRNA	NZ_CP011047.1	-	ilvG	acetolactate synthase 2 catalytic subunit	786534	786469	784823	-
CSK29544_RS22415	mRNA	NZ_CP011047.1	-	ilvL	ilv operon leader peptide	786728	786706	786608	786578
CSK29544_RS03690	mRNA	NZ_CP011047.1	+	CSK29544_RS03690	YifB family Mg chelatase-like AAA ATPase	787045	787058	788578	788664
CSK29544_RS03695	mRNA	NZ_CP011047.1	-	CSK29544_RS03695	DUF413 domain-containing protein	789036	788996	788658	788552
CSK29544_RS03700	mRNA	NZ_CP011047.1	+	hdfR	HTH-type transcriptional regulator HdfR	789096	789104	789937	789993
CSK29544_RS03740	mRNA	NZ_CP011047.1	-	btuB	TonB-dependent vitamin B12 receptor BtuB	798505	798276	796420	-
CSK29544_RS03750	mRNA	NZ_CP011047.1	+	trmA	tRNA (uridine(54)-C5)-methyltransferase TrmA	798646	798648	799748	799748
CSK29544_RS03755	mRNA	NZ_CP011047.1	-	CSK29544_RS03755	YijD family membrane protein	800135	800135	799776	799229
CSK29544_RS03760	mRNA	NZ_CP011047.1	-	fabR	HTH-type transcriptional repressor FabR	800810	800784	800146	800136
CSK29544_RS03765	mRNA	NZ_CP011047.1	+	sthA	Si-specific NAD(P)(+) transhydrogenase	800904	800978	802378	802780
CSK29544_RS03770	mRNA	NZ_CP011047.1	-	oxyR	DNA-binding transcriptional regulator OxyR	803391	803278	802361	802142
CSK29544_RS03775	mRNA	NZ_CP011047.1	-	argH	argininosuccinate lyase	805132	804931	803558	803545
CSK29544_RS03780	mRNA	NZ_CP011047.1	-	CSK29544_RS03780	argininosuccinate synthase	806355	806350	805133	805133
CSK29544_RS03785	mRNA	NZ_CP011047.1	-	argB	acetylglutamate kinase	807156	807153	806377	806373
CSK29544_RS03795	mRNA	NZ_CP011047.1	+	argE	acetylornithine deacetylase	808106	808353	809504	809601
CSK29544_RS03790	mRNA	NZ_CP011047.1	-	argC	N-acetyl-gamma-glutamyl-phosphate reductase	808297	808172	807168	807168
CSK29544_RS03800	mRNA	NZ_CP011047.1	+	ppc	phosphoenolpyruvate carboxylase	809915	810072	812723	812741
CSK29544_RS03805	mRNA	NZ_CP011047.1	-	CSK29544_RS03805	type 1 fimbrial protein	813989	813881	812790	812790
CSK29544_RS03810	mRNA	NZ_CP011047.1	-	CSK29544_RS03810	fimbrial biogenesis outer membrane usher protein	816659	816659	813990	-
CSK29544_RS03820	mRNA	NZ_CP011047.1	-	CSK29544_RS03820	type 1 fimbrial protein	818045	818012	817455	817455
CSK29544_RS03825	mRNA	NZ_CP011047.1	-	mqo	malate dehydrogenase (quinone)	820299	820296	818638	818629
CSK29544_RS03835	mRNA	NZ_CP011047.1	-	metF	methylenetetrahydrofolate reductase	823165	823111	822206	822193
CSK29544_RS03840	mRNA	NZ_CP011047.1	-	CSK29544_RS03840	bifunctional aspartate kinase/homoserine dehydrogenase II	825850	825845	823413	823403
CSK29544_RS03845	mRNA	NZ_CP011047.1	-	metB	cystathionine gamma-synthase	827115	827009	825855	825851
CSK29544_RS03850	mRNA	NZ_CP011047.1	+	metJ	met regulon transcriptional regulator MetJ	827168	827290	827607	827630
CSK29544_RS03855	mRNA	NZ_CP011047.1	-	rpmE	50S ribosomal protein L31	828054	827912	827700	827678
CSK29544_RS03860	mRNA	NZ_CP011047.1	+	priA	primosomal protein N'	828107	828116	830311	830318
CSK29544_RS03875	mRNA	NZ_CP011047.1	+	CSK29544_RS03875	DcrB-related protein	831907	831967	832356	832381
CSK29544_RS03880	mRNA	NZ_CP011047.1	-	tpiA	triose-phosphate isomerase	833200	833185	832418	832304
CSK29544_RS03890	mRNA	NZ_CP011047.1	+	CSK29544_RS03890	DUF805 domain-containing protein	833996	834006	834425	834625
CSK29544_RS03885	mRNA	NZ_CP011047.1	-	CSK29544_RS03885	YiiQ family protein	834425	833891	833292	833217
CSK29544_RS03895	mRNA	NZ_CP011047.1	-	fpr	ferredoxin--NADP(+) reductase	835173	835172	834426	834426
CSK29544_RS03900	mRNA	NZ_CP011047.1	-	glpX	class II fructose-bisphosphatase	836284	836276	835266	835180
CSK29544_RS03905	mRNA	NZ_CP011047.1	-	mtlR	mannitol operon repressor MtlR	836928	836928	836389	836377
CSK29544_RS03910	mRNA	NZ_CP011047.1	-	mtlD	mannitol-1-phosphate 5-dehydrogenase	838157	838125	836977	836933
CSK29544_RS03915	mRNA	NZ_CP011047.1	-	CSK29544_RS03915	PTS mannitol transporter subunit IICBA	840311	840232	838313	838305
CSK29544_RS03920	mRNA	NZ_CP011047.1	+	CSK29544_RS03920	glutathione S-transferase	840737	840764	841372	841389
CSK29544_RS03925	mRNA	NZ_CP011047.1	+	selA	L-seryl-tRNA(Sec) selenium transferase	841449	841477	842859	-
CSK29544_RS03935	mRNA	NZ_CP011047.1	+	yiaY	L-threonine dehydrogenase	844908	844915	846066	846119
CSK29544_RS03940	mRNA	NZ_CP011047.1	-	CSK29544_RS03940	ROK family protein	846969	846960	846091	846091
CSK29544_RS03945	mRNA	NZ_CP011047.1	+	CSK29544_RS03945	LysE family transporter	846986	847117	847716	847716
CSK29544_RS03950	mRNA	NZ_CP011047.1	-	CSK29544_RS03950	glycoside hydrolase family 127 protein	849704	849696	847729	847729
CSK29544_RS03960	mRNA	NZ_CP011047.1	+	CSK29544_RS03960	helix-turn-helix domain-containing protein	851367	851372	852196	852334
CSK29544_RS22425	mRNA	NZ_CP011047.1	+	CSK29544_RS22425	hypothetical protein	852346	852360	852599	852602
CSK29544_RS03965	mRNA	NZ_CP011047.1	+	CSK29544_RS03965	type II toxin-antitoxin system VapC family toxin	852603	852603	852977	853414
CSK29544_RS03980	mRNA	NZ_CP011047.1	-	fdxH	formate dehydrogenase subunit beta	855482	855470	854568	-
CSK29544_RS03995	mRNA	NZ_CP011047.1	+	fdhD	formate dehydrogenase accessory sulfurtransferase FdhD	858632	858699	859541	859541
CSK29544_RS03985	mRNA	NZ_CP011047.1	-	fdnG	formate dehydrogenase-N subunit alpha	858948	858533	855483	855483
CSK29544_RS04000	mRNA	NZ_CP011047.1	+	CSK29544_RS04000	DUF1471 domain-containing protein	859666	859672	859881	859886
CSK29544_RS04015	mRNA	NZ_CP011047.1	+	CSK29544_RS04015	XRE family transcriptional regulator	860887	861008	861556	861631
CSK29544_RS04010	mRNA	NZ_CP011047.1	-	CSK29544_RS04010	AzlC family ABC transporter permease	860907	860902	860243	-
CSK29544_RS04020	mRNA	NZ_CP011047.1	+	CSK29544_RS04020	LacI family DNA-binding transcriptional regulator	861632	861632	862639	862639
CSK29544_RS04025	mRNA	NZ_CP011047.1	+	CSK29544_RS04025	alpha-galactosidase	862747	862757	864880	864880
CSK29544_RS04030	mRNA	NZ_CP011047.1	+	CSK29544_RS04030	MFS transporter	864886	864938	866200	866238
CSK29544_RS04040	mRNA	NZ_CP011047.1	-	fucO	lactaldehyde reductase	867842	867842	866694	-
CSK29544_RS04060	mRNA	NZ_CP011047.1	+	rhaS	HTH-type transcriptional activator RhaS	871822	871824	872660	872665
CSK29544_RS04065	mRNA	NZ_CP011047.1	+	rhaR	HTH-type transcriptional activator RhaR	872729	872732	873583	873636
CSK29544_RS04070	mRNA	NZ_CP011047.1	-	rhaT	L-rhamnose/proton symporter RhaT	874617	874617	873580	-
CSK29544_RS04075	mRNA	NZ_CP011047.1	+	sodA	superoxide dismutase [Mn]	874887	874990	875610	875610
CSK29544_RS04080	mRNA	NZ_CP011047.1	+	yiiM	6-N-hydroxylaminopurine resistance protein	875611	875681	876358	876762
CSK29544_RS04095	mRNA	NZ_CP011047.1	-	lldP	L-lactate permease	880410	880321	878666	-
CSK29544_RS04100	mRNA	NZ_CP011047.1	+	CSK29544_RS04100	type II toxin-antitoxin system RelE/ParE family toxin	880663	880725	881045	-
CSK29544_RS04110	mRNA	NZ_CP011047.1	-	CSK29544_RS04110	YibL family ribosome-associated protein	881838	881710	881348	881190
CSK29544_RS04115	mRNA	NZ_CP011047.1	-	glpK	glycerol kinase GlpK	883359	883356	881839	881839
CSK29544_RS04125	mRNA	NZ_CP011047.1	+	zapB	septal ring assembly protein ZapB	884176	884659	884898	885157
CSK29544_RS04120	mRNA	NZ_CP011047.1	-	CSK29544_RS04120	aquaporin	884290	884223	883375	883374
CSK29544_RS04130	mRNA	NZ_CP011047.1	-	rraA	ribonuclease E activity regulator RraA	885447	885434	884949	884788
CSK29544_RS04135	mRNA	NZ_CP011047.1	-	menA	1%2C4-dihydroxy-2-naphthoate polyprenyltransferase	886634	886459	885527	885448
CSK29544_RS04140	mRNA	NZ_CP011047.1	-	hslU	HslU--HslV peptidase ATPase subunit	887975	887966	886635	886635
CSK29544_RS04145	mRNA	NZ_CP011047.1	-	hslV	ATP-dependent protease subunit HslV	888506	888506	887976	887976
CSK29544_RS04150	mRNA	NZ_CP011047.1	-	ftsN	cell division protein FtsN	889717	889635	888598	888507
CSK29544_RS04155	mRNA	NZ_CP011047.1	-	cytR	DNA-binding transcriptional regulator CytR	890777	890756	889722	889718
CSK29544_RS04175	mRNA	NZ_CP011047.1	-	CSK29544_RS04175	DUF6531 domain-containing protein	897524	897524	892941	-
CSK29544_RS04185	mRNA	NZ_CP011047.1	-	vgrG	type VI secretion system tip protein VgrG	899989	899886	897955	-
CSK29544_RS04195	mRNA	NZ_CP011047.1	-	CSK29544_RS04195	hypothetical protein	901153	901105	900587	900587
CSK29544_RS04200	mRNA	NZ_CP011047.1	-	CSK29544_RS04200	hypothetical protein	901640	901640	901206	901166
CSK29544_RS04220	mRNA	NZ_CP011047.1	-	CSK29544_RS04220	hypothetical protein	903581	903581	903084	903084
CSK29544_RS04230	mRNA	NZ_CP011047.1	-	CSK29544_RS04230	RHS repeat protein	908274	908274	904768	-
CSK29544_RS04235	mRNA	NZ_CP011047.1	-	CSK29544_RS04235	ankyrin repeat domain-containing protein	909713	909700	909020	909020
CSK29544_RS04245	mRNA	NZ_CP011047.1	-	CSK29544_RS04245	DUF2169 domain-containing protein	912241	912240	911086	-
CSK29544_RS04250	mRNA	NZ_CP011047.1	-	vgrG	type VI secretion system tip protein VgrG	914466	914380	912242	912242
CSK29544_RS04260	mRNA	NZ_CP011047.1	-	CSK29544_RS04260	hypothetical protein	916833	916709	915279	-
CSK29544_RS04265	mRNA	NZ_CP011047.1	-	CSK29544_RS04265	serine/threonine protein kinase	918297	918267	916834	916834
CSK29544_RS04270	mRNA	NZ_CP011047.1	-	tssH	type VI secretion system ATPase TssH	920959	920913	918298	918298
CSK29544_RS04275	mRNA	NZ_CP011047.1	-	CSK29544_RS04275	hypothetical protein	921277	921277	920960	920960
CSK29544_RS04285	mRNA	NZ_CP011047.1	-	tssF	type VI secretion system baseplate subunit TssF	924263	924263	922392	-
CSK29544_RS04295	mRNA	NZ_CP011047.1	-	CSK29544_RS04295	protein of avirulence locus ImpE	925664	925664	924831	-
CSK29544_RS04300	mRNA	NZ_CP011047.1	-	CSK29544_RS04300	hypothetical protein	926694	926694	925690	925665
CSK29544_RS04310	mRNA	NZ_CP011047.1	-	tagH	type VI secretion system-associated FHA domain protein TagH	929484	929435	927504	-
CSK29544_RS04315	mRNA	NZ_CP011047.1	-	CSK29544_RS04315	hypothetical protein	930134	930115	929732	929732
CSK29544_RS04320	mRNA	NZ_CP011047.1	-	CSK29544_RS04320	type VI secretion system amidase immunity protein Tai4	930551	930504	930136	930135
CSK29544_RS04325	mRNA	NZ_CP011047.1	-	CSK29544_RS04325	type VI secretion system tube protein Hcp	931195	931034	930552	930552
CSK29544_RS04335	mRNA	NZ_CP011047.1	-	CSK29544_RS04335	hypothetical protein	932128	932122	931688	931688
CSK29544_RS04340	mRNA	NZ_CP011047.1	-	CSK29544_RS04340	hypothetical protein	932614	932548	932129	932129
CSK29544_RS04345	mRNA	NZ_CP011047.1	-	tssC	type VI secretion system contractile sheath large subunit	934114	934114	932615	932615
CSK29544_RS04350	mRNA	NZ_CP011047.1	-	tssB	type VI secretion system contractile sheath small subunit	934642	934642	934118	934115
CSK29544_RS04355	mRNA	NZ_CP011047.1	-	tssA	type VI secretion system protein TssA	935740	935740	934718	934643
CSK29544_RS04360	mRNA	NZ_CP011047.1	-	tagF	type VI secretion system-associated protein TagF	936476	936460	935750	935741
CSK29544_RS04365	mRNA	NZ_CP011047.1	-	tssM	type VI secretion system membrane subunit TssM	940098	940097	936477	936477
CSK29544_RS04370	mRNA	NZ_CP011047.1	-	CSK29544_RS04370	DotU family type VI secretion system protein	941334	941334	940099	940099
CSK29544_RS04375	mRNA	NZ_CP011047.1	-	tssK	type VI secretion system baseplate subunit TssK	942695	942695	941352	941335
CSK29544_RS04380	mRNA	NZ_CP011047.1	-	tssJ	type VI secretion system lipoprotein TssJ	943231	943226	942720	942715
CSK29544_RS04385	mRNA	NZ_CP011047.1	-	CSK29544_RS04385	hypothetical protein	943822	943745	943251	943245
CSK29544_RS04395	mRNA	NZ_CP011047.1	+	tisB	type I toxin-antitoxin system toxin TisB	945577	945753	945842	945858
CSK29544_RS04400	mRNA	NZ_CP011047.1	+	CSK29544_RS04400	GNAT family N-acetyltransferase	945859	945917	946369	946369
CSK29544_RS04405	mRNA	NZ_CP011047.1	+	emrD	multidrug efflux MFS transporter EmrD	946528	946575	947759	947991
CSK29544_RS04410	mRNA	NZ_CP011047.1	-	CSK29544_RS04410	cellulase family glycosylhydrolase	948772	948759	947662	947508
CSK29544_RS04420	mRNA	NZ_CP011047.1	-	CSK29544_RS04420	DUF202 domain-containing protein	949523	949511	949164	-
CSK29544_RS04435	mRNA	NZ_CP011047.1	+	CSK29544_RS04435	GntR family transcriptional regulator	952720	952787	953503	953895
CSK29544_RS04440	mRNA	NZ_CP011047.1	-	ibpB	heat shock chaperone IbpB	954061	954049	953564	953560
CSK29544_RS04445	mRNA	NZ_CP011047.1	-	ibpA	heat shock chaperone IbpA	954662	954577	954161	954104
CSK29544_RS04450	mRNA	NZ_CP011047.1	+	CSK29544_RS04450	YceK/YidQ family lipoprotein	954860	954882	955208	955441
CSK29544_RS04455	mRNA	NZ_CP011047.1	-	CSK29544_RS04455	DUF3748 domain-containing protein	956484	956471	955209	955020
CSK29544_RS04465	mRNA	NZ_CP011047.1	-	CSK29544_RS04465	MFS transporter	958781	958781	957462	-
CSK29544_RS04490	mRNA	NZ_CP011047.1	-	dgoR	D-galactonate utilization transcriptional regulator DgoR	963923	963842	963159	-
CSK29544_RS04495	mRNA	NZ_CP011047.1	+	CSK29544_RS04495	type I toxin-antitoxin system Hok family toxin	964128	964340	964498	964586
CSK29544_RS04500	mRNA	NZ_CP011047.1	-	yidA	sugar-phosphatase	965470	965431	964619	964365
CSK29544_RS04505	mRNA	NZ_CP011047.1	-	gyrB	DNA topoisomerase (ATP-hydrolyzing) subunit B	968140	968140	965726	965669
CSK29544_RS04510	mRNA	NZ_CP011047.1	-	recF	DNA replication/repair protein RecF	969373	969242	968169	968146
CSK29544_RS04515	mRNA	NZ_CP011047.1	-	dnaN	DNA polymerase III subunit beta	970499	970499	969399	969387
CSK29544_RS04520	mRNA	NZ_CP011047.1	-	dnaA	chromosomal replication initiator protein DnaA	972111	971889	970504	970500
CSK29544_RS22450	mRNA	NZ_CP011047.1	+	rpmH	50S ribosomal protein L34	972283	972497	972637	972651
CSK29544_RS04525	mRNA	NZ_CP011047.1	+	rnpA	ribonuclease P protein component	972652	972652	973011	-
CSK29544_RS04530	mRNA	NZ_CP011047.1	+	yidC	membrane protein insertase YidC	973235	973235	974887	974887
CSK29544_RS04535	mRNA	NZ_CP011047.1	+	mnmE	tRNA uridine-5-carboxymethylaminomethyl(34) synthesis GTPase MnmE	974888	974988	976352	976389
CSK29544_RS04540	mRNA	NZ_CP011047.1	-	CSK29544_RS04540	hypothetical protein	977073	976888	976463	976074
CSK29544_RS04545	mRNA	NZ_CP011047.1	-	CSK29544_RS04545	rhodanese-like domain-containing protein	977641	977582	977184	977184
CSK29544_RS04550	mRNA	NZ_CP011047.1	-	CSK29544_RS04550	ABC transporter substrate-binding protein	978596	978556	977642	977642
CSK29544_RS04575	mRNA	NZ_CP011047.1	+	CSK29544_RS04575	IS5 family transposase	980916	980991	981959	982125
CSK29544_RS04570	mRNA	NZ_CP011047.1	-	CSK29544_RS04570	2OG-Fe dioxygenase family protein	981038	980815	980069	-
CSK29544_RS04580	mRNA	NZ_CP011047.1	+	CSK29544_RS04580	LysR family transcriptional regulator	982126	982126	982986	983003
CSK29544_RS04585	mRNA	NZ_CP011047.1	+	CSK29544_RS04585	hypothetical protein	983046	983201	983950	983950
CSK29544_RS04590	mRNA	NZ_CP011047.1	+	CSK29544_RS04590	NAD(P)H-dependent oxidoreductase	983951	983975	984544	984554
CSK29544_RS04595	mRNA	NZ_CP011047.1	-	CSK29544_RS04595	NCS2 family permease	985914	985914	984577	984577
CSK29544_RS04600	mRNA	NZ_CP011047.1	+	yieH	6-phosphogluconate phosphatase	986075	986084	986749	986767
CSK29544_RS04605	mRNA	NZ_CP011047.1	-	CSK29544_RS04605	glycoside hydrolase	988115	988071	986932	986887
CSK29544_RS04610	mRNA	NZ_CP011047.1	-	phoU	phosphate signaling complex protein PhoU	988939	988939	988214	988214
CSK29544_RS04615	mRNA	NZ_CP011047.1	-	pstB	phosphate ABC transporter ATP-binding protein PstB	989771	989771	988998	988940
CSK29544_RS04625	mRNA	NZ_CP011047.1	-	pstC	phosphate ABC transporter permease PstC	991810	991671	990712	-
CSK29544_RS04635	mRNA	NZ_CP011047.1	+	CSK29544_RS04635	hypothetical protein	992895	993050	993376	993385
CSK29544_RS04630	mRNA	NZ_CP011047.1	-	pstS	phosphate ABC transporter substrate-binding protein PstS	993021	992851	991811	991811
CSK29544_RS04640	mRNA	NZ_CP011047.1	-	CSK29544_RS04640	hypothetical protein	994068	994038	993421	993416
CSK29544_RS04645	mRNA	NZ_CP011047.1	-	glmS	glutamine--fructose-6-phosphate transaminase (isomerizing)	995947	995947	994118	994089
CSK29544_RS04650	mRNA	NZ_CP011047.1	-	glmU	bifunctional UDP-N-acetylglucosamine diphosphorylase/glucosamine-1-phosphate N-acetyltransferase GlmU	997638	997545	996175	995948
CSK29544_RS04655	mRNA	NZ_CP011047.1	-	atpC	F0F1 ATP synthase subunit epsilon	998307	998307	997888	997852
CSK29544_RS04660	mRNA	NZ_CP011047.1	-	atpD	F0F1 ATP synthase subunit beta	999710	999710	998328	998308
CSK29544_RS04665	mRNA	NZ_CP011047.1	-	atpG	F0F1 ATP synthase subunit gamma	1000650	1000600	999737	999711
CSK29544_RS04670	mRNA	NZ_CP011047.1	-	atpA	F0F1 ATP synthase subunit alpha	1002192	1002192	1000651	1000651
CSK29544_RS04675	mRNA	NZ_CP011047.1	-	atpH	F0F1 ATP synthase subunit delta	1002752	1002738	1002205	1002193
CSK29544_RS04680	mRNA	NZ_CP011047.1	-	atpF	F0F1 ATP synthase subunit B	1003223	1003223	1002753	1002753
CSK29544_RS04685	mRNA	NZ_CP011047.1	-	atpE	F0F1 ATP synthase subunit C	1003577	1003527	1003288	1003224
CSK29544_RS04690	mRNA	NZ_CP011047.1	-	atpB	F0F1 ATP synthase subunit A	1004404	1004396	1003578	1003578
CSK29544_RS04695	mRNA	NZ_CP011047.1	-	atpI	F0F1 ATP synthase subunit I	1004785	1004785	1004405	1004405
CSK29544_RS04700	mRNA	NZ_CP011047.1	-	rsmG	16S rRNA (guanine(527)-N(7))-methyltransferase RsmG	1006074	1006018	1005395	1004786
CSK29544_RS04705	mRNA	NZ_CP011047.1	-	mnmG	tRNA uridine-5-carboxymethylaminomethyl(34) synthesis enzyme MnmG	1008344	1007964	1006075	1006075
CSK29544_RS04710	mRNA	NZ_CP011047.1	-	mioC	FMN-binding protein MioC	1008785	1008785	1008345	1008345
CSK29544_RS04715	mRNA	NZ_CP011047.1	-	asnC	transcriptional regulator AsnC	1009361	1009333	1008875	1008786
CSK29544_RS04720	mRNA	NZ_CP011047.1	+	asnA	aspartate--ammonia ligase	1009487	1009487	1010479	1010504
CSK29544_RS04730	mRNA	NZ_CP011047.1	-	ravA	ATPase RavA	1013453	1013425	1011926	-
CSK29544_RS04735	mRNA	NZ_CP011047.1	+	kup	low affinity potassium transporter Kup	1013456	1013646	1015517	1015529
CSK29544_RS04740	mRNA	NZ_CP011047.1	+	rbsD	D-ribose pyranase	1015667	1015710	1016129	1016129
CSK29544_RS04745	mRNA	NZ_CP011047.1	+	rbsA	ribose ABC transporter ATP-binding protein RbsA	1016130	1016137	1017642	1017642
CSK29544_RS04750	mRNA	NZ_CP011047.1	+	rbsC	ribose ABC transporter permease	1017643	1017650	1018615	1018615
CSK29544_RS04755	mRNA	NZ_CP011047.1	+	rbsB	ribose ABC transporter substrate-binding protein RbsB	1018616	1018642	1019529	1019551
CSK29544_RS04760	mRNA	NZ_CP011047.1	+	rbsK	ribokinase	1019553	1019595	1020524	1020524
CSK29544_RS04765	mRNA	NZ_CP011047.1	+	rbsR	ribose operon transcriptional repressor RbsR	1020525	1020540	1021523	1022166
CSK29544_RS04770	mRNA	NZ_CP011047.1	-	mdtD	multidrug transporter subunit MdtD	1022914	1022914	1021520	1021296
CSK29544_RS04775	mRNA	NZ_CP011047.1	-	CSK29544_RS04775	FadR family transcriptional regulator	1023959	1023629	1022928	1022915
CSK29544_RS04815	mRNA	NZ_CP011047.1	+	CSK29544_RS04815	YihD family protein	1030497	1030519	1030788	1030825
CSK29544_RS04810	mRNA	NZ_CP011047.1	-	mobA	molybdenum cofactor guanylyltransferase MobA	1030630	1030451	1029873	-
CSK29544_RS04820	mRNA	NZ_CP011047.1	+	CSK29544_RS04820	serine/threonine protein kinase	1030826	1030865	1031851	1031869
CSK29544_RS04825	mRNA	NZ_CP011047.1	+	dsbA	thiol:disulfide interchange protein DsbA	1031873	1031879	1032502	1032528
CSK29544_RS04835	mRNA	NZ_CP011047.1	+	polA	DNA polymerase I	1033853	1033867	1036650	1036878
CSK29544_RS04840	mRNA	NZ_CP011047.1	-	yihA	ribosome biogenesis GTP-binding protein YihA/YsxC	1037606	1037588	1036953	1036908
CSK29544_RS04845	mRNA	NZ_CP011047.1	+	yihI	Der GTPase-activating protein YihI	1038160	1038179	1038709	1038822
CSK29544_RS04850	mRNA	NZ_CP011047.1	+	hemN	oxygen-independent coproporphyrinogen III oxidase	1038853	1038894	1040267	1040275
CSK29544_RS24170	mRNA	NZ_CP011047.1	-	CSK29544_RS24170	YshB family small membrane protein	1040427	1040417	1040295	1040288
CSK29544_RS04855	mRNA	NZ_CP011047.1	-	glnG	nitrogen regulation protein NR(I)	1041945	1041937	1040528	1040441
CSK29544_RS04860	mRNA	NZ_CP011047.1	-	glnL	nitrogen regulation protein NR(II)	1043114	1042995	1041946	1041946
CSK29544_RS04865	mRNA	NZ_CP011047.1	-	glnA	glutamate--ammonia ligase	1044765	1044604	1043195	1043116
CSK29544_RS04870	mRNA	NZ_CP011047.1	+	typA	ribosome-dependent GTPase TypA	1044809	1044983	1046806	1046865
CSK29544_RS04875	mRNA	NZ_CP011047.1	-	ompL	porin OmpL	1047577	1047577	1046891	1046891
CSK29544_RS04880	mRNA	NZ_CP011047.1	-	CSK29544_RS04880	MFS transporter	1049082	1049082	1047652	1047652
CSK29544_RS04885	mRNA	NZ_CP011047.1	-	CSK29544_RS04885	MFS transporter	1050537	1050537	1049131	1049122
CSK29544_RS04895	mRNA	NZ_CP011047.1	-	CSK29544_RS04895	alpha-glucosidase	1053534	1053485	1051455	1051443
CSK29544_RS04900	mRNA	NZ_CP011047.1	-	CSK29544_RS04900	aldose-1-epimerase	1054401	1054401	1053535	1053535
CSK29544_RS04910	mRNA	NZ_CP011047.1	-	yihT	sulfofructosephosphate aldolase	1056529	1056510	1055686	1055686
CSK29544_RS04915	mRNA	NZ_CP011047.1	-	yihU	sulfolactaldehyde 3-reductase	1057525	1057484	1056585	1056585
CSK29544_RS04920	mRNA	NZ_CP011047.1	+	CSK29544_RS04920	sugar kinase	1057696	1057696	1058595	1058605
CSK29544_RS04925	mRNA	NZ_CP011047.1	+	CSK29544_RS04925	DeoR/GlpR family DNA-binding transcription regulator	1058627	1058632	1059438	1059544
CSK29544_RS04930	mRNA	NZ_CP011047.1	+	yihX	glucose-1-phosphatase	1059548	1059548	1060147	-
CSK29544_RS04945	mRNA	NZ_CP011047.1	+	fabY	fatty acid biosynthesis protein FabY	1061445	1061489	1062430	1062557
CSK29544_RS04950	mRNA	NZ_CP011047.1	-	CSK29544_RS04950	AsmA family protein	1064319	1064306	1062624	1062607
CSK29544_RS04955	mRNA	NZ_CP011047.1	-	CSK29544_RS04955	uracil-xanthine permease family protein	1065833	1065828	1064428	1064422
CSK29544_RS04960	mRNA	NZ_CP011047.1	-	CSK29544_RS04960	fimbrial protein	1066680	1066674	1066099	1066099
CSK29544_RS04965	mRNA	NZ_CP011047.1	-	CSK29544_RS04965	fimbrial protein	1067321	1067292	1066732	1066693
CSK29544_RS04975	mRNA	NZ_CP011047.1	-	CSK29544_RS04975	fimbrial protein	1069379	1069331	1068768	1068768
CSK29544_RS04985	mRNA	NZ_CP011047.1	-	CSK29544_RS04985	fimbrial biogenesis outer membrane usher protein	1072892	1072892	1070430	1070430
CSK29544_RS05000	mRNA	NZ_CP011047.1	-	recG	ATP-dependent DNA helicase RecG	1076878	1076878	1074797	1074797
CSK29544_RS05005	mRNA	NZ_CP011047.1	-	trmH	tRNA (guanosine(18)-2'-O)-methyltransferase TrmH	1077575	1077571	1076882	1076879
CSK29544_RS05010	mRNA	NZ_CP011047.1	-	spoT	bifunctional GTP diphosphokinase/guanosine-3'%2C5'-bis pyrophosphate 3'-pyrophosphohydrolase	1079708	1079696	1077576	1077576
CSK29544_RS05015	mRNA	NZ_CP011047.1	-	rpoZ	DNA-directed RNA polymerase subunit omega	1079991	1079991	1079716	1079716
CSK29544_RS05020	mRNA	NZ_CP011047.1	-	gmk	guanylate kinase	1080702	1080669	1080046	1079992
CSK29544_RS05025	mRNA	NZ_CP011047.1	+	ligB	NAD-dependent DNA ligase LigB	1080918	1080927	1082612	1082632
CSK29544_RS05030	mRNA	NZ_CP011047.1	-	CSK29544_RS05030	trimeric intracellular cation channel family protein	1083260	1083259	1082642	1082423
CSK29544_RS05040	mRNA	NZ_CP011047.1	+	rph	ribonuclease PH	1084128	1084421	1085137	1085137
CSK29544_RS05035	mRNA	NZ_CP011047.1	-	CSK29544_RS05035	YicC family protein	1084311	1084295	1083432	1083418
CSK29544_RS05045	mRNA	NZ_CP011047.1	+	pyrE	orotate phosphoribosyltransferase	1085138	1085202	1085843	1085844
CSK29544_RS05050	mRNA	NZ_CP011047.1	-	slmA	nucleoid occlusion factor SlmA	1086615	1086490	1085894	1085886
CSK29544_RS05060	mRNA	NZ_CP011047.1	-	coaBC	bifunctional phosphopantothenoylcysteine decarboxylase/phosphopantothenate--cysteine ligase CoaBC	1088282	1088263	1087052	-
CSK29544_RS05065	mRNA	NZ_CP011047.1	+	radC	DNA repair protein RadC	1088428	1088446	1089099	1089201
CSK29544_RS05070	mRNA	NZ_CP011047.1	+	rpmB	50S ribosomal protein L28	1089220	1089314	1089550	1089570
CSK29544_RS05075	mRNA	NZ_CP011047.1	+	rpmG	50S ribosomal protein L33	1089571	1089571	1089738	1089769
CSK29544_RS05080	mRNA	NZ_CP011047.1	+	mutM	bifunctional DNA-formamidopyrimidine glycosylase/DNA-(apurinic or apyrimidinic site) lyase	1089832	1089852	1090661	1090963
CSK29544_RS05085	mRNA	NZ_CP011047.1	-	coaD	pantetheine-phosphate adenylyltransferase	1091141	1091141	1090662	1090568
CSK29544_RS05095	mRNA	NZ_CP011047.1	-	waaA	lipid IV(A) 3-deoxy-D-manno-octulosonic acid transferase	1093260	1093187	1091913	-
CSK29544_RS05100	mRNA	NZ_CP011047.1	-	CSK29544_RS05100	sulfatase-like hydrolase/transferase	1095015	1094999	1093365	1093342
CSK29544_RS05110	mRNA	NZ_CP011047.1	-	CSK29544_RS05110	glycosyltransferase	1097022	1096985	1095993	-
CSK29544_RS05120	mRNA	NZ_CP011047.1	+	CSK29544_RS05120	glycosyltransferase family 4 protein	1098547	1098652	1099830	1100109
CSK29544_RS05115	mRNA	NZ_CP011047.1	-	CSK29544_RS05115	hypothetical protein	1098580	1098434	1097145	1097050
CSK29544_RS05135	mRNA	NZ_CP011047.1	-	rfaC	lipopolysaccharide heptosyltransferase RfaC	1103013	1103012	1102011	-
CSK29544_RS05140	mRNA	NZ_CP011047.1	-	rfaF	ADP-heptose--LPS heptosyltransferase RfaF	1104074	1104062	1103016	1103014
CSK29544_RS05145	mRNA	NZ_CP011047.1	-	rfaD	ADP-glyceromanno-heptose 6-epimerase	1105176	1105007	1104075	1104075
CSK29544_RS05150	mRNA	NZ_CP011047.1	+	kbl	glycine C-acetyltransferase	1105218	1105236	1106432	1106441
CSK29544_RS05155	mRNA	NZ_CP011047.1	+	tdh	L-threonine 3-dehydrogenase	1106442	1106442	1107467	1107484
CSK29544_RS05160	mRNA	NZ_CP011047.1	+	CSK29544_RS05160	glycosyltransferase family 2 protein	1107965	1107982	1108749	1108772
CSK29544_RS05165	mRNA	NZ_CP011047.1	-	CSK29544_RS05165	divergent polysaccharide deacetylase family protein	1109757	1109754	1108813	1108813
CSK29544_RS05170	mRNA	NZ_CP011047.1	-	envC	murein hydrolase activator EnvC	1111050	1111041	1109758	1109758
CSK29544_RS05175	mRNA	NZ_CP011047.1	-	gpmM	2%2C3-bisphosphoglycerate-independent phosphoglycerate mutase	1112616	1112598	1111051	1111051
CSK29544_RS05180	mRNA	NZ_CP011047.1	+	CSK29544_RS05180	rhodanese-like domain-containing protein	1112824	1112842	1113273	1113273
CSK29544_RS05185	mRNA	NZ_CP011047.1	+	grxC	glutaredoxin 3	1113274	1113294	1113545	1113545
CSK29544_RS05190	mRNA	NZ_CP011047.1	+	secB	protein-export chaperone SecB	1113546	1113602	1114069	-
CSK29544_RS05200	mRNA	NZ_CP011047.1	+	cysE	serine O-acetyltransferase	1115089	1115165	1115986	1115986
CSK29544_RS05205	mRNA	NZ_CP011047.1	-	trmL	tRNA (uridine(34)/cytosine(34)/5-carboxymethylaminomethyluridine(34)-2'-O)-methyltransferase TrmL	1116524	1116524	1116051	1116043
CSK29544_RS05220	mRNA	NZ_CP011047.1	+	cpxP	cell-envelope stress modulator CpxP	1118822	1118844	1119353	1119387
CSK29544_RS05215	mRNA	NZ_CP011047.1	-	cpxR	envelope stress response regulator transcription factor CpxR	1118944	1118695	1117997	-
CSK29544_RS05225	mRNA	NZ_CP011047.1	+	fieF	CDF family cation-efflux transporter FieF	1119525	1119531	1120433	1120622
CSK29544_RS05230	mRNA	NZ_CP011047.1	+	pfkA	6-phosphofructokinase	1120623	1120623	1121585	1121688
CSK29544_RS05235	mRNA	NZ_CP011047.1	+	CSK29544_RS05235	sulfate ABC transporter substrate-binding protein	1121751	1121751	1122740	1122740
CSK29544_RS05240	mRNA	NZ_CP011047.1	+	CSK29544_RS05240	CDP-diacylglycerol diphosphatase	1122834	1122845	1123612	1123612
CSK29544_RS05245	mRNA	NZ_CP011047.1	+	CSK29544_RS05245	anion permease	1123663	1123671	1124975	1124975
CSK29544_RS05250	mRNA	NZ_CP011047.1	+	CSK29544_RS05250	hypothetical protein	1124976	1124999	1125391	1125397
CSK29544_RS05255	mRNA	NZ_CP011047.1	-	uraH	hydroxyisourate hydrolase	1125795	1125783	1125376	1125341
CSK29544_RS05260	mRNA	NZ_CP011047.1	+	hprR	response regulator transcription factor HprR	1125919	1125919	1126599	-
CSK29544_RS05270	mRNA	NZ_CP011047.1	-	CSK29544_RS05270	CPBP family intramembrane metalloprotease	1128731	1128604	1127954	1127942
CSK29544_RS05275	mRNA	NZ_CP011047.1	-	CSK29544_RS05275	cupin domain-containing protein	1129139	1129136	1128732	1128732
CSK29544_RS05280	mRNA	NZ_CP011047.1	-	CSK29544_RS05280	NAD(P)-dependent alcohol dehydrogenase	1130251	1130217	1129171	1129171
CSK29544_RS05290	mRNA	NZ_CP011047.1	+	CSK29544_RS05290	LysR family transcriptional regulator	1131691	1131739	1132641	1133140
CSK29544_RS05295	mRNA	NZ_CP011047.1	-	CSK29544_RS05295	glycosyltransferase	1133716	1133700	1132651	1132590
CSK29544_RS05300	mRNA	NZ_CP011047.1	+	paoA	aldehyde dehydrogenase iron-sulfur subunit	1133849	1133895	1134473	-
CSK29544_RS05315	mRNA	NZ_CP011047.1	+	CSK29544_RS05315	XdhC family protein	1137668	1137692	1138627	-
CSK29544_RS05325	mRNA	NZ_CP011047.1	-	CSK29544_RS05325	aldo/keto reductase family oxidoreductase	1140114	1140101	1139235	1139222
CSK29544_RS05330	mRNA	NZ_CP011047.1	+	CSK29544_RS05330	TetR/AcrR family transcriptional regulator	1140161	1140178	1140795	1140795
CSK29544_RS05335	mRNA	NZ_CP011047.1	+	hcp	type VI secretion system tube protein Hcp	1140966	1141020	1141511	1141520
CSK29544_RS05355	mRNA	NZ_CP011047.1	+	yicI	alpha-xylosidase	1144315	1144318	1146642	1146747
CSK29544_RS05360	mRNA	NZ_CP011047.1	-	avtA	valine--pyruvate transaminase	1147960	1147944	1146688	1146683
CSK29544_RS05365	mRNA	NZ_CP011047.1	-	CSK29544_RS05365	alpha-amylase	1150154	1150148	1148118	1148000
CSK29544_RS05370	mRNA	NZ_CP011047.1	+	CSK29544_RS05370	protein bax	1150425	1150462	1151286	1151310
CSK29544_RS05375	mRNA	NZ_CP011047.1	-	CSK29544_RS05375	XylR family transcriptional regulator	1152611	1152609	1151431	1151362
CSK29544_RS05395	mRNA	NZ_CP011047.1	+	xylA	xylose isomerase	1156851	1156860	1158182	1158182
CSK29544_RS05400	mRNA	NZ_CP011047.1	+	xylB	xylulokinase	1158227	1158228	1159682	1159682
CSK29544_RS05405	mRNA	NZ_CP011047.1	+	CSK29544_RS05405	isochorismatase family protein	1159805	1159805	1160347	-
CSK29544_RS05420	mRNA	NZ_CP011047.1	+	CSK29544_RS05420	YsaB family lipoprotein	1162277	1162437	1162748	1162809
CSK29544_RS05415	mRNA	NZ_CP011047.1	-	CSK29544_RS05415	acyltransferase	1162387	1162249	1161257	1161162
CSK29544_RS05425	mRNA	NZ_CP011047.1	+	glyQ	glycine--tRNA ligase subunit alpha	1162860	1162867	1163778	1163787
CSK29544_RS05430	mRNA	NZ_CP011047.1	+	glyS	glycine--tRNA ligase subunit beta	1163788	1163788	1165857	1165886
CSK29544_RS22475	mRNA	NZ_CP011047.1	+	CSK29544_RS22475	type I toxin-antitoxin system Hok family toxin	1166120	1166162	1166314	1166375
CSK29544_RS05435	mRNA	NZ_CP011047.1	-	CSK29544_RS05435	HTH-type transcriptional regulator	1166812	1166748	1166455	1166423
CSK29544_RS05445	mRNA	NZ_CP011047.1	+	CSK29544_RS05445	type I toxin-antitoxin system Hok family toxin	1167151	1167309	1167467	1167537
CSK29544_RS05450	mRNA	NZ_CP011047.1	+	CSK29544_RS05450	DUF3053 domain-containing protein	1167676	1167720	1168430	1168440
CSK29544_RS05455	mRNA	NZ_CP011047.1	-	ghrB	glyoxylate/hydroxypyruvate reductase GhrB	1169539	1169469	1168495	1168463
CSK29544_RS05460	mRNA	NZ_CP011047.1	-	CSK29544_RS05460	MFS transporter	1170985	1170820	1169540	1169540
CSK29544_RS05465	mRNA	NZ_CP011047.1	-	CSK29544_RS05465	sugar kinase	1171929	1171927	1170986	1170986
CSK29544_RS05470	mRNA	NZ_CP011047.1	-	CSK29544_RS05470	hypothetical protein	1172791	1172679	1171930	1171930
CSK29544_RS05475	mRNA	NZ_CP011047.1	-	CSK29544_RS05475	LacI family DNA-binding transcriptional regulator	1173840	1173811	1172792	1172792
CSK29544_RS05480	mRNA	NZ_CP011047.1	+	zinT	metal-binding protein ZinT	1174000	1174014	1174652	1174737
CSK29544_RS05485	mRNA	NZ_CP011047.1	-	CSK29544_RS05485	OmpA family lipoprotein	1175395	1175361	1174699	1174693
CSK29544_RS05490	mRNA	NZ_CP011047.1	+	CSK29544_RS05490	molybdopterin guanine dinucleotide-containing S/N-oxide reductase	1175455	1175540	1177873	1178148
CSK29544_RS05505	mRNA	NZ_CP011047.1	+	CSK29544_RS05505	lipase	1178953	1178999	1179628	1179628
CSK29544_RS05500	mRNA	NZ_CP011047.1	-	CSK29544_RS05500	DNA-3-methyladenine glycosylase I	1179083	1178842	1178279	-
CSK29544_RS05510	mRNA	NZ_CP011047.1	+	CSK29544_RS05510	MFS transporter	1179776	1179785	1180987	1181045
CSK29544_RS05515	mRNA	NZ_CP011047.1	+	CSK29544_RS05515	organic hydroperoxide resistance protein	1181090	1181106	1181537	1181614
CSK29544_RS05520	mRNA	NZ_CP011047.1	+	eptB	kdo(2)-lipid A phosphoethanolamine 7''-transferase	1181670	1181751	1183430	1183486
CSK29544_RS05540	mRNA	NZ_CP011047.1	+	CSK29544_RS05540	ABC transporter substrate-binding protein	1185808	1185961	1187568	1187568
CSK29544_RS05545	mRNA	NZ_CP011047.1	+	dppB	dipeptide ABC transporter permease DppB	1187569	1187764	1188783	1188792
CSK29544_RS05550	mRNA	NZ_CP011047.1	+	dppC	dipeptide ABC transporter permease DppC	1188793	1188793	1189695	1189706
CSK29544_RS05555	mRNA	NZ_CP011047.1	+	dppD	dipeptide ABC transporter ATP-binding protein	1189707	1189707	1190702	-
CSK29544_RS05575	mRNA	NZ_CP011047.1	-	bcsE	cellulose biosynthesis protein BcsE	1195315	1195315	1193786	-
CSK29544_RS05585	mRNA	NZ_CP011047.1	+	CSK29544_RS05585	YhjR family protein	1196222	1196310	1196513	-
CSK29544_RS05600	mRNA	NZ_CP011047.1	+	bcsB	cellulose biosynthesis cyclic di-GMP-binding regulatory protein BcsB	1199854	1199864	1202296	1202301
CSK29544_RS05605	mRNA	NZ_CP011047.1	+	bcsZ	cellulase	1202303	1202303	1203418	-
CSK29544_RS05615	mRNA	NZ_CP011047.1	+	CSK29544_RS05615	sensor-domain containing phosphodiesterase	1206969	1207027	1208985	1209091
CSK29544_RS05620	mRNA	NZ_CP011047.1	+	CSK29544_RS05620	dicarboxylate/amino acid:cation symporter	1209129	1209166	1210452	1210452
CSK29544_RS05625	mRNA	NZ_CP011047.1	+	CSK29544_RS05625	insulinase family protein	1210453	1210652	1212142	1212149
CSK29544_RS05630	mRNA	NZ_CP011047.1	-	CSK29544_RS05630	sugar kinase	1213250	1213161	1212229	1212222
CSK29544_RS05640	mRNA	NZ_CP011047.1	+	CSK29544_RS05640	AsmA family protein	1214213	1214232	1216289	1216347
CSK29544_RS05645	mRNA	NZ_CP011047.1	-	CSK29544_RS05645	MHS family MFS transporter	1217952	1217937	1216609	1216603
CSK29544_RS05650	mRNA	NZ_CP011047.1	-	yhjD	inner membrane protein YhjD	1219257	1219246	1218212	1218206
CSK29544_RS05655	mRNA	NZ_CP011047.1	-	CSK29544_RS05655	LysR family transcriptional regulator	1220207	1220198	1219299	1219263
CSK29544_RS05660	mRNA	NZ_CP011047.1	+	CSK29544_RS05660	SDR family oxidoreductase	1220305	1220317	1221075	1221075
CSK29544_RS05665	mRNA	NZ_CP011047.1	-	CSK29544_RS05665	YdeI family stress tolerance OB fold protein	1221537	1221518	1221120	1221025
CSK29544_RS05670	mRNA	NZ_CP011047.1	-	CSK29544_RS05670	GNAT family N-acetyltransferase	1222408	1222399	1221833	1221825
CSK29544_RS05675	mRNA	NZ_CP011047.1	+	CSK29544_RS05675	hypothetical protein	1222598	1222671	1224272	1224295
CSK29544_RS05680	mRNA	NZ_CP011047.1	-	nudI	nucleoside triphosphatase NudI	1225089	1225088	1224663	1224663
CSK29544_RS05690	mRNA	NZ_CP011047.1	-	CSK29544_RS05690	radical SAM protein	1226683	1226659	1225787	-
CSK29544_RS05695	mRNA	NZ_CP011047.1	-	gorA	glutathione-disulfide reductase	1228337	1228294	1226942	1226901
CSK29544_RS05700	mRNA	NZ_CP011047.1	-	CSK29544_RS05700	23S rRNA (adenine(2030)-N(6))-methyltransferase RlmJ	1229298	1229211	1228369	1228369
CSK29544_RS05705	mRNA	NZ_CP011047.1	+	prlC	oligopeptidase A	1229357	1229404	1231446	1231446
CSK29544_RS05710	mRNA	NZ_CP011047.1	+	rsmJ	16S rRNA (guanine(1516)-N(2))-methyltransferase RsmJ	1231447	1231455	1232207	1232748
CSK29544_RS05720	mRNA	NZ_CP011047.1	-	CSK29544_RS05720	hypothetical protein	1232750	1232736	1232545	-
CSK29544_RS05725	mRNA	NZ_CP011047.1	-	uspA	universal stress protein UspA	1233602	1233348	1232911	1232903
CSK29544_RS05730	mRNA	NZ_CP011047.1	+	uspB	universal stress protein UspB	1233627	1233739	1234074	1234262
CSK29544_RS05740	mRNA	NZ_CP011047.1	+	CSK29544_RS05740	NAD(P)/FAD-dependent oxidoreductase	1235553	1235857	1237047	1237321
CSK29544_RS05735	mRNA	NZ_CP011047.1	-	pitA	inorganic phosphate transporter PitA	1235645	1235627	1234125	1234096
CSK29544_RS05760	mRNA	NZ_CP011047.1	+	CSK29544_RS05760	MFS transporter	1240608	1240624	1241814	1241814
CSK29544_RS05755	mRNA	NZ_CP011047.1	-	CSK29544_RS05755	AI-2E family transporter	1240782	1240476	1239412	1239285
CSK29544_RS05765	mRNA	NZ_CP011047.1	-	CSK29544_RS05765	DcrB family lipoprotein	1242415	1242410	1241853	1241816
CSK29544_RS05770	mRNA	NZ_CP011047.1	-	CSK29544_RS05770	7-cyano-7-deazaguanine/7-aminomethyl-7-deazaguanine transporter	1243174	1243149	1242484	1242417
CSK29544_RS05775	mRNA	NZ_CP011047.1	+	tusA	sulfurtransferase TusA	1243351	1243355	1243600	1243608
CSK29544_RS05795	mRNA	NZ_CP011047.1	-	zntA	Zn(II)/Cd(II)/Pb(II) translocating P-type ATPase ZntA	1249157	1249142	1246926	1246731
CSK29544_RS05800	mRNA	NZ_CP011047.1	-	CSK29544_RS05800	lysoplasmalogenase	1249917	1249876	1249250	1249241
CSK29544_RS05805	mRNA	NZ_CP011047.1	+	CSK29544_RS05805	DUF2500 domain-containing protein	1250002	1250017	1250382	1250667
CSK29544_RS05815	mRNA	NZ_CP011047.1	-	rsmD	16S rRNA (guanine(966)-N(2))-methyltransferase	1251301	1251295	1250699	-
CSK29544_RS05820	mRNA	NZ_CP011047.1	+	ftsY	signal recognition particle-docking protein FtsY	1251350	1251485	1253038	1253040
CSK29544_RS05825	mRNA	NZ_CP011047.1	+	ftsE	cell division ATP-binding protein FtsE	1253041	1253041	1253709	-
CSK29544_RS05835	mRNA	NZ_CP011047.1	+	rpoH	RNA polymerase sigma factor RpoH	1254821	1255019	1255876	1255904
CSK29544_RS05840	mRNA	NZ_CP011047.1	-	CSK29544_RS05840	PLP-dependent aminotransferase family protein	1257432	1257418	1255925	1255856
CSK29544_RS05845	mRNA	NZ_CP011047.1	+	CSK29544_RS05845	4-aminobutyrate--2-oxoglutarate transaminase	1257499	1257537	1258802	1258809
CSK29544_RS05850	mRNA	NZ_CP011047.1	+	CSK29544_RS05850	amino acid permease	1258812	1259273	1260514	1260654
CSK29544_RS05855	mRNA	NZ_CP011047.1	+	CSK29544_RS05855	branched-chain amino acid ABC transporter substrate-binding protein	1260672	1260765	1261868	1261987
CSK29544_RS05860	mRNA	NZ_CP011047.1	-	panM	aspartate 1-decarboxylase autocleavage activator PanM	1262371	1262357	1261965	1261502
CSK29544_RS05865	mRNA	NZ_CP011047.1	+	CSK29544_RS05865	hypothetical protein	1262629	1262780	1263049	1263055
CSK29544_RS05870	mRNA	NZ_CP011047.1	+	livH	high-affinity branched-chain amino acid ABC transporter permease LivH	1263063	1263117	1264043	-
CSK29544_RS05885	mRNA	NZ_CP011047.1	+	livF	high-affinity branched-chain amino acid ABC transporter ATP-binding protein LivF	1266086	1266086	1266799	1266799
CSK29544_RS05890	mRNA	NZ_CP011047.1	+	ugpB	sn-glycerol-3-phosphate ABC transporter substrate-binding protein UgpB	1267058	1267058	1268377	1268377
CSK29544_RS05905	mRNA	NZ_CP011047.1	+	CSK29544_RS05905	sn-glycerol-3-phosphate import ATP-binding protein UgpC	1270506	1270506	1271579	-
CSK29544_RS05915	mRNA	NZ_CP011047.1	-	CSK29544_RS05915	DUF2756 family protein	1272873	1272780	1272313	1272199
CSK29544_RS05920	mRNA	NZ_CP011047.1	+	ggt	gamma-glutamyltransferase	1272882	1272909	1274672	1274677
CSK29544_RS05925	mRNA	NZ_CP011047.1	-	yhhY	N-acetyltransferase	1275648	1275596	1275099	1274793
CSK29544_RS05930	mRNA	NZ_CP011047.1	+	CSK29544_RS05930	oxidoreductase	1275882	1275907	1276947	1276947
CSK29544_RS05935	mRNA	NZ_CP011047.1	+	CSK29544_RS05935	pirin family protein	1276951	1277069	1277764	1277863
CSK29544_RS05940	mRNA	NZ_CP011047.1	+	gntR	gluconate operon transcriptional repressor GntR	1277864	1277869	1278864	1278984
CSK29544_RS05945	mRNA	NZ_CP011047.1	+	gntK	gluconokinase	1279003	1279006	1279533	1279533
CSK29544_RS05950	mRNA	NZ_CP011047.1	+	gntU	gluconate transporter	1279534	1279537	1280877	1280877
CSK29544_RS05960	mRNA	NZ_CP011047.1	+	asd	aspartate-semialdehyde dehydrogenase	1281619	1281680	1282786	1282786
CSK29544_RS05955	mRNA	NZ_CP011047.1	-	CSK29544_RS05955	YhgN family NAAT transporter	1281784	1281511	1280918	1280918
CSK29544_RS05965	mRNA	NZ_CP011047.1	+	glgB	1%2C4-alpha-glucan branching enzyme	1282787	1283054	1285249	-
CSK29544_RS05975	mRNA	NZ_CP011047.1	+	glgC	glucose-1-phosphate adenylyltransferase	1287219	1287232	1288515	1288515
CSK29544_RS05980	mRNA	NZ_CP011047.1	+	glgA	glycogen synthase GlgA	1288516	1288614	1290047	1290047
CSK29544_RS05985	mRNA	NZ_CP011047.1	+	glgP	glycogen phosphorylase	1290048	1290060	1292507	1292514
CSK29544_RS05990	mRNA	NZ_CP011047.1	+	CSK29544_RS05990	hypothetical protein	1292536	1292576	1293037	1293211
CSK29544_RS05995	mRNA	NZ_CP011047.1	-	CSK29544_RS05995	sensor domain-containing diguanylate cyclase	1294734	1294587	1293028	1292792
CSK29544_RS06000	mRNA	NZ_CP011047.1	-	glpD	glycerol-3-phosphate dehydrogenase	1296290	1296252	1294735	1294735
CSK29544_RS06005	mRNA	NZ_CP011047.1	+	glpE	thiosulfate sulfurtransferase GlpE	1296419	1296459	1296803	1296878
CSK29544_RS06010	mRNA	NZ_CP011047.1	+	glpG	rhomboid family intramembrane serine protease GlpG	1296879	1296879	1297709	1297709
CSK29544_RS06015	mRNA	NZ_CP011047.1	+	CSK29544_RS06015	DeoR/GlpR family transcriptional regulator	1297710	1297735	1298493	1298831
CSK29544_RS06020	mRNA	NZ_CP011047.1	-	malT	HTH-type transcriptional regulator MalT	1301481	1301407	1298702	1298641
CSK29544_RS06025	mRNA	NZ_CP011047.1	+	malP	maltodextrin phosphorylase	1301768	1302006	1304408	1304418
CSK29544_RS06030	mRNA	NZ_CP011047.1	+	malQ	4-alpha-glucanotransferase	1304419	1304419	1306527	1306527
CSK29544_RS06035	mRNA	NZ_CP011047.1	+	cspA	RNA chaperone/antiterminator CspA	1306528	1306797	1307009	1307087
CSK29544_RS06040	mRNA	NZ_CP011047.1	-	nfuA	Fe-S biogenesis protein NfuA	1307802	1307744	1307169	1307142
CSK29544_RS06045	mRNA	NZ_CP011047.1	-	gntX	DNA utilization protein GntX	1308480	1308480	1307803	1307803
CSK29544_RS06050	mRNA	NZ_CP011047.1	+	bioH	pimeloyl-ACP methyl ester esterase BioH	1308503	1308520	1309299	1309353
CSK29544_RS06055	mRNA	NZ_CP011047.1	+	CSK29544_RS06055	DUF1471 domain-containing protein	1309359	1309381	1309650	1309676
CSK29544_RS06065	mRNA	NZ_CP011047.1	-	feoB	Fe(2+) transporter permease subunit FeoB	1312247	1312247	1309932	-
CSK29544_RS06070	mRNA	NZ_CP011047.1	-	feoA	ferrous iron transporter A	1312581	1312498	1312274	1312248
CSK29544_RS06075	mRNA	NZ_CP011047.1	-	CSK29544_RS06075	RNA-binding transcriptional accessory protein	1315439	1315439	1313112	1313096
CSK29544_RS06080	mRNA	NZ_CP011047.1	-	greB	transcription elongation factor GreB	1316164	1316025	1315552	1315440
CSK29544_RS06085	mRNA	NZ_CP011047.1	+	ompR	two-component system response regulator OmpR	1316186	1316367	1317086	-
CSK29544_RS06095	mRNA	NZ_CP011047.1	-	pckA	phosphoenolpyruvate carboxykinase (ATP)	1320275	1320109	1318490	1318471
CSK29544_RS06100	mRNA	NZ_CP011047.1	+	CSK29544_RS06100	DUF4153 domain-containing protein	1320538	1320538	1322226	1322229
CSK29544_RS06105	mRNA	NZ_CP011047.1	-	hslO	Hsp33 family molecular chaperone HslO	1323176	1323153	1322275	1322268
CSK29544_RS06115	mRNA	NZ_CP011047.1	-	yrfG	GMP/IMP nucleotidase	1324271	1324258	1323578	-
CSK29544_RS06125	mRNA	NZ_CP011047.1	+	nudE	ADP compounds hydrolase NudE	1326514	1326796	1327356	1327372
CSK29544_RS06120	mRNA	NZ_CP011047.1	-	CSK29544_RS06120	intracellular growth attenuator family protein	1326604	1326459	1324321	1324321
CSK29544_RS06130	mRNA	NZ_CP011047.1	-	mrcA	peptidoglycan glycosyltransferase/peptidoglycan DD-transpeptidase MrcA	1330020	1329996	1327444	1327444
CSK29544_RS06135	mRNA	NZ_CP011047.1	+	CSK29544_RS06135	hypothetical protein	1330082	1330116	1330898	-
CSK29544_RS06160	mRNA	NZ_CP011047.1	+	aroK	shikimate kinase AroK	1333682	1333766	1334287	1334287
CSK29544_RS06165	mRNA	NZ_CP011047.1	+	aroB	3-dehydroquinate synthase	1334288	1334342	1335430	1335520
CSK29544_RS06170	mRNA	NZ_CP011047.1	+	damX	cell division protein DamX	1335521	1335521	1336834	1336834
CSK29544_RS06175	mRNA	NZ_CP011047.1	+	dam	adenine-specific DNA-methyltransferase	1336835	1336903	1337721	1337721
CSK29544_RS06180	mRNA	NZ_CP011047.1	+	rpe	ribulose-phosphate 3-epimerase	1337722	1337766	1338443	-
CSK29544_RS22500	mRNA	NZ_CP011047.1	-	CSK29544_RS22500	YhfL family protein	1340599	1340446	1340276	1340270
CSK29544_RS06200	mRNA	NZ_CP011047.1	-	phoB	transcriptional regulator PhoB	1341336	1341331	1340600	1340600
CSK29544_RS06210	mRNA	NZ_CP011047.1	-	frlC	fructoselysine 3-epimerase	1343045	1343045	1342215	-
CSK29544_RS06215	mRNA	NZ_CP011047.1	-	frlB	fructoselysine 6-phosphate deglycase	1344118	1344118	1343096	1343090
CSK29544_RS06225	mRNA	NZ_CP011047.1	-	cysG	siroheme synthase CysG	1347604	1347138	1345765	1345761
CSK29544_RS06235	mRNA	NZ_CP011047.1	-	nirB	nitrite reductase large subunit NirB	1350491	1350474	1347928	-
CSK29544_RS06240	mRNA	NZ_CP011047.1	-	tsgA	MFS transporter TsgA	1352019	1351976	1350789	1350785
CSK29544_RS06245	mRNA	NZ_CP011047.1	+	ppiA	peptidylprolyl isomerase A	1352056	1352252	1352824	1352824
CSK29544_RS22505	mRNA	NZ_CP011047.1	+	CSK29544_RS22505	YhfG family protein	1352825	1352929	1353099	-
CSK29544_RS06255	mRNA	NZ_CP011047.1	+	CSK29544_RS06255	aminodeoxychorismate synthase component II	1353692	1353722	1354285	1354285
CSK29544_RS06260	mRNA	NZ_CP011047.1	+	CSK29544_RS06260	aspartate aminotransferase family protein	1354344	1354372	1355592	1355766
CSK29544_RS06265	mRNA	NZ_CP011047.1	-	CSK29544_RS06265	FUSC family protein	1357739	1357677	1355593	1355450
CSK29544_RS06270	mRNA	NZ_CP011047.1	-	crp	cAMP-activated global transcriptional regulator CRP	1358540	1358372	1357740	1357740
CSK29544_RS06275	mRNA	NZ_CP011047.1	+	CSK29544_RS06275	OsmC family protein	1358628	1358683	1359090	1359222
CSK29544_RS06280	mRNA	NZ_CP011047.1	-	CSK29544_RS06280	phosphoribulokinase	1360004	1360004	1359135	1359003
CSK29544_RS06290	mRNA	NZ_CP011047.1	-	CSK29544_RS06290	hydrolase	1361295	1361288	1360272	-
CSK29544_RS06295	mRNA	NZ_CP011047.1	-	CSK29544_RS06295	NUDIX hydrolase	1362091	1362080	1361361	1361301
CSK29544_RS06300	mRNA	NZ_CP011047.1	+	prs	ribose-phosphate diphosphokinase	1362196	1362278	1363135	1363140
CSK29544_RS06305	mRNA	NZ_CP011047.1	+	CSK29544_RS06305	nicotinate phosphoribosyltransferase	1363147	1363147	1364637	1364678
CSK29544_RS06310	mRNA	NZ_CP011047.1	-	CSK29544_RS06310	5-bromo-4-chloroindolyl phosphate hydrolysis family protein	1365743	1365689	1364715	1364663
CSK29544_RS06315	mRNA	NZ_CP011047.1	-	CSK29544_RS06315	toxic anion resistance protein	1366998	1366865	1365744	1365744
CSK29544_RS06325	mRNA	NZ_CP011047.1	+	kefG	glutathione-regulated potassium-efflux system ancillary protein KefG	1369181	1369257	1369808	-
CSK29544_RS06320	mRNA	NZ_CP011047.1	-	CSK29544_RS06320	ABC transporter ATP-binding protein	1369191	1369130	1367220	1367111
CSK29544_RS06335	mRNA	NZ_CP011047.1	+	CSK29544_RS06335	YheV family putative metal-binding protein	1371617	1371625	1371825	1371879
CSK29544_RS06340	mRNA	NZ_CP011047.1	+	slyD	peptidylprolyl isomerase	1371907	1371920	1372504	1372523
CSK29544_RS06350	mRNA	NZ_CP011047.1	+	fkpA	FKBP-type peptidyl-prolyl cis-trans isomerase	1372890	1372991	1373818	1373818
CSK29544_RS06345	mRNA	NZ_CP011047.1	-	CSK29544_RS06345	protein SlyX	1372911	1372778	1372560	1372534
CSK29544_RS06355	mRNA	NZ_CP011047.1	+	CSK29544_RS06355	transcriptional regulator	1373868	1373994	1374716	-
CSK29544_RS06370	mRNA	NZ_CP011047.1	+	tusB	sulfurtransferase complex subunit TusB	1375469	1375470	1375757	1375834
CSK29544_RS06375	mRNA	NZ_CP011047.1	+	rpsL	30S ribosomal protein S12	1375836	1375884	1376258	1376314
CSK29544_RS06380	mRNA	NZ_CP011047.1	+	rpsG	30S ribosomal protein S7	1376318	1376355	1376825	1376825
CSK29544_RS06385	mRNA	NZ_CP011047.1	+	fusA	elongation factor G	1376826	1376920	1379034	1379034
CSK29544_RS06390	mRNA	NZ_CP011047.1	+	tuf	elongation factor Tu	1379069	1379102	1380286	1380310
CSK29544_RS06395	mRNA	NZ_CP011047.1	+	bfd	bacterioferritin-associated ferredoxin	1380454	1380466	1380660	1380725
CSK29544_RS06400	mRNA	NZ_CP011047.1	+	bfr	bacterioferritin	1380726	1380726	1381202	1381253
CSK29544_RS06405	mRNA	NZ_CP011047.1	-	CSK29544_RS06405	A24 family peptidase	1381673	1381673	1381206	1381158
CSK29544_RS06410	mRNA	NZ_CP011047.1	+	rpsJ	30S ribosomal protein S10	1381781	1382052	1382363	1382363
CSK29544_RS06415	mRNA	NZ_CP011047.1	+	rplC	50S ribosomal protein L3	1382364	1382396	1383025	1383035
CSK29544_RS06420	mRNA	NZ_CP011047.1	+	rplD	50S ribosomal protein L4	1383036	1383036	1383641	-
CSK29544_RS06430	mRNA	NZ_CP011047.1	+	rplB	50S ribosomal protein L2	1383948	1383958	1384779	1384779
CSK29544_RS06435	mRNA	NZ_CP011047.1	+	rpsS	30S ribosomal protein S19	1384780	1384796	1385074	1385074
CSK29544_RS06440	mRNA	NZ_CP011047.1	+	rplV	50S ribosomal protein L22	1385075	1385088	1385420	1385420
CSK29544_RS06445	mRNA	NZ_CP011047.1	+	rpsC	30S ribosomal protein S3	1385421	1385438	1386139	1386139
CSK29544_RS06450	mRNA	NZ_CP011047.1	+	rplP	50S ribosomal protein L16	1386141	1386152	1386562	-
CSK29544_RS06465	mRNA	NZ_CP011047.1	+	rplN	50S ribosomal protein L14	1387114	1387174	1387545	1387555
CSK29544_RS06470	mRNA	NZ_CP011047.1	+	rplX	50S ribosomal protein L24	1387556	1387556	1387870	1387877
CSK29544_RS06475	mRNA	NZ_CP011047.1	+	rplE	50S ribosomal protein L5	1387885	1387885	1388424	1388438
CSK29544_RS06480	mRNA	NZ_CP011047.1	+	rpsN	30S ribosomal protein S14	1388439	1388439	1388744	1388765
CSK29544_RS06485	mRNA	NZ_CP011047.1	+	rpsH	30S ribosomal protein S8	1388766	1388778	1389170	1389182
CSK29544_RS06490	mRNA	NZ_CP011047.1	+	rplF	50S ribosomal protein L6	1389183	1389183	1389716	1389716
CSK29544_RS06495	mRNA	NZ_CP011047.1	+	rplR	50S ribosomal protein L18	1389717	1389726	1390079	1390093
CSK29544_RS06500	mRNA	NZ_CP011047.1	+	rpsE	30S ribosomal protein S5	1390094	1390094	1390594	1390600
CSK29544_RS06505	mRNA	NZ_CP011047.1	+	rpmD	50S ribosomal protein L30	1390601	1390601	1390780	1390783
CSK29544_RS06510	mRNA	NZ_CP011047.1	+	rplO	50S ribosomal protein L15	1390784	1390784	1391218	1391225
CSK29544_RS06515	mRNA	NZ_CP011047.1	+	secY	preprotein translocase subunit SecY	1391226	1391226	1392557	1392587
CSK29544_RS22515	mRNA	NZ_CP011047.1	+	rpmJ	50S ribosomal protein L36	1392588	1392588	1392704	1392850
CSK29544_RS06520	mRNA	NZ_CP011047.1	+	rpsM	30S ribosomal protein S13	1392851	1392851	1393207	1393223
CSK29544_RS06525	mRNA	NZ_CP011047.1	+	rpsK	30S ribosomal protein S11	1393224	1393224	1393613	1393626
CSK29544_RS06530	mRNA	NZ_CP011047.1	+	rpsD	30S ribosomal protein S4	1393645	1393645	1394265	1394289
CSK29544_RS06535	mRNA	NZ_CP011047.1	+	rpoA	DNA-directed RNA polymerase subunit alpha	1394291	1394291	1395280	1395308
CSK29544_RS06540	mRNA	NZ_CP011047.1	+	rplQ	50S ribosomal protein L17	1395310	1395321	1395707	1395732
CSK29544_RS06545	mRNA	NZ_CP011047.1	+	CSK29544_RS06545	DUF1992 domain-containing protein	1395787	1395825	1396193	-
CSK29544_RS22520	mRNA	NZ_CP011047.1	+	CSK29544_RS22520	alternative ribosome-rescue factor A	1396672	1396672	1396935	1397084
CSK29544_RS06555	mRNA	NZ_CP011047.1	-	mscL	large-conductance mechanosensitive channel protein MscL	1397296	1397293	1396886	1396861
CSK29544_RS06560	mRNA	NZ_CP011047.1	-	trkA	Trk system potassium transporter TrkA	1398857	1398824	1397448	1397407
CSK29544_RS06565	mRNA	NZ_CP011047.1	-	rsmB	16S rRNA (cytosine(967)-C(5))-methyltransferase RsmB	1400221	1400153	1398864	1398862
CSK29544_RS06570	mRNA	NZ_CP011047.1	-	fmt	methionyl-tRNA formyltransferase	1401176	1401169	1400222	1400222
CSK29544_RS06575	mRNA	NZ_CP011047.1	-	def	peptide deformylase	1401728	1401703	1401188	1401178
CSK29544_RS06590	mRNA	NZ_CP011047.1	+	CSK29544_RS06590	topoisomerase DNA-binding C4 zinc finger domain-containing protein	1403414	1403414	1403971	-
CSK29544_RS06600	mRNA	NZ_CP011047.1	+	aroE	shikimate dehydrogenase	1404537	1404537	1405355	-
CSK29544_RS06610	mRNA	NZ_CP011047.1	-	CSK29544_RS06610	gamma carbonic anhydrase family protein	1406462	1406142	1405585	1405526
CSK29544_RS06635	mRNA	NZ_CP011047.1	+	metA	homoserine O-succinyltransferase	1411975	1412000	1412929	1412937
CSK29544_RS06640	mRNA	NZ_CP011047.1	+	aceB	malate synthase A	1413135	1413202	1414800	1414834
CSK29544_RS06645	mRNA	NZ_CP011047.1	+	aceA	isocitrate lyase	1414835	1414835	1416142	1416142
CSK29544_RS06655	mRNA	NZ_CP011047.1	-	iclR	glyoxylate bypass operon transcriptional repressor IclR	1419149	1419076	1418240	1418170
CSK29544_RS06660	mRNA	NZ_CP011047.1	+	metH	methionine synthase	1419235	1419274	1422957	1423079
CSK29544_RS06665	mRNA	NZ_CP011047.1	+	CSK29544_RS06665	Na/Pi cotransporter family protein	1423404	1423448	1425079	1425257
CSK29544_RS06670	mRNA	NZ_CP011047.1	-	CSK29544_RS06670	putative addiction module antidote protein	1425371	1425371	1425096	1424821
CSK29544_RS06675	mRNA	NZ_CP011047.1	-	CSK29544_RS06675	type II toxin-antitoxin system RelE/ParE family toxin	1425681	1425681	1425376	1425372
CSK29544_RS06680	mRNA	NZ_CP011047.1	+	CSK29544_RS06680	type II toxin-antitoxin system RelE/ParE family toxin	1425896	1425898	1426248	-
CSK29544_RS06690	mRNA	NZ_CP011047.1	-	CSK29544_RS06690	DUF3811 domain-containing protein	1426881	1426867	1426595	1426239
CSK29544_RS06695	mRNA	NZ_CP011047.1	-	panS	ketopantoate/pantoate/pantothenate transporter PanS	1427893	1427893	1426958	1426958
CSK29544_RS06700	mRNA	NZ_CP011047.1	-	rtcR	RNA repair transcriptional activator RtcR	1429659	1429647	1428055	1427894
CSK29544_RS06710	mRNA	NZ_CP011047.1	+	CSK29544_RS06710	slipin family protein	1429826	1430123	1431256	1431258
CSK29544_RS06715	mRNA	NZ_CP011047.1	+	CSK29544_RS06715	RtcB family protein	1431259	1431259	1432485	1432485
CSK29544_RS06720	mRNA	NZ_CP011047.1	+	CSK29544_RS06720	nucleotidyltransferase domain-containing protein	1432486	1432502	1433287	1433287
CSK29544_RS06725	mRNA	NZ_CP011047.1	-	lysC	lysine-sensitive aspartokinase 3	1435367	1434663	1433311	1433307
CSK29544_RS06730	mRNA	NZ_CP011047.1	+	pgi	glucose-6-phosphate isomerase	1435503	1435598	1437247	1437286
CSK29544_RS06735	mRNA	NZ_CP011047.1	+	CSK29544_RS06735	hypothetical protein	1437582	1437629	1437877	1437877
CSK29544_RS06740	mRNA	NZ_CP011047.1	+	CSK29544_RS06740	YjbF family lipoprotein	1437945	1437946	1438581	-
CSK29544_RS06755	mRNA	NZ_CP011047.1	-	CSK29544_RS06755	N-acetyltransferase	1442123	1442112	1441657	1441606
CSK29544_RS06760	mRNA	NZ_CP011047.1	-	CSK29544_RS06760	hypothetical protein	1442809	1442765	1442124	1442124
CSK29544_RS06765	mRNA	NZ_CP011047.1	-	malG	maltose ABC transporter permease MalG	1443874	1443863	1442973	1442903
CSK29544_RS06770	mRNA	NZ_CP011047.1	-	malF	maltose ABC transporter permease MalF	1445758	1445419	1443875	1443875
CSK29544_RS06775	mRNA	NZ_CP011047.1	-	malE	maltose/maltodextrin ABC transporter substrate-binding protein MalE	1446992	1446949	1445759	1445759
CSK29544_RS06780	mRNA	NZ_CP011047.1	+	malK	maltose/maltodextrin ABC transporter ATP-binding protein MalK	1447281	1447319	1448428	1448428
CSK29544_RS06785	mRNA	NZ_CP011047.1	+	CSK29544_RS06785	maltoporin	1448429	1448472	1449818	1449818
CSK29544_RS06790	mRNA	NZ_CP011047.1	+	malM	maltose operon protein MalM	1449819	1449943	1450884	1450884
CSK29544_RS06795	mRNA	NZ_CP011047.1	+	ubiC	chorismate lyase	1450885	1451067	1451576	-
CSK29544_RS06810	mRNA	NZ_CP011047.1	+	CSK29544_RS06810	diacylglycerol kinase	1455157	1455289	1455657	1455764
CSK29544_RS06805	mRNA	NZ_CP011047.1	-	plsB	glycerol-3-phosphate 1-O-acyltransferase PlsB	1455586	1455156	1452730	1452701
CSK29544_RS06815	mRNA	NZ_CP011047.1	+	lexA	transcriptional repressor LexA	1455765	1455766	1456374	1456397
CSK29544_RS06820	mRNA	NZ_CP011047.1	+	dinF	MATE family efflux transporter DinF	1456399	1456500	1457807	1457943
CSK29544_RS06825	mRNA	NZ_CP011047.1	+	CSK29544_RS06825	CsbD family protein	1457951	1458015	1458224	1458394
CSK29544_RS06830	mRNA	NZ_CP011047.1	-	zur	zinc uptake transcriptional repressor Zur	1458836	1458819	1458304	1458029
CSK29544_RS06835	mRNA	NZ_CP011047.1	+	CSK29544_RS06835	cupin domain-containing protein	1458929	1458929	1459435	1459443
CSK29544_RS06840	mRNA	NZ_CP011047.1	+	CSK29544_RS06840	conjugal transfer protein TraF	1459546	1459584	1460864	1460864
CSK29544_RS06845	mRNA	NZ_CP011047.1	+	dusA	tRNA dihydrouridine(20/20a) synthase DusA	1460866	1460955	1461950	1461950
CSK29544_RS06850	mRNA	NZ_CP011047.1	+	pspG	envelope stress response protein PspG	1462077	1462081	1462341	1462353
CSK29544_RS06855	mRNA	NZ_CP011047.1	-	CSK29544_RS06855	quinone oxidoreductase	1463603	1463505	1462522	1462229
CSK29544_RS06860	mRNA	NZ_CP011047.1	+	dnaB	replicative DNA helicase	1463603	1463626	1465032	1465039
CSK29544_RS06865	mRNA	NZ_CP011047.1	+	alr	alanine racemase	1465146	1465193	1466272	1466430
CSK29544_RS06870	mRNA	NZ_CP011047.1	+	tyrB	aromatic amino acid transaminase	1466492	1466504	1467697	1467702
CSK29544_RS06880	mRNA	NZ_CP011047.1	+	CSK29544_RS06880	secondary thiamine-phosphate synthase enzyme YjbQ	1469902	1469911	1470333	-
CSK29544_RS06890	mRNA	NZ_CP011047.1	-	CSK29544_RS06890	hypothetical protein	1471069	1471069	1470725	1470725
CSK29544_RS06895	mRNA	NZ_CP011047.1	-	CSK29544_RS06895	hypothetical protein	1471542	1471528	1471082	1471070
CSK29544_RS06900	mRNA	NZ_CP011047.1	-	uvrA	excinuclease ABC subunit UvrA	1474559	1474507	1471682	1471682
CSK29544_RS06905	mRNA	NZ_CP011047.1	+	ssb1	single-stranded DNA-binding protein SSB1	1474606	1474738	1475274	1475274
CSK29544_RS06910	mRNA	NZ_CP011047.1	+	CSK29544_RS06910	GGDEF domain-containing protein	1475275	1475624	1476670	1476670
CSK29544_RS06915	mRNA	NZ_CP011047.1	+	CSK29544_RS06915	hypothetical protein	1476839	1476846	1477190	1477194
CSK29544_RS06920	mRNA	NZ_CP011047.1	-	CSK29544_RS06920	YjcB family protein	1477538	1477530	1477252	1477244
CSK29544_RS06955	mRNA	NZ_CP011047.1	-	CSK29544_RS06955	ATP-binding protein	1486217	1486074	1484218	-
CSK29544_RS06965	mRNA	NZ_CP011047.1	+	CSK29544_RS06965	Hok/Gef family protein	1486493	1486613	1486765	1486765
CSK29544_RS22535	mRNA	NZ_CP011047.1	+	CSK29544_RS22535	Hok/Gef family protein	1487001	1487138	1487290	1487348
CSK29544_RS06970	mRNA	NZ_CP011047.1	-	gltP	glutamate/aspartate:proton symporter GltP	1488859	1488754	1487441	1487420
CSK29544_RS06975	mRNA	NZ_CP011047.1	+	acs	acetate--CoA ligase	1489170	1489179	1491137	1491163
CSK29544_RS06980	mRNA	NZ_CP011047.1	+	CSK29544_RS06980	DUF485 domain-containing protein	1491164	1491231	1491545	-
CSK29544_RS06990	mRNA	NZ_CP011047.1	+	CSK29544_RS06990	Gfo/Idh/MocA family oxidoreductase	1493297	1493336	1494631	1494631
CSK29544_RS06995	mRNA	NZ_CP011047.1	-	CSK29544_RS06995	Na+/H+ antiporter	1496343	1496311	1494665	1494330
CSK29544_RS07000	mRNA	NZ_CP011047.1	-	ghxP	guanine/hypoxanthine transporter GhxP	1497808	1497800	1496451	1496451
CSK29544_RS07005	mRNA	NZ_CP011047.1	-	CSK29544_RS07005	glutathione S-transferase	1498785	1498783	1498115	1498028
CSK29544_RS07010	mRNA	NZ_CP011047.1	-	soxR	redox-sensitive transcriptional activator SoxR	1499323	1499319	1498861	1498861
CSK29544_RS07015	mRNA	NZ_CP011047.1	+	soxS	superoxide response transcriptional regulator SoxS	1499381	1499406	1499729	1499743
CSK29544_RS07030	mRNA	NZ_CP011047.1	+	crfC	clamp-binding protein CrfC	1501498	1501718	1504081	1504086
CSK29544_RS07035	mRNA	NZ_CP011047.1	+	CSK29544_RS07035	YjcZ-like family protein	1504087	1504087	1504944	1504949
CSK29544_RS07040	mRNA	NZ_CP011047.1	-	kdgT	2-keto-3-deoxygluconate transporter	1505997	1505997	1504996	1504844
CSK29544_RS07045	mRNA	NZ_CP011047.1	+	kduI	5-dehydro-4-deoxy-D-glucuronate isomerase	1506391	1506391	1507227	1507227
CSK29544_RS07050	mRNA	NZ_CP011047.1	-	yghU	glutathione-dependent disulfide-bond oxidoreductase	1508172	1508143	1507277	1507272
CSK29544_RS07055	mRNA	NZ_CP011047.1	-	CSK29544_RS07055	nickel/cobalt transporter	1509217	1509217	1508255	1508179
CSK29544_RS07065	mRNA	NZ_CP011047.1	-	CSK29544_RS07065	transcriptional regulator	1510387	1510337	1509762	1509649
CSK29544_RS07075	mRNA	NZ_CP011047.1	-	cutA	divalent cation tolerance protein CutA	1512449	1512435	1512088	-
CSK29544_RS07080	mRNA	NZ_CP011047.1	-	CSK29544_RS07080	anaerobic C4-dicarboxylate transporter	1513972	1513860	1512559	1512557
CSK29544_RS07090	mRNA	NZ_CP011047.1	+	fxsA	membrane protein FxsA	1515698	1515747	1516223	1516359
CSK29544_RS07085	mRNA	NZ_CP011047.1	-	aspA	aspartate ammonia-lyase	1515708	1515409	1513973	1513973
CSK29544_RS07095	mRNA	NZ_CP011047.1	+	CSK29544_RS07095	co-chaperone GroES	1516360	1516360	1516653	1516653
CSK29544_RS07100	mRNA	NZ_CP011047.1	+	groL	chaperonin GroEL	1516654	1516703	1518346	1518346
CSK29544_RS07105	mRNA	NZ_CP011047.1	+	CSK29544_RS07105	DUF4156 domain-containing protein	1518537	1518588	1518941	1519131
CSK29544_RS07115	mRNA	NZ_CP011047.1	+	efp	elongation factor P	1519986	1520272	1520838	1520842
CSK29544_RS07110	mRNA	NZ_CP011047.1	-	epmB	EF-P beta-lysylation protein EpmB	1520261	1520231	1519203	1519058
CSK29544_RS22545	mRNA	NZ_CP011047.1	+	CSK29544_RS22545	entericidin A/B family lipoprotein	1520844	1520897	1521028	1521120
CSK29544_RS07120	mRNA	NZ_CP011047.1	+	ecnB	lipoprotein toxin entericidin B	1521123	1521131	1521277	1521343
CSK29544_RS07130	mRNA	NZ_CP011047.1	+	sugE	quaternary ammonium compound efflux SMR transporter SugE	1521691	1522202	1522519	1522519
CSK29544_RS07125	mRNA	NZ_CP011047.1	-	CSK29544_RS07125	LuxR C-terminal-related transcriptional regulator	1521923	1521923	1521318	1521318
CSK29544_RS07135	mRNA	NZ_CP011047.1	-	CSK29544_RS07135	lipocalin family protein	1523068	1523055	1522516	1522383
CSK29544_RS07140	mRNA	NZ_CP011047.1	-	frdD	fumarate reductase subunit FrdD	1523541	1523531	1523172	1523170
CSK29544_RS07155	mRNA	NZ_CP011047.1	-	frdA	fumarate reductase (quinol) flavoprotein subunit	1526552	1526466	1524676	-
CSK29544_RS07160	mRNA	NZ_CP011047.1	+	epmA	elongation factor P--(R)-beta-lysine ligase	1526757	1526770	1527747	1527886
CSK29544_RS07165	mRNA	NZ_CP011047.1	-	mscM	miniconductance mechanosensitive channel MscM	1531250	1531250	1527918	1527918
CSK29544_RS07170	mRNA	NZ_CP011047.1	-	asd	archaetidylserine decarboxylase	1532229	1532229	1531267	1531251
CSK29544_RS07180	mRNA	NZ_CP011047.1	+	orn	oligoribonuclease	1533435	1533484	1534029	1534196
CSK29544_RS07175	mRNA	NZ_CP011047.1	-	rsgA	small ribosomal subunit biogenesis GTPase RsgA	1533454	1533372	1532326	1532297
CSK29544_RS07205	mRNA	NZ_CP011047.1	+	nnr	bifunctional ADP-dependent NAD(P)H-hydrate dehydratase/NAD(P)H-hydrate epimerase	1535776	1535898	1537427	-
CSK29544_RS07200	mRNA	NZ_CP011047.1	-	queG	tRNA epoxyqueuosine(34) reductase QueG	1535902	1535899	1534760	1534760
CSK29544_RS07215	mRNA	NZ_CP011047.1	+	amiB	N-acetylmuramoyl-L-alanine amidase AmiB	1537895	1537895	1539241	1539250
CSK29544_RS07220	mRNA	NZ_CP011047.1	+	mutL	DNA mismatch repair endonuclease MutL	1539251	1539251	1541158	-
CSK29544_RS07230	mRNA	NZ_CP011047.1	+	hfq	RNA chaperone Hfq	1542102	1542202	1542510	1542510
CSK29544_RS07235	mRNA	NZ_CP011047.1	+	hflX	GTPase HflX	1542511	1542584	1543864	1543864
CSK29544_RS07240	mRNA	NZ_CP011047.1	+	hflK	FtsH protease activity modulator HflK	1543865	1544036	1545280	1545282
CSK29544_RS07245	mRNA	NZ_CP011047.1	+	hflC	protease modulator HflC	1545283	1545283	1546287	1546311
CSK29544_RS07250	mRNA	NZ_CP011047.1	+	CSK29544_RS07250	DUF2065 domain-containing protein	1546347	1546350	1546547	1546591
CSK29544_RS07255	mRNA	NZ_CP011047.1	+	CSK29544_RS07255	adenylosuccinate synthase	1546646	1546650	1547948	1547948
CSK29544_RS07260	mRNA	NZ_CP011047.1	+	nsrR	nitric oxide-sensing transcriptional repressor NsrR	1547949	1548103	1548528	1548528
CSK29544_RS07265	mRNA	NZ_CP011047.1	+	rnr	ribonuclease R	1548529	1548565	1551030	1551072
CSK29544_RS07270	mRNA	NZ_CP011047.1	+	rlmB	23S rRNA (guanosine(2251)-2'-O)-methyltransferase RlmB	1551077	1551112	1551843	1551843
CSK29544_RS07275	mRNA	NZ_CP011047.1	+	CSK29544_RS07275	DUF350 domain-containing protein	1551844	1551999	1552397	1552418
CSK29544_RS07280	mRNA	NZ_CP011047.1	+	CSK29544_RS07280	DUF1190 domain-containing protein	1552419	1552419	1553075	-
CSK29544_RS07290	mRNA	NZ_CP011047.1	+	CSK29544_RS07290	isovaleryl-CoA dehydrogenase	1554345	1554354	1555988	1555988
CSK29544_RS07300	mRNA	NZ_CP011047.1	-	CSK29544_RS07300	DUF1471 domain-containing protein	1558343	1558343	1558068	1557983
CSK29544_RS07310	mRNA	NZ_CP011047.1	+	yjfP	esterase	1558845	1558990	1559718	1559819
CSK29544_RS07305	mRNA	NZ_CP011047.1	-	bsmA	biofilm peroxide resistance protein BsmA	1558849	1558787	1558479	1558397
CSK29544_RS07315	mRNA	NZ_CP011047.1	+	rpsF	30S ribosomal protein S6	1559820	1559890	1560285	1560285
CSK29544_RS07320	mRNA	NZ_CP011047.1	+	priB	primosomal replication protein N	1560286	1560291	1560605	1560605
CSK29544_RS07325	mRNA	NZ_CP011047.1	+	rpsR	30S ribosomal protein S18	1560606	1560610	1560837	1560878
CSK29544_RS07330	mRNA	NZ_CP011047.1	+	rplI	50S ribosomal protein L9	1560879	1560879	1561328	1561361
CSK29544_RS07345	mRNA	NZ_CP011047.1	+	fklB	FKBP-type peptidyl-prolyl cis-trans isomerase	1562059	1562181	1562801	1562801
CSK29544_RS07335	mRNA	NZ_CP011047.1	-	CSK29544_RS07335	opacity-associated protein OapA	1562085	1561979	1561401	1561367
CSK29544_RS07350	mRNA	NZ_CP011047.1	+	cycA	D-serine/D-alanine/glycine transporter	1562802	1563091	1564503	1564507
CSK29544_RS07355	mRNA	NZ_CP011047.1	-	ytfE	iron-sulfur cluster repair protein YtfE	1565249	1565238	1564573	1564539
CSK29544_RS07360	mRNA	NZ_CP011047.1	+	CSK29544_RS07360	Tar ligand binding domain-containing protein	1565482	1565482	1567155	1567155
CSK29544_RS07365	mRNA	NZ_CP011047.1	-	CSK29544_RS07365	DMT family transporter	1568192	1568155	1567187	1567094
CSK29544_RS07370	mRNA	NZ_CP011047.1	-	CSK29544_RS07370	DUF1349 domain-containing protein	1568828	1568816	1568235	1568207
CSK29544_RS07375	mRNA	NZ_CP011047.1	-	CSK29544_RS07375	AraC family transcriptional regulator	1569761	1569686	1568829	1568829
CSK29544_RS07380	mRNA	NZ_CP011047.1	-	CSK29544_RS07380	lysozyme inhibitor LprI family protein	1570181	1570143	1569772	1569764
CSK29544_RS07385	mRNA	NZ_CP011047.1	-	CSK29544_RS07385	SDR family oxidoreductase	1571105	1571095	1570241	1570241
CSK29544_RS07390	mRNA	NZ_CP011047.1	+	CSK29544_RS07390	helix-turn-helix transcriptional regulator	1571169	1571184	1571564	1571630
CSK29544_RS07400	mRNA	NZ_CP011047.1	+	cysQ	3'(2')%2C5'-bisphosphate nucleotidase CysQ	1573622	1573922	1574665	1574781
CSK29544_RS07395	mRNA	NZ_CP011047.1	-	CSK29544_RS07395	bifunctional 2'%2C3'-cyclic-nucleotide 2'-phosphodiesterase/3'-nucleotidase	1573756	1573700	1571757	1571621
CSK29544_RS07410	mRNA	NZ_CP011047.1	+	CSK29544_RS07410	DUF1107 domain-containing protein	1575320	1575540	1575746	1575781
CSK29544_RS07405	mRNA	NZ_CP011047.1	-	CSK29544_RS07405	YtfJ family protein	1575358	1575212	1574655	1574404
CSK29544_RS07415	mRNA	NZ_CP011047.1	-	CSK29544_RS07415	hemolysin family protein	1577225	1577141	1575810	1575805
CSK29544_RS07425	mRNA	NZ_CP011047.1	-	msrA	peptide-methionine (S)-S-oxide reductase MsrA	1579583	1579499	1578861	1578861
CSK29544_RS07430	mRNA	NZ_CP011047.1	+	tamA	autotransporter assembly complex protein TamA	1579596	1579724	1581457	-
CSK29544_RS07440	mRNA	NZ_CP011047.1	+	CSK29544_RS07440	gamma-glutamylcyclotransferase	1585231	1585233	1585568	1585590
CSK29544_RS07445	mRNA	NZ_CP011047.1	+	CSK29544_RS07445	fimbrial protein	1585933	1585966	1586499	1586514
CSK29544_RS07480	mRNA	NZ_CP011047.1	+	CSK29544_RS07480	HAMP domain-containing protein	1594556	1594556	1596151	1596151
CSK29544_RS07485	mRNA	NZ_CP011047.1	-	ppa	inorganic diphosphatase	1596989	1596730	1596203	1596176
CSK29544_RS07490	mRNA	NZ_CP011047.1	+	CSK29544_RS07490	ABC transporter substrate-binding protein	1597121	1597132	1598088	1598126
CSK29544_RS07495	mRNA	NZ_CP011047.1	+	CSK29544_RS07495	sugar ABC transporter ATP-binding protein	1598170	1598337	1599839	1599852
CSK29544_RS07500	mRNA	NZ_CP011047.1	+	CSK29544_RS07500	ABC transporter permease	1599853	1599853	1600875	-
CSK29544_RS07510	mRNA	NZ_CP011047.1	+	CSK29544_RS07510	Tar ligand binding domain-containing protein	1601962	1601962	1603527	1603527
CSK29544_RS07515	mRNA	NZ_CP011047.1	-	fbp	class 1 fructose-bisphosphatase	1604896	1604863	1603865	1603778
CSK29544_RS07520	mRNA	NZ_CP011047.1	+	mpl	UDP-N-acetylmuramate:L-alanyl-gamma-D-glutamyl-meso-diaminopimelate ligase	1605026	1605039	1606418	1606430
CSK29544_RS07525	mRNA	NZ_CP011047.1	-	CSK29544_RS07525	aldose 1-epimerase family protein	1607711	1607684	1606476	1606476
CSK29544_RS07530	mRNA	NZ_CP011047.1	-	CSK29544_RS07530	ribosome-associated protein	1608645	1608559	1608008	1607998
CSK29544_RS07535	mRNA	NZ_CP011047.1	+	pmbA	metalloprotease PmbA	1608658	1608667	1610019	1610076
CSK29544_RS07540	mRNA	NZ_CP011047.1	+	cybC	cytochrome b562	1610077	1610077	1610463	1610468
CSK29544_RS07545	mRNA	NZ_CP011047.1	+	CSK29544_RS07545	glycine dehydrogenase	1610764	1610786	1611109	1611109
CSK29544_RS07550	mRNA	NZ_CP011047.1	+	CSK29544_RS07550	hypothetical protein	1611110	1611126	1611488	1611491
CSK29544_RS07555	mRNA	NZ_CP011047.1	+	CSK29544_RS07555	DUF4312 family protein	1611492	1611492	1611794	1611810
CSK29544_RS07560	mRNA	NZ_CP011047.1	+	CSK29544_RS07560	DUF4311 domain-containing protein	1611817	1611817	1612593	1612593
CSK29544_RS07565	mRNA	NZ_CP011047.1	+	CSK29544_RS07565	DUF4310 family protein	1612594	1612604	1613248	1613248
CSK29544_RS07570	mRNA	NZ_CP011047.1	+	CSK29544_RS07570	amidohydrolase/deacetylase family metallohydrolase	1613249	1613289	1614422	-
CSK29544_RS07585	mRNA	NZ_CP011047.1	+	CSK29544_RS07585	BglG family transcription antiterminator	1616341	1616375	1618285	1618354
CSK29544_RS07590	mRNA	NZ_CP011047.1	+	CSK29544_RS07590	type II toxin-antitoxin system RelB/DinJ family antitoxin	1618363	1618363	1618605	-
CSK29544_RS07605	mRNA	NZ_CP011047.1	-	nrdD	anaerobic ribonucleoside-triphosphate reductase	1621798	1621631	1619496	1619477
CSK29544_RS07610	mRNA	NZ_CP011047.1	-	CSK29544_RS07610	LysR family transcriptional regulator	1622888	1622808	1621927	1621918
CSK29544_RS07615	mRNA	NZ_CP011047.1	+	CSK29544_RS07615	NAD(P)H-dependent oxidoreductase	1622906	1622911	1623441	1623441
CSK29544_RS07620	mRNA	NZ_CP011047.1	-	treC	alpha%2Calpha-phosphotrehalase	1625164	1625113	1623452	1623010
CSK29544_RS07625	mRNA	NZ_CP011047.1	-	treB	PTS trehalose transporter subunit IIBC	1626628	1626592	1625174	1625167
CSK29544_RS07630	mRNA	NZ_CP011047.1	-	treR	trehalose operon repressor TreR	1627673	1627673	1626726	1626726
CSK29544_RS07635	mRNA	NZ_CP011047.1	-	CSK29544_RS07635	TetR/AcrR family transcriptional regulator	1628639	1628634	1627921	1627807
CSK29544_RS07640	mRNA	NZ_CP011047.1	+	grxB	glutaredoxin 2	1628666	1628727	1629362	1629408
CSK29544_RS07645	mRNA	NZ_CP011047.1	+	CSK29544_RS07645	antibiotic biosynthesis monooxygenase	1629416	1629421	1629723	1629745
CSK29544_RS07650	mRNA	NZ_CP011047.1	-	CSK29544_RS07650	DUF3828 domain-containing protein	1630299	1630292	1629783	1629775
CSK29544_RS07655	mRNA	NZ_CP011047.1	-	dkgA	2%2C5-didehydrogluconate reductase DkgA	1631198	1631196	1630369	1630305
CSK29544_RS07660	mRNA	NZ_CP011047.1	-	yqhD	alcohol dehydrogenase	1632599	1632465	1631302	1631218
CSK29544_RS07665	mRNA	NZ_CP011047.1	+	CSK29544_RS07665	AraC family transcriptional regulator	1632643	1632656	1633549	1633607
CSK29544_RS07670	mRNA	NZ_CP011047.1	-	CSK29544_RS07670	DedA family protein	1634348	1634231	1633578	1633451
CSK29544_RS07675	mRNA	NZ_CP011047.1	-	metC	cystathionine beta-lyase	1635555	1635536	1634349	1634349
CSK29544_RS07680	mRNA	NZ_CP011047.1	+	exbB	tol-pal system-associated acyl-CoA thioesterase	1635720	1635786	1636520	1636520
CSK29544_RS07685	mRNA	NZ_CP011047.1	+	exbD	TonB system transport protein ExbD	1636521	1636525	1636950	1636965
CSK29544_RS07690	mRNA	NZ_CP011047.1	-	CSK29544_RS07690	SDR family oxidoreductase	1637959	1637917	1637021	1637011
CSK29544_RS07695	mRNA	NZ_CP011047.1	+	fucR	L-fucose operon activator	1638087	1638087	1638827	1638838
CSK29544_RS07710	mRNA	NZ_CP011047.1	+	CSK29544_RS07710	hypothetical protein	1639745	1639745	1640245	1640246
CSK29544_RS07715	mRNA	NZ_CP011047.1	+	CSK29544_RS07715	TIGR00645 family protein	1640308	1640321	1640818	1640866
CSK29544_RS07720	mRNA	NZ_CP011047.1	+	CSK29544_RS07720	mechanosensitive ion channel family protein	1640970	1640982	1642112	1642112
CSK29544_RS07725	mRNA	NZ_CP011047.1	-	CSK29544_RS07725	carbohydrate porin	1643612	1643564	1642185	1642185
CSK29544_RS07735	mRNA	NZ_CP011047.1	-	CSK29544_RS07735	PTS cellobiose transporter subunit IIC	1645507	1645491	1644166	1644166
CSK29544_RS07740	mRNA	NZ_CP011047.1	-	CSK29544_RS07740	PTS sugar transporter subunit IIB	1645825	1645822	1645508	1645508
CSK29544_RS07745	mRNA	NZ_CP011047.1	+	CSK29544_RS07745	LacI family transcriptional regulator	1646061	1646113	1647066	1647264
CSK29544_RS07765	mRNA	NZ_CP011047.1	-	CSK29544_RS07765	DUF1232 domain-containing protein	1648967	1648962	1648618	-
CSK29544_RS07770	mRNA	NZ_CP011047.1	-	CSK29544_RS07770	recombinase family protein	1649574	1649555	1648992	1648971
CSK29544_RS07775	mRNA	NZ_CP011047.1	-	radC	DNA repair protein RadC	1650292	1650260	1649826	1649772
CSK29544_RS07780	mRNA	NZ_CP011047.1	-	CSK29544_RS07780	hypothetical protein	1651711	1651688	1650753	1650659
CSK29544_RS07785	mRNA	NZ_CP011047.1	-	CSK29544_RS07785	site-specific integrase	1653375	1653310	1651733	1651732
CSK29544_RS07795	mRNA	NZ_CP011047.1	-	CSK29544_RS07795	DUF554 domain-containing protein	1654413	1654347	1653628	1653582
CSK29544_RS07800	mRNA	NZ_CP011047.1	+	CSK29544_RS07800	ornithine decarboxylase	1654817	1654890	1657028	1657067
CSK29544_RS07810	mRNA	NZ_CP011047.1	-	CSK29544_RS07810	sensor histidine kinase	1659723	1659718	1658084	-
CSK29544_RS07815	mRNA	NZ_CP011047.1	+	CSK29544_RS07815	2-hydroxycarboxylate transporter family protein	1660056	1660056	1661420	1661420
CSK29544_RS07840	mRNA	NZ_CP011047.1	+	citF	citrate lyase subunit alpha	1664554	1664554	1666071	1666074
CSK29544_RS07845	mRNA	NZ_CP011047.1	+	citX	citrate lyase holo-[acyl-carrier protein] synthase	1666075	1666075	1666614	-
CSK29544_RS07855	mRNA	NZ_CP011047.1	-	mltC	membrane-bound lytic murein transglycosylase MltC	1668786	1668742	1667660	1667524
CSK29544_RS07860	mRNA	NZ_CP011047.1	-	CSK29544_RS07860	oxidative damage protection protein	1669062	1669062	1668787	1668787
CSK29544_RS07865	mRNA	NZ_CP011047.1	-	mutY	A/G-specific adenine glycosylase	1670150	1670150	1669065	1669063
CSK29544_RS07870	mRNA	NZ_CP011047.1	+	trmB	tRNA (guanosine(46)-N7)-methyltransferase TrmB	1670177	1670303	1671022	-
CSK29544_RS07880	mRNA	NZ_CP011047.1	+	CSK29544_RS07880	DUF2884 domain-containing protein	1671349	1671399	1672115	1672115
CSK29544_RS07885	mRNA	NZ_CP011047.1	+	CSK29544_RS07885	hypothetical protein	1672116	1672268	1672621	1672621
CSK29544_RS07890	mRNA	NZ_CP011047.1	+	CSK29544_RS07890	type II toxin-antitoxin system HicA family toxin	1672814	1672821	1673009	1673025
CSK29544_RS07895	mRNA	NZ_CP011047.1	+	CSK29544_RS07895	type II toxin-antitoxin system HicB family antitoxin	1673026	1673026	1673463	1673928
CSK29544_RS07900	mRNA	NZ_CP011047.1	-	yjiA	GTPase	1674467	1674467	1673502	1673281
CSK29544_RS07905	mRNA	NZ_CP011047.1	-	CSK29544_RS07905	YbdD/YjiX family protein	1674898	1674689	1674486	1674468
CSK29544_RS07910	mRNA	NZ_CP011047.1	-	CSK29544_RS07910	carbon starvation protein A	1677129	1677052	1674899	1674899
CSK29544_RS07920	mRNA	NZ_CP011047.1	+	CSK29544_RS07920	sterol desaturase family protein	1680002	1680057	1680599	1680803
CSK29544_RS07945	mRNA	NZ_CP011047.1	-	fni	type 2 isopentenyl-diphosphate Delta-isomerase	1686412	1686412	1685369	-
CSK29544_RS07950	mRNA	NZ_CP011047.1	-	CSK29544_RS07950	polyprenyl synthetase family protein	1687545	1687360	1686455	1686413
CSK29544_RS07960	mRNA	NZ_CP011047.1	-	CSK29544_RS07960	YtfJ family protein	1688170	1688170	1687622	1687563
CSK29544_RS07965	mRNA	NZ_CP011047.1	+	CSK29544_RS07965	hypothetical protein	1688323	1688328	1688534	1688534
CSK29544_RS07970	mRNA	NZ_CP011047.1	-	CSK29544_RS07970	hypothetical protein	1690044	1690004	1689288	1689114
CSK29544_RS24545	mRNA	NZ_CP011047.1	+	CSK29544_RS24545	hypothetical protein	1690044	1690069	1690326	1690353
CSK29544_RS08005	mRNA	NZ_CP011047.1	+	mug	G/U mismatch-specific DNA glycosylase	1694759	1695015	1695521	1695626
CSK29544_RS08010	mRNA	NZ_CP011047.1	-	CSK29544_RS08010	hypothetical protein	1696049	1695996	1695574	1695545
CSK29544_RS08015	mRNA	NZ_CP011047.1	-	rpoD	RNA polymerase sigma factor RpoD	1698295	1698083	1696239	1696211
CSK29544_RS08020	mRNA	NZ_CP011047.1	-	dnaG	DNA primase	1700180	1700068	1698323	1698308
CSK29544_RS08030	mRNA	NZ_CP011047.1	+	tsaD	tRNA (adenosine(37)-N6)-threonylcarbamoyltransferase complex transferase subunit TsaD	1700494	1700645	1701658	1701684
CSK29544_RS08025	mRNA	NZ_CP011047.1	-	rpsU	30S ribosomal protein S21	1700533	1700396	1700181	1700181
CSK29544_RS08035	mRNA	NZ_CP011047.1	-	plsY	glycerol-3-phosphate 1-O-acyltransferase PlsY	1702346	1702312	1701695	1701427
CSK29544_RS08040	mRNA	NZ_CP011047.1	+	folB	bifunctional dihydroneopterin aldolase/7%2C8-dihydroneopterin epimerase	1702388	1702420	1702779	1702814
CSK29544_RS08045	mRNA	NZ_CP011047.1	+	bacA	undecaprenyl-diphosphate phosphatase	1702826	1702907	1703725	1703725
CSK29544_RS08050	mRNA	NZ_CP011047.1	-	CSK29544_RS08050	multifunctional CCA addition/repair protein	1704993	1704978	1703731	1703274
CSK29544_RS08055	mRNA	NZ_CP011047.1	-	CSK29544_RS08055	SH3 domain-containing protein	1705819	1705688	1705074	1705071
CSK29544_RS08060	mRNA	NZ_CP011047.1	+	CSK29544_RS08060	inorganic triphosphatase	1705885	1705939	1707240	1707259
CSK29544_RS08065	mRNA	NZ_CP011047.1	+	glnE	bifunctional [glutamate--ammonia ligase]-adenylyl-L-tyrosine phosphorylase/[glutamate--ammonia-ligase] adenylyltransferase	1707260	1707260	1710097	1710158
CSK29544_RS08070	mRNA	NZ_CP011047.1	+	hldE	bifunctional D-glycero-beta-D-manno-heptose-7-phosphate kinase/D-glycero-beta-D-manno-heptose 1-phosphate adenylyltransferase HldE	1710165	1710165	1711592	1711613
CSK29544_RS08075	mRNA	NZ_CP011047.1	-	CSK29544_RS08075	accessory factor UbiK family protein	1712029	1712008	1711643	1711418
CSK29544_RS08080	mRNA	NZ_CP011047.1	+	ribB	3%2C4-dihydroxy-2-butanone-4-phosphate synthase	1712131	1712423	1713076	1713077
CSK29544_RS08085	mRNA	NZ_CP011047.1	-	zupT	zinc transporter ZupT	1714053	1713917	1713141	1713141
CSK29544_RS08090	mRNA	NZ_CP011047.1	+	ygiD	4%2C5-DOPA dioxygenase extradiol	1714105	1714109	1714900	1715276
CSK29544_RS08095	mRNA	NZ_CP011047.1	-	CSK29544_RS08095	glutathionylspermidine synthase family protein	1716091	1716088	1714928	1714856
CSK29544_RS08100	mRNA	NZ_CP011047.1	-	CSK29544_RS08100	DUF1190 family protein	1716771	1716745	1716092	1716092
CSK29544_RS08110	mRNA	NZ_CP011047.1	+	nudF	ADP-ribose diphosphatase	1718208	1718597	1719229	1719231
CSK29544_RS08105	mRNA	NZ_CP011047.1	-	tolC	outer membrane channel protein TolC	1718630	1718383	1716896	1716824
CSK29544_RS08115	mRNA	NZ_CP011047.1	+	CSK29544_RS08115	DUF1249 family protein	1719232	1719232	1719654	1719654
CSK29544_RS08120	mRNA	NZ_CP011047.1	+	cpdA	3'%2C5'-cyclic-AMP phosphodiesterase	1719655	1719679	1720506	-
CSK29544_RS08130	mRNA	NZ_CP011047.1	+	parE	DNA topoisomerase IV subunit B	1721082	1721124	1723016	1723042
CSK29544_RS08135	mRNA	NZ_CP011047.1	+	katG	catalase/peroxidase HPI	1723309	1723340	1725520	1725520
CSK29544_RS08140	mRNA	NZ_CP011047.1	-	CSK29544_RS08140	antibiotic biosynthesis monooxygenase	1725898	1725898	1725584	1725558
CSK29544_RS08145	mRNA	NZ_CP011047.1	-	CSK29544_RS08145	NAD(P)H-dependent oxidoreductase	1726526	1726511	1725930	1725899
CSK29544_RS08150	mRNA	NZ_CP011047.1	+	parC	DNA topoisomerase IV subunit A	1726630	1726711	1728981	1728987
CSK29544_RS08155	mRNA	NZ_CP011047.1	+	CSK29544_RS08155	1-acylglycerol-3-phosphate O-acyltransferase	1728989	1729221	1729958	1729989
CSK29544_RS08160	mRNA	NZ_CP011047.1	+	ftsP	cell division protein FtsP	1730001	1730006	1731418	1731418
CSK29544_RS08170	mRNA	NZ_CP011047.1	-	CSK29544_RS08170	XTP/dITP diphosphatase	1733528	1733514	1732921	-
CSK29544_RS08180	mRNA	NZ_CP011047.1	-	CSK29544_RS08180	YggT family protein	1734373	1734370	1733816	-
CSK29544_RS08190	mRNA	NZ_CP011047.1	+	CSK29544_RS08190	type IV pilus twitching motility protein PilT	1735106	1735115	1736131	1736145
CSK29544_RS08185	mRNA	NZ_CP011047.1	-	CSK29544_RS08185	YggS family pyridoxal phosphate-dependent enzyme	1735111	1735099	1734386	1734386
CSK29544_RS08200	mRNA	NZ_CP011047.1	+	CSK29544_RS08200	IclR family transcriptional regulator	1738159	1738449	1739141	1739494
CSK29544_RS08195	mRNA	NZ_CP011047.1	-	CSK29544_RS08195	FAD-dependent oxidoreductase	1738437	1738386	1736128	1736128
CSK29544_RS08210	mRNA	NZ_CP011047.1	-	CSK29544_RS08210	YqgE/AlgH family protein	1740393	1740280	1739717	-
CSK29544_RS08215	mRNA	NZ_CP011047.1	-	gshB	glutathione synthase	1741353	1741341	1740394	1740394
CSK29544_RS08220	mRNA	NZ_CP011047.1	-	rsmE	16S rRNA (uracil(1498)-N(3))-methyltransferase	1742085	1742085	1741354	1741354
CSK29544_RS08225	mRNA	NZ_CP011047.1	-	endA	deoxyribonuclease I	1742867	1742866	1742159	1742152
CSK29544_RS08230	mRNA	NZ_CP011047.1	-	CSK29544_RS08230	SprT family zinc-dependent metalloprotease	1743455	1743455	1742955	1742872
CSK29544_RS08235	mRNA	NZ_CP011047.1	-	CSK29544_RS08235	sugar porter family MFS transporter	1745195	1744940	1743546	1743541
CSK29544_RS08240	mRNA	NZ_CP011047.1	-	metK	methionine adenosyltransferase	1746635	1746507	1745353	1745328
CSK29544_RS22600	mRNA	NZ_CP011047.1	+	yqgB	acid stress response protein YqgB	1746807	1747162	1747308	-
CSK29544_RS24550	mRNA	NZ_CP011047.1	-	CSK29544_RS24550	hypothetical protein	1747126	1747029	1746895	1746858
CSK29544_RS08250	mRNA	NZ_CP011047.1	+	speB	agmatinase	1749402	1749501	1750421	1750485
CSK29544_RS08255	mRNA	NZ_CP011047.1	-	CSK29544_RS08255	M48 family metallopeptidase	1751349	1751292	1750534	1750529
CSK29544_RS08260	mRNA	NZ_CP011047.1	+	tkt	transketolase	1751500	1751573	1753564	1753598
CSK29544_RS08265	mRNA	NZ_CP011047.1	-	CSK29544_RS08265	ADP-ribosylglycohydrolase family protein	1754769	1754757	1753621	1753621
CSK29544_RS08270	mRNA	NZ_CP011047.1	+	epd	erythrose-4-phosphate dehydrogenase	1754973	1755111	1756130	1756137
CSK29544_RS08275	mRNA	NZ_CP011047.1	+	pgk	phosphoglycerate kinase	1756167	1756207	1757370	1757466
CSK29544_RS08280	mRNA	NZ_CP011047.1	+	fbaA	class II fructose-bisphosphate aldolase	1757467	1757467	1758543	1758543
CSK29544_RS08285	mRNA	NZ_CP011047.1	+	CSK29544_RS08285	small-conductance mechanosensitive channel MscS	1758604	1758734	1759672	1759672
CSK29544_RS08290	mRNA	NZ_CP011047.1	+	argO	arginine exporter ArgO	1759746	1759818	1760453	1760525
CSK29544_RS08295	mRNA	NZ_CP011047.1	+	CSK29544_RS08295	oxidative stress defense protein	1760545	1760558	1761355	1761369
CSK29544_RS08300	mRNA	NZ_CP011047.1	-	argP	DNA-binding transcriptional regulator ArgP	1762307	1762277	1761384	1761375
CSK29544_RS08305	mRNA	NZ_CP011047.1	+	rpiA	ribose-5-phosphate isomerase RpiA	1762432	1762445	1763104	1763114
CSK29544_RS08310	mRNA	NZ_CP011047.1	+	serA	phosphoglycerate dehydrogenase	1763366	1763374	1764612	1764665
CSK29544_RS08315	mRNA	NZ_CP011047.1	-	CSK29544_RS08315	5-formyltetrahydrofolate cyclo-ligase	1765304	1765289	1764693	1764693
CSK29544_RS08325	mRNA	NZ_CP011047.1	+	CSK29544_RS08325	YecA family protein	1765939	1766022	1766600	1766616
CSK29544_RS08320	mRNA	NZ_CP011047.1	-	zapA	cell division protein ZapA	1765962	1765860	1765531	1765489
CSK29544_RS08330	mRNA	NZ_CP011047.1	+	pepP	Xaa-Pro aminopeptidase	1766624	1766624	1767940	-
CSK29544_RS08340	mRNA	NZ_CP011047.1	+	ubiI	FAD-dependent 2-octaprenylphenol hydroxylase	1769126	1769126	1770328	1770335
CSK29544_RS08350	mRNA	NZ_CP011047.1	+	gcvT	glycine cleavage system aminomethyltransferase GcvT	1770646	1770751	1771848	1771848
CSK29544_RS08355	mRNA	NZ_CP011047.1	+	gcvH	glycine cleavage system protein GcvH	1771849	1771872	1772261	1772346
CSK29544_RS08360	mRNA	NZ_CP011047.1	+	gcvP	aminomethyl-transferring glycine dehydrogenase	1772390	1772391	1775264	1775293
CSK29544_RS08365	mRNA	NZ_CP011047.1	+	CSK29544_RS08365	SDR family oxidoreductase	1775361	1775432	1776175	1776178
CSK29544_RS08370	mRNA	NZ_CP011047.1	-	CSK29544_RS08370	6-phospho-beta-glucosidase	1777858	1777823	1776390	1776289
CSK29544_RS08375	mRNA	NZ_CP011047.1	-	CSK29544_RS08375	MurR/RpiR family transcriptional regulator	1778760	1778703	1777975	1777975
CSK29544_RS08380	mRNA	NZ_CP011047.1	+	yqfB	N(4)-acetylcytidine aminohydrolase	1778871	1778879	1779193	1779316
CSK29544_RS08385	mRNA	NZ_CP011047.1	+	CSK29544_RS08385	hemolysin III family protein	1779317	1779336	1779989	1780038
CSK29544_RS08390	mRNA	NZ_CP011047.1	-	ygfZ	tRNA-modifying protein YgfZ	1781126	1781083	1780094	1779629
CSK29544_RS08395	mRNA	NZ_CP011047.1	+	sdhE	FAD assembly factor SdhE	1781335	1781361	1781627	-
CSK29544_RS08405	mRNA	NZ_CP011047.1	-	fldB	flavodoxin FldB	1782579	1782559	1782038	1781711
CSK29544_RS08410	mRNA	NZ_CP011047.1	+	xerD	site-specific tyrosine recombinase XerD	1782661	1782661	1783557	1783559
CSK29544_RS08415	mRNA	NZ_CP011047.1	+	dsbC	bifunctional protein-disulfide isomerase/oxidoreductase DsbC	1783580	1783580	1784299	1784302
CSK29544_RS08420	mRNA	NZ_CP011047.1	+	recJ	single-stranded-DNA-specific exonuclease RecJ	1784303	1784303	1786036	1786106
CSK29544_RS08425	mRNA	NZ_CP011047.1	+	prfB	peptide chain release factor 2	1786119	1786133	1787231	1787240
CSK29544_RS08430	mRNA	NZ_CP011047.1	+	lysS	lysine--tRNA ligase	1787241	1787241	1788758	1788769
CSK29544_RS08435	mRNA	NZ_CP011047.1	+	CSK29544_RS08435	peptidoglycan DD-metalloendopeptidase family protein	1788846	1788900	1789658	1789658
CSK29544_RS08445	mRNA	NZ_CP011047.1	+	CSK29544_RS08445	LysE family translocator	1790376	1790381	1791001	1791001
CSK29544_RS08450	mRNA	NZ_CP011047.1	+	CSK29544_RS08450	helix-turn-helix domain-containing protein	1791018	1791123	1791782	1791809
CSK29544_RS08455	mRNA	NZ_CP011047.1	+	CSK29544_RS08455	acetyl-CoA C-acetyltransferase	1791930	1791930	1793108	1793108
CSK29544_RS08470	mRNA	NZ_CP011047.1	-	CSK29544_RS08470	PD40 domain-containing protein	1796373	1796347	1795172	1795142
CSK29544_RS08475	mRNA	NZ_CP011047.1	+	kduD	2-dehydro-3-deoxy-D-gluconate 5-dehydrogenase KduD	1796754	1796957	1797718	1797718
CSK29544_RS08480	mRNA	NZ_CP011047.1	-	CSK29544_RS08480	ABC transporter substrate-binding protein	1799297	1799284	1797995	1797942
CSK29544_RS08485	mRNA	NZ_CP011047.1	-	CSK29544_RS08485	ABC transporter ATP-binding protein	1800425	1800425	1799298	1799298
CSK29544_RS08495	mRNA	NZ_CP011047.1	-	CSK29544_RS08495	sugar ABC transporter permease	1802248	1802235	1801345	-
CSK29544_RS08505	mRNA	NZ_CP011047.1	-	CSK29544_RS08505	cupin domain-containing protein	1804382	1804365	1804042	1804035
CSK29544_RS08510	mRNA	NZ_CP011047.1	+	CSK29544_RS08510	aspartate/glutamate racemase	1804509	1804518	1805219	1805444
CSK29544_RS08515	mRNA	NZ_CP011047.1	-	CSK29544_RS08515	LysR family transcriptional regulator	1806227	1806135	1805197	1805017
CSK29544_RS08520	mRNA	NZ_CP011047.1	+	lysA	diaminopimelate decarboxylase	1806331	1806338	1807600	1807811
CSK29544_RS08525	mRNA	NZ_CP011047.1	-	CSK29544_RS08525	LacI family DNA-binding transcriptional regulator	1808656	1808614	1807577	1807256
CSK29544_RS08530	mRNA	NZ_CP011047.1	+	CSK29544_RS08530	PTS transporter subunit EIIC	1808858	1808890	1810227	1810234
CSK29544_RS08535	mRNA	NZ_CP011047.1	+	CSK29544_RS08535	glycoside hydrolase family 1 protein	1810235	1810235	1811662	1811671
CSK29544_RS08540	mRNA	NZ_CP011047.1	+	CSK29544_RS08540	PTS sugar transporter subunit IIB	1811672	1811672	1811989	1811989
CSK29544_RS08545	mRNA	NZ_CP011047.1	+	CSK29544_RS08545	FCD domain-containing protein	1812015	1812051	1812824	-
CSK29544_RS08555	mRNA	NZ_CP011047.1	-	galR	HTH-type transcriptional regulator GalR	1814289	1814274	1813258	1813103
CSK29544_RS08560	mRNA	NZ_CP011047.1	+	aas	bifunctional acyl-ACP--phospholipid O-acyltransferase/long-chain-fatty-acid--ACP ligase	1814746	1814769	1816928	-
CSK29544_RS08570	mRNA	NZ_CP011047.1	-	CSK29544_RS08570	NADP(H)-dependent aldo-keto reductase	1819254	1819212	1818172	1818147
CSK29544_RS22630	mRNA	NZ_CP011047.1	-	CSK29544_RS22630	YgdI/YgdR family lipoprotein	1819573	1819567	1819349	1819349
CSK29544_RS08580	mRNA	NZ_CP011047.1	-	CSK29544_RS08580	TerC family protein	1820455	1820409	1819696	1819696
CSK29544_RS08585	mRNA	NZ_CP011047.1	-	mutH	DNA mismatch repair endonuclease MutH	1821318	1821174	1820488	1820482
CSK29544_RS08590	mRNA	NZ_CP011047.1	+	rppH	RNA pyrophosphohydrolase	1821634	1821858	1822391	1822398
CSK29544_RS08595	mRNA	NZ_CP011047.1	+	ptsP	phosphoenolpyruvate--protein phosphotransferase	1822404	1822404	1824650	1824733
CSK29544_RS08600	mRNA	NZ_CP011047.1	+	lgt	prolipoprotein diacylglyceryl transferase	1824815	1824815	1825690	1825690
CSK29544_RS08605	mRNA	NZ_CP011047.1	+	thyA	thymidylate synthase	1825691	1825697	1826491	1826512
CSK29544_RS08610	mRNA	NZ_CP011047.1	+	CSK29544_RS08610	prepilin peptidase-dependent protein	1826672	1826672	1827145	-
CSK29544_RS08620	mRNA	NZ_CP011047.1	+	CSK29544_RS08620	DUF2509 family protein	1827717	1827717	1828118	-
CSK29544_RS08630	mRNA	NZ_CP011047.1	+	recC	exodeoxyribonuclease V subunit gamma	1828436	1828448	1831819	1831819
CSK29544_RS08635	mRNA	NZ_CP011047.1	+	ptrA	pitrilysin	1831820	1831925	1834813	-
CSK29544_RS08650	mRNA	NZ_CP011047.1	-	argA	amino-acid N-acetyltransferase	1841572	1841552	1840221	1840214
CSK29544_RS08655	mRNA	NZ_CP011047.1	+	amiC	N-acetylmuramoyl-L-alanine amidase AmiC	1841746	1841780	1843033	1843085
CSK29544_RS08670	mRNA	NZ_CP011047.1	+	mltA	murein transglycosylase A	1843505	1843520	1844617	1844617
CSK29544_RS08675	mRNA	NZ_CP011047.1	+	tcdA	tRNA cyclic N6-threonylcarbamoyladenosine(37) synthase TcdA	1844618	1844727	1845536	1845784
CSK29544_RS08690	mRNA	NZ_CP011047.1	+	CSK29544_RS08690	YgdI/YgdR family lipoprotein	1847308	1847379	1847606	1847690
CSK29544_RS08685	mRNA	NZ_CP011047.1	-	csdA	cysteine desulfurase CsdA	1847329	1847186	1845981	-
CSK29544_RS08695	mRNA	NZ_CP011047.1	+	gcvA	glycine cleavage system transcriptional regulator GcvA	1847895	1847952	1848869	1848869
CSK29544_RS08700	mRNA	NZ_CP011047.1	+	CSK29544_RS08700	DUF423 domain-containing protein	1848870	1848915	1849310	-
CSK29544_RS08710	mRNA	NZ_CP011047.1	-	xni	flap endonuclease Xni	1851424	1851411	1850656	1850465
CSK29544_RS08715	mRNA	NZ_CP011047.1	-	CSK29544_RS08715	L-serine ammonia-lyase	1852975	1852909	1851542	1851530
CSK29544_RS08720	mRNA	NZ_CP011047.1	-	CSK29544_RS08720	HAAAP family serine/threonine permease	1854440	1854262	1852976	1852976
CSK29544_RS08725	mRNA	NZ_CP011047.1	-	ppnN	nucleotide 5'-monophosphate nucleosidase PpnN	1856078	1856077	1854713	1854707
CSK29544_RS08735	mRNA	NZ_CP011047.1	+	syd	SecY-interacting protein	1857041	1857110	1857655	1857677
CSK29544_RS08730	mRNA	NZ_CP011047.1	-	queF	NADPH-dependent 7-cyano-7-deazaguanine reductase QueF	1857067	1857040	1856195	1856080
CSK29544_RS08740	mRNA	NZ_CP011047.1	+	CSK29544_RS08740	YqcC family protein	1858275	1858296	1858625	-
CSK29544_RS08750	mRNA	NZ_CP011047.1	+	CSK29544_RS08750	flavodoxin	1859420	1859423	1859872	1860290
CSK29544_RS08760	mRNA	NZ_CP011047.1	+	rlmD	23S rRNA (uracil(1939)-C(5))-methyltransferase RlmD	1862675	1862724	1864022	1864073
CSK29544_RS08755	mRNA	NZ_CP011047.1	-	barA	two-component sensor histidine kinase BarA	1862714	1862666	1859907	1859780
CSK29544_RS08765	mRNA	NZ_CP011047.1	+	relA	GTP diphosphokinase	1864074	1864074	1866308	1866308
CSK29544_RS08770	mRNA	NZ_CP011047.1	+	mazG	nucleoside triphosphate pyrophosphohydrolase	1866309	1866409	1867200	1867425
CSK29544_RS08775	mRNA	NZ_CP011047.1	+	pyrG	CTP synthase (glutamine hydrolyzing)	1867426	1867426	1869063	1869142
CSK29544_RS08780	mRNA	NZ_CP011047.1	+	eno	phosphopyruvate hydratase	1869143	1869146	1870444	1870475
CSK29544_RS08785	mRNA	NZ_CP011047.1	-	CSK29544_RS08785	SDR family oxidoreductase	1871609	1871604	1870495	1870495
CSK29544_RS08790	mRNA	NZ_CP011047.1	-	CSK29544_RS08790	MurR/RpiR family transcriptional regulator	1872785	1872754	1871927	1871927
CSK29544_RS08795	mRNA	NZ_CP011047.1	+	CSK29544_RS08795	PTS transporter subunit EIIC	1872918	1872925	1874478	1874478
CSK29544_RS08800	mRNA	NZ_CP011047.1	+	CSK29544_RS08800	N-acetylmannosamine-6-phosphate 2-epimerase	1874479	1874487	1875176	1875463
CSK29544_RS08805	mRNA	NZ_CP011047.1	-	CSK29544_RS08805	TPM domain-containing protein	1876156	1876130	1875162	1875162
CSK29544_RS08810	mRNA	NZ_CP011047.1	+	queE	7-carboxy-7-deazaguanine synthase QueE	1876315	1876328	1876999	1877011
CSK29544_RS08815	mRNA	NZ_CP011047.1	-	queD	6-carboxytetrahydropterin synthase QueD	1877554	1877545	1877183	1877159
CSK29544_RS08820	mRNA	NZ_CP011047.1	+	cysJ	NADPH-dependent assimilatory sulfite reductase flavoprotein subunit	1877801	1877850	1879652	-
CSK29544_RS08830	mRNA	NZ_CP011047.1	+	cysH	phosphoadenosine phosphosulfate reductase	1881365	1881520	1882254	1882254
CSK29544_RS08835	mRNA	NZ_CP011047.1	-	CSK29544_RS08835	aminopeptidase	1883298	1883275	1882286	1882286
CSK29544_RS08845	mRNA	NZ_CP011047.1	+	cysD	sulfate adenylyltransferase subunit CysD	1884936	1884945	1885853	1885862
CSK29544_RS08850	mRNA	NZ_CP011047.1	+	cysN	sulfate adenylyltransferase subunit CysN	1885863	1885863	1887290	-
CSK29544_RS08860	mRNA	NZ_CP011047.1	+	CSK29544_RS08860	DUF3561 family protein	1887913	1887945	1888268	1888300
CSK29544_RS08865	mRNA	NZ_CP011047.1	+	ftsB	cell division protein FtsB	1888431	1888431	1888742	1888745
CSK29544_RS08870	mRNA	NZ_CP011047.1	+	ispD	2-C-methyl-D-erythritol 4-phosphate cytidylyltransferase	1888746	1888762	1889472	-
CSK29544_RS08885	mRNA	NZ_CP011047.1	+	surE	5'/3'-nucleotidase SurE	1891267	1891378	1892139	-
CSK29544_RS08895	mRNA	NZ_CP011047.1	+	nlpD	murein hydrolase activator NlpD	1892887	1892887	1894026	1894026
CSK29544_RS08900	mRNA	NZ_CP011047.1	+	rpoS	RNA polymerase sigma factor RpoS	1894027	1894086	1895078	1895103
CSK29544_RS08915	mRNA	NZ_CP011047.1	+	CSK29544_RS08915	LysR family transcriptional regulator	1896986	1896995	1897897	1897939
CSK29544_RS08920	mRNA	NZ_CP011047.1	-	CSK29544_RS08920	MarR family transcriptional regulator	1898374	1898310	1897900	1897624
CSK29544_RS08925	mRNA	NZ_CP011047.1	+	CSK29544_RS08925	UbiX family flavin prenyltransferase	1898481	1898482	1899099	-
CSK29544_RS08935	mRNA	NZ_CP011047.1	+	CSK29544_RS08935	hypothetical protein	1900528	1900529	1900765	1900795
CSK29544_RS08940	mRNA	NZ_CP011047.1	-	mutS	DNA mismatch repair protein MutS	1903627	1903566	1901005	1900991
CSK29544_RS08945	mRNA	NZ_CP011047.1	-	CSK29544_RS08945	GNAT family N-acetyltransferase	1904556	1904521	1903817	1903817
CSK29544_RS08950	mRNA	NZ_CP011047.1	+	CSK29544_RS08950	Tar ligand binding domain-containing protein	1904729	1904729	1906396	1906396
CSK29544_RS08960	mRNA	NZ_CP011047.1	+	CSK29544_RS08960	amino acid ABC transporter permease	1907139	1907139	1907855	-
CSK29544_RS08970	mRNA	NZ_CP011047.1	+	mltB	lytic murein transglycosylase B	1908662	1908680	1909762	1909902
CSK29544_RS08975	mRNA	NZ_CP011047.1	+	pncC	nicotinamide-nucleotide amidase	1909903	1909903	1910400	1910471
CSK29544_RS08980	mRNA	NZ_CP011047.1	+	recA	recombinase RecA	1910483	1910489	1911553	1911553
CSK29544_RS08985	mRNA	NZ_CP011047.1	+	recX	recombination regulator RecX	1911554	1911623	1912120	1912127
CSK29544_RS08990	mRNA	NZ_CP011047.1	+	alaS	alanine--tRNA ligase	1912228	1912256	1914883	1915050
CSK29544_RS08995	mRNA	NZ_CP011047.1	+	csrA	carbon storage regulator CsrA	1915084	1915127	1915312	1915566
CSK29544_RS09025	mRNA	NZ_CP011047.1	+	yqaB	fructose-1-phosphate/6-phosphogluconate phosphatase	1916565	1916669	1917235	-
CSK29544_RS09035	mRNA	NZ_CP011047.1	+	gshA	glutamate--cysteine ligase	1917686	1917753	1919309	1919347
CSK29544_RS09040	mRNA	NZ_CP011047.1	+	luxS	S-ribosylhomocysteine lyase	1919456	1919462	1919977	1920006
CSK29544_RS09045	mRNA	NZ_CP011047.1	+	CSK29544_RS09045	EAL domain-containing protein	1920320	1920419	1922938	1922943
CSK29544_RS09050	mRNA	NZ_CP011047.1	-	emrB	multidrug efflux MFS transporter permease subunit EmrB	1924540	1924526	1922988	1922988
CSK29544_RS09055	mRNA	NZ_CP011047.1	-	emrA	multidrug efflux MFS transporter periplasmic adaptor subunit EmrA	1925787	1925716	1924541	1924541
CSK29544_RS09060	mRNA	NZ_CP011047.1	-	mprA	transcriptional repressor MprA	1926386	1926386	1925856	1925805
CSK29544_RS09070	mRNA	NZ_CP011047.1	-	CSK29544_RS09070	MFS transporter	1928129	1928108	1926924	1926806
CSK29544_RS09075	mRNA	NZ_CP011047.1	-	proX	glycine betaine/L-proline ABC transporter substrate-binding protein ProX	1929396	1929389	1928394	1928377
CSK29544_RS09085	mRNA	NZ_CP011047.1	-	proV	glycine betaine/L-proline ABC transporter ATP-binding protein ProV	1931750	1931709	1930507	-
CSK29544_RS09090	mRNA	NZ_CP011047.1	-	nrdF	class 1b ribonucleoside-diphosphate reductase subunit beta	1933035	1933023	1932064	1931997
CSK29544_RS09105	mRNA	NZ_CP011047.1	-	nrdH	glutaredoxin-like protein NrdH	1935861	1935811	1935566	-
CSK29544_RS09115	mRNA	NZ_CP011047.1	-	CSK29544_RS09115	DUF883 family protein	1936428	1936413	1936087	1936072
CSK29544_RS09120	mRNA	NZ_CP011047.1	+	CSK29544_RS09120	DUF2002 family protein	1936567	1936574	1936918	1936935
CSK29544_RS09125	mRNA	NZ_CP011047.1	-	CSK29544_RS09125	L-alanine exporter AlaE	1937452	1937385	1936930	1936679
CSK29544_RS09130	mRNA	NZ_CP011047.1	+	CSK29544_RS09130	hypothetical protein	1937642	1937899	1938207	1938210
CSK29544_RS22645	mRNA	NZ_CP011047.1	+	CSK29544_RS22645	YqaE/Pmp3 family membrane protein	1938701	1938721	1938879	1938882
CSK29544_RS09135	mRNA	NZ_CP011047.1	-	CSK29544_RS09135	hypothetical protein	1939025	1938495	1938316	1938099
CSK29544_RS09155	mRNA	NZ_CP011047.1	+	CSK29544_RS09155	hypothetical protein	1942156	1942179	1942949	1942962
CSK29544_RS09165	mRNA	NZ_CP011047.1	+	CSK29544_RS09165	tyrosine-type recombinase/integrase	1944297	1944328	1945557	1946396
CSK29544_RS09180	mRNA	NZ_CP011047.1	+	CSK29544_RS09180	TolC family outer membrane protein	1949033	1949117	1950466	1950489
CSK29544_RS09185	mRNA	NZ_CP011047.1	+	CSK29544_RS09185	type I secretion system permease/ATPase	1950490	1950490	1952625	1952634
CSK29544_RS09190	mRNA	NZ_CP011047.1	+	CSK29544_RS09190	HlyD family efflux transporter periplasmic adaptor subunit	1952635	1952635	1953804	1953804
CSK29544_RS09195	mRNA	NZ_CP011047.1	-	smpB	SsrA-binding protein SmpB	1954498	1954453	1953971	1953963
CSK29544_RS09200	mRNA	NZ_CP011047.1	+	CSK29544_RS09200	type II toxin-antitoxin system RatA family toxin	1954586	1954602	1955039	-
CSK29544_RS09210	mRNA	NZ_CP011047.1	-	bamE	outer membrane protein assembly factor BamE	1955778	1955773	1955429	1955404
CSK29544_RS09215	mRNA	NZ_CP011047.1	-	recN	DNA repair protein RecN	1957651	1957651	1955990	1955781
CSK29544_RS09225	mRNA	NZ_CP011047.1	+	grpE	nucleotide exchange factor GrpE	1958710	1958739	1959332	1959623
CSK29544_RS09220	mRNA	NZ_CP011047.1	-	nadK	NAD(+) kinase	1958720	1958616	1957738	1957661
CSK29544_RS09230	mRNA	NZ_CP011047.1	-	CSK29544_RS09230	HlyC/CorC family transporter	1960692	1960692	1959403	1959393
CSK29544_RS09235	mRNA	NZ_CP011047.1	-	CSK29544_RS09235	inner membrane protein YpjD	1961517	1961505	1960711	1960693
CSK29544_RS09240	mRNA	NZ_CP011047.1	+	ffh	signal recognition particle protein	1961631	1961668	1963029	1963276
CSK29544_RS09245	mRNA	NZ_CP011047.1	+	rpsP	30S ribosomal protein S16	1963277	1963277	1963525	1963543
CSK29544_RS09250	mRNA	NZ_CP011047.1	+	rimM	ribosome maturation factor RimM	1963544	1963544	1964092	1964092
CSK29544_RS09255	mRNA	NZ_CP011047.1	+	trmD	tRNA (guanosine(37)-N1)-methyltransferase TrmD	1964093	1964123	1964896	1964896
CSK29544_RS09260	mRNA	NZ_CP011047.1	+	rplS	50S ribosomal protein L19	1964897	1964942	1965289	1965328
CSK29544_RS09265	mRNA	NZ_CP011047.1	+	CSK29544_RS09265	DUF2946 domain-containing protein	1965450	1965456	1965896	1965896
CSK29544_RS09270	mRNA	NZ_CP011047.1	+	CSK29544_RS09270	PepSY domain-containing protein	1965950	1965950	1967317	-
CSK29544_RS09275	mRNA	NZ_CP011047.1	+	aroF	3-deoxy-7-phosphoheptulonate synthase AroF	1967477	1967516	1968586	1968586
CSK29544_RS09280	mRNA	NZ_CP011047.1	+	tyrA	bifunctional chorismate mutase/prephenate dehydrogenase	1968591	1968598	1969719	1969732
CSK29544_RS09285	mRNA	NZ_CP011047.1	+	CSK29544_RS09285	SMP-30/gluconolactonase/LRE family protein	1969762	1969787	1970665	1970758
CSK29544_RS09290	mRNA	NZ_CP011047.1	-	pheA	bifunctional chorismate mutase/prephenate dehydratase	1971860	1971856	1970696	1970558
CSK29544_RS24740	mRNA	NZ_CP011047.1	-	pheL	pheA operon leader peptide PheL	1972105	1972001	1971954	1971954
CSK29544_RS09295	mRNA	NZ_CP011047.1	-	raiA	ribosome-associated translation inhibitor RaiA	1972472	1972447	1972106	1972106
CSK29544_RS09300	mRNA	NZ_CP011047.1	+	CSK29544_RS09300	lysozyme inhibitor LprI family protein	1972744	1972794	1973999	1974000
CSK29544_RS09310	mRNA	NZ_CP011047.1	+	rluD	23S rRNA pseudouridine(1911/1915/1917) synthase RluD	1974677	1974919	1975899	-
CSK29544_RS09305	mRNA	NZ_CP011047.1	-	bamD	outer membrane protein assembly factor BamD	1974957	1974789	1974052	1974037
CSK29544_RS09320	mRNA	NZ_CP011047.1	+	clpB	ATP-dependent chaperone ClpB	1976745	1976754	1979327	1979350
CSK29544_RS09350	mRNA	NZ_CP011047.1	-	CSK29544_RS09350	molybdopterin-guanine dinucleotide biosynthesis protein MobB	1985280	1985280	1985011	1984974
CSK29544_RS09355	mRNA	NZ_CP011047.1	+	CSK29544_RS09355	helix-turn-helix domain-containing protein	1985379	1985498	1985965	1986100
CSK29544_RS09360	mRNA	NZ_CP011047.1	-	CSK29544_RS09360	thiamine pyrophosphate-requiring protein	1987842	1987800	1986004	1986003
CSK29544_RS09365	mRNA	NZ_CP011047.1	+	CSK29544_RS09365	DUF4385 domain-containing protein	1987959	1987959	1988414	1988468
CSK29544_RS09370	mRNA	NZ_CP011047.1	+	CSK29544_RS09370	MFS transporter	1988495	1988532	1989833	1989901
CSK29544_RS09375	mRNA	NZ_CP011047.1	-	CSK29544_RS09375	YfiM family lipoprotein	1990153	1990153	1989830	1989710
CSK29544_RS09380	mRNA	NZ_CP011047.1	-	pssA	CDP-diacylglycerol--serine O-phosphatidyltransferase	1991609	1991562	1990207	1990204
CSK29544_RS09385	mRNA	NZ_CP011047.1	-	pat	protein lysine acetyltransferase	1994341	1994335	1991675	1991633
CSK29544_RS09390	mRNA	NZ_CP011047.1	-	CSK29544_RS09390	DTW domain-containing protein	1995070	1995070	1994369	1994344
CSK29544_RS09395	mRNA	NZ_CP011047.1	-	trxC	thioredoxin TrxC	1995619	1995571	1995140	1995071
CSK29544_RS09400	mRNA	NZ_CP011047.1	+	CSK29544_RS09400	tRNA/rRNA methyltransferase	1995672	1995781	1996842	1996842
CSK29544_RS09405	mRNA	NZ_CP011047.1	-	ung	uracil-DNA glycosylase	1997693	1997590	1996901	1996863
CSK29544_RS09410	mRNA	NZ_CP011047.1	+	grcA	autonomous glycyl radical cofactor GrcA	1997816	1997897	1998280	1998335
CSK29544_RS09415	mRNA	NZ_CP011047.1	-	srmB	ATP-dependent RNA helicase SrmB	1999768	1999690	1998356	1998347
CSK29544_RS09420	mRNA	NZ_CP011047.1	+	CSK29544_RS09420	tRNA1(Val) (adenine(37)-N6)-methyltransferase	1999817	1999819	2000556	2000566
CSK29544_RS09425	mRNA	NZ_CP011047.1	-	nadB	L-aspartate oxidase	2002175	2002160	2000541	2000326
CSK29544_RS09430	mRNA	NZ_CP011047.1	+	rpoE	RNA polymerase sigma factor RpoE	2002379	2002585	2003160	2003165
CSK29544_RS09435	mRNA	NZ_CP011047.1	+	rseA	anti-sigma-E factor RseA	2003166	2003192	2003842	-
CSK29544_RS09450	mRNA	NZ_CP011047.1	+	lepA	translation elongation factor 4	2005387	2005471	2007270	2007284
CSK29544_RS09455	mRNA	NZ_CP011047.1	+	lepB	signal peptidase I	2007285	2007285	2008250	2008322
CSK29544_RS09460	mRNA	NZ_CP011047.1	+	rnc	ribonuclease III	2008378	2008422	2009102	-
CSK29544_RS09470	mRNA	NZ_CP011047.1	+	recO	DNA repair protein RecO	2010014	2010014	2010751	2010770
CSK29544_RS09475	mRNA	NZ_CP011047.1	+	pdxJ	pyridoxine 5'-phosphate synthase	2010825	2010826	2011557	-
CSK29544_RS09485	mRNA	NZ_CP011047.1	-	CSK29544_RS09485	YfhL family 4Fe-4S dicluster ferredoxin	2012250	2012194	2011934	2011934
CSK29544_RS09495	mRNA	NZ_CP011047.1	+	murQ	N-acetylmuramic acid 6-phosphate etherase	2013216	2013221	2014114	2014127
CSK29544_RS09490	mRNA	NZ_CP011047.1	-	CSK29544_RS09490	MurR/RpiR family transcriptional regulator	2013275	2013099	2012251	2012251
CSK29544_RS09500	mRNA	NZ_CP011047.1	+	CSK29544_RS09500	PTS transporter subunit EIIC	2014128	2014128	2015495	2015495
CSK29544_RS09505	mRNA	NZ_CP011047.1	+	yfhb	phosphatidylglycerophosphatase C	2015496	2015499	2016134	2016138
CSK29544_RS22685	mRNA	NZ_CP011047.1	+	tadA	tRNA adenosine(34) deaminase TadA	2016174	2016200	2016721	2016805
CSK29544_RS09515	mRNA	NZ_CP011047.1	+	purL	phosphoribosylformylglycinamidine synthase	2018381	2018421	2022311	2022317
CSK29544_RS09520	mRNA	NZ_CP011047.1	+	CSK29544_RS09520	HAMP domain-containing histidine kinase	2022881	2022887	2024323	-
CSK29544_RS09535	mRNA	NZ_CP011047.1	+	glnB	nitrogen regulatory protein P-II	2026521	2026526	2026864	2026878
CSK29544_RS09540	mRNA	NZ_CP011047.1	-	hmpA	NO-inducible flavohemoprotein	2028413	2028392	2027202	2026982
CSK29544_RS09545	mRNA	NZ_CP011047.1	+	glyA	serine hydroxymethyltransferase	2028659	2028714	2029967	2029989
CSK29544_RS09550	mRNA	NZ_CP011047.1	+	CSK29544_RS09550	MerR family transcriptional regulator	2030030	2030039	2030401	2030447
CSK29544_RS09555	mRNA	NZ_CP011047.1	+	CSK29544_RS09555	carboxymuconolactone decarboxylase family protein	2030457	2030457	2030834	2030840
CSK29544_RS09560	mRNA	NZ_CP011047.1	+	CSK29544_RS09560	3-phenylpropionate MFS transporter	2030949	2030958	2032097	2032405
CSK29544_RS09565	mRNA	NZ_CP011047.1	-	csiE	stationary phase inducible protein CsiE	2033376	2033371	2032094	2032032
CSK29544_RS09570	mRNA	NZ_CP011047.1	+	CSK29544_RS09570	DUF1007 family protein	2033428	2033500	2034147	-
CSK29544_RS09580	mRNA	NZ_CP011047.1	-	suhB	inositol-1-monophosphatase	2036154	2036135	2035332	2035320
CSK29544_RS09585	mRNA	NZ_CP011047.1	+	trmJ	tRNA (cytosine(32)/uridine(32)-2'-O)-methyltransferase TrmJ	2036250	2036257	2036994	2037091
CSK29544_RS09590	mRNA	NZ_CP011047.1	+	iscR	Fe-S cluster assembly transcriptional regulator IscR	2037126	2037126	2037614	2037730
CSK29544_RS09595	mRNA	NZ_CP011047.1	+	iscS	cysteine desulfurase	2037731	2037731	2038945	2038945
CSK29544_RS09600	mRNA	NZ_CP011047.1	+	iscU	Fe-S cluster assembly scaffold IscU	2038946	2038974	2039360	2039384
CSK29544_RS09605	mRNA	NZ_CP011047.1	+	iscA	iron-sulfur cluster assembly protein IscA	2039385	2039385	2039708	2039718
CSK29544_RS09610	mRNA	NZ_CP011047.1	+	hscB	co-chaperone HscB	2039723	2039790	2040305	2040305
CSK29544_RS09615	mRNA	NZ_CP011047.1	+	hscA	Fe-S protein assembly chaperone HscA	2040306	2040321	2042171	2042171
CSK29544_RS09620	mRNA	NZ_CP011047.1	+	fdx	ISC system 2Fe-2S type ferredoxin	2042172	2042174	2042509	2042510
CSK29544_RS09625	mRNA	NZ_CP011047.1	+	iscX	Fe-S cluster assembly protein IscX	2042511	2042511	2042711	2042724
CSK29544_RS09630	mRNA	NZ_CP011047.1	+	pepB	aminopeptidase PepB	2042755	2042775	2044061	2044061
CSK29544_RS09635	mRNA	NZ_CP011047.1	+	sseB	enhanced serine sensitivity protein SseB	2044062	2044307	2045104	2045111
CSK29544_RS09645	mRNA	NZ_CP011047.1	+	CSK29544_RS09645	M48 family metallopeptidase	2047528	2047535	2049661	2049661
CSK29544_RS09655	mRNA	NZ_CP011047.1	-	sseA	3-mercaptopyruvate sulfurtransferase	2051323	2051312	2050464	-
CSK29544_RS09660	mRNA	NZ_CP011047.1	-	CSK29544_RS09660	6-phospho-alpha-glucosidase	2052781	2052769	2051405	2051326
CSK29544_RS09665	mRNA	NZ_CP011047.1	-	CSK29544_RS09665	PTS transporter subunit EIIC	2054326	2054326	2052782	2052782
CSK29544_RS09670	mRNA	NZ_CP011047.1	+	CSK29544_RS09670	alpha-2-macroglobulin family protein	2054623	2054650	2059599	2059599
CSK29544_RS09675	mRNA	NZ_CP011047.1	+	pbpC	peptidoglycan glycosyltransferase PbpC	2059600	2059613	2061943	2062089
CSK29544_RS09680	mRNA	NZ_CP011047.1	+	ndk	nucleoside-diphosphate kinase	2062093	2062111	2062542	2062542
CSK29544_RS09685	mRNA	NZ_CP011047.1	+	CSK29544_RS09685	bifunctional tRNA (adenosine(37)-C2)-methyltransferase TrmG/ribosomal RNA large subunit methyltransferase RlmN	2062643	2062723	2063889	2064161
CSK29544_RS09690	mRNA	NZ_CP011047.1	+	rodZ	cytoskeleton protein RodZ	2064207	2064308	2065324	2065324
CSK29544_RS09695	mRNA	NZ_CP011047.1	+	ispG	flavodoxin-dependent (E)-4-hydroxy-3-methylbut-2-enyl-diphosphate synthase	2065325	2065351	2066469	2066583
CSK29544_RS09700	mRNA	NZ_CP011047.1	+	hisS	histidine--tRNA ligase	2066584	2066584	2067858	2067887
CSK29544_RS09705	mRNA	NZ_CP011047.1	+	CSK29544_RS09705	YfgM family protein	2067891	2067894	2068514	2068524
CSK29544_RS09710	mRNA	NZ_CP011047.1	+	bamB	outer membrane protein assembly factor BamB	2068525	2068525	2069706	2069706
CSK29544_RS09715	mRNA	NZ_CP011047.1	+	der	ribosome biogenesis GTPase Der	2069707	2069827	2071305	2071305
CSK29544_RS09720	mRNA	NZ_CP011047.1	+	CSK29544_RS09720	zinc ribbon domain-containing protein	2071306	2071356	2071577	2071847
CSK29544_RS09730	mRNA	NZ_CP011047.1	-	CSK29544_RS09730	M4 family metallopeptidase	2073031	2072949	2071924	-
CSK29544_RS09735	mRNA	NZ_CP011047.1	-	xseA	exodeoxyribonuclease VII large subunit	2074425	2074405	2073032	2073032
CSK29544_RS09740	mRNA	NZ_CP011047.1	+	guaB	IMP dehydrogenase	2074549	2074576	2076042	2076042
CSK29544_RS09745	mRNA	NZ_CP011047.1	+	guaA	glutamine-hydrolyzing GMP synthase	2076043	2076109	2077686	2077734
CSK29544_RS09755	mRNA	NZ_CP011047.1	+	CSK29544_RS09755	L-serine ammonia-lyase%2C iron-sulfur-dependent%2C subunit alpha	2078746	2078746	2080056	2080056
CSK29544_RS09765	mRNA	NZ_CP011047.1	+	CSK29544_RS09765	EAL domain-containing protein	2080349	2080737	2082974	2082974
CSK29544_RS22700	mRNA	NZ_CP011047.1	-	CSK29544_RS22700	DUF2633 family protein	2080411	2080381	2080178	2080141
CSK29544_RS09770	mRNA	NZ_CP011047.1	-	ppx	exopolyphosphatase	2084550	2084550	2083009	2083009
CSK29544_RS09775	mRNA	NZ_CP011047.1	-	ppk1	polyphosphate kinase 1	2086698	2086614	2084554	2084551
CSK29544_RS09785	mRNA	NZ_CP011047.1	-	purM	phosphoribosylformylglycinamidine cyclo-ligase	2088557	2088531	2087494	-
CSK29544_RS09790	mRNA	NZ_CP011047.1	+	upp	uracil phosphoribosyltransferase	2088734	2088764	2089390	2089390
CSK29544_RS09795	mRNA	NZ_CP011047.1	+	uraA	uracil permease	2089429	2089472	2090761	2090844
CSK29544_RS09800	mRNA	NZ_CP011047.1	+	hda	DnaA inactivator Hda	2090849	2090857	2091558	2091582
CSK29544_RS09805	mRNA	NZ_CP011047.1	-	arsC	arsenate reductase (glutaredoxin)	2091977	2091966	2091610	2091425
CSK29544_RS09810	mRNA	NZ_CP011047.1	-	bepA	beta-barrel assembly-enhancing protease	2093529	2093444	2091978	2091978
CSK29544_RS09815	mRNA	NZ_CP011047.1	+	CSK29544_RS09815	AI-2E family transporter	2093668	2093668	2094732	2094732
CSK29544_RS09820	mRNA	NZ_CP011047.1	-	bcp	thioredoxin-dependent thiol peroxidase	2095250	2095248	2094778	2094597
CSK29544_RS09830	mRNA	NZ_CP011047.1	+	dapA	4-hydroxy-tetrahydrodipicolinate synthase	2095788	2095968	2096846	2096857
CSK29544_RS09825	mRNA	NZ_CP011047.1	-	CSK29544_RS09825	glycine cleavage system transcriptional repressor	2095887	2095820	2095251	2095251
CSK29544_RS09835	mRNA	NZ_CP011047.1	+	bamC	outer membrane protein assembly factor BamC	2096859	2096863	2097897	2097897
CSK29544_RS09840	mRNA	NZ_CP011047.1	+	CSK29544_RS09840	phosphoribosylaminoimidazolesuccinocarboxamide synthase	2097939	2098027	2098740	2098753
CSK29544_RS09845	mRNA	NZ_CP011047.1	+	CSK29544_RS09845	neutral zinc metallopeptidase	2098854	2098869	2099729	2099774
CSK29544_RS09850	mRNA	NZ_CP011047.1	+	CSK29544_RS09850	GNAT family N-acetyltransferase	2099775	2099778	2101772	2101833
CSK29544_RS09855	mRNA	NZ_CP011047.1	+	ypfH	esterase	2101836	2101846	2102544	2102588
CSK29544_RS09860	mRNA	NZ_CP011047.1	-	CSK29544_RS09860	YpfN family protein	2102818	2102792	2102604	2102373
CSK29544_RS09865	mRNA	NZ_CP011047.1	-	dapE	succinyl-diaminopimelate desuccinylase	2103952	2103948	2102821	2102821
CSK29544_RS09870	mRNA	NZ_CP011047.1	-	CSK29544_RS09870	ArsC family reductase	2104368	2104309	2103953	2103953
CSK29544_RS24185	mRNA	NZ_CP011047.1	+	ypfM	protein YpfM	2105715	2105818	2105877	2105957
CSK29544_RS09890	mRNA	NZ_CP011047.1	-	acrD	multidrug efflux RND transporter permease AcrD	2109101	2109101	2105985	2105983
CSK29544_RS09895	mRNA	NZ_CP011047.1	-	narP	nitrate/nitrite response regulator protein NarP	2109926	2109880	2109236	2109169
CSK29544_RS09900	mRNA	NZ_CP011047.1	+	nudK	GDP-mannose pyrophosphatase NudK	2109970	2110077	2110652	2110652
CSK29544_RS09905	mRNA	NZ_CP011047.1	+	CSK29544_RS09905	DUF1176 domain-containing protein	2110675	2110782	2111825	2111825
CSK29544_RS09910	mRNA	NZ_CP011047.1	+	CSK29544_RS09910	hypothetical protein	2111893	2111901	2112845	2112904
CSK29544_RS09915	mRNA	NZ_CP011047.1	+	CSK29544_RS09915	hypothetical protein	2113060	2113066	2113434	-
CSK29544_RS09925	mRNA	NZ_CP011047.1	-	tkt	transketolase	2116119	2116119	2114125	2114068
CSK29544_RS09930	mRNA	NZ_CP011047.1	-	tal	transaldolase	2117153	2117090	2116140	2116120
CSK29544_RS09935	mRNA	NZ_CP011047.1	+	maeB	NADP-dependent oxaloacetate-decarboxylating malate dehydrogenase	2117254	2117372	2119651	2119943
CSK29544_RS09950	mRNA	NZ_CP011047.1	-	fepD	Fe(3+)-siderophore ABC transporter permease	2122689	2122655	2121648	-
CSK29544_RS09955	mRNA	NZ_CP011047.1	+	entS	enterobactin transporter EntS	2122738	2122763	2124007	2124012
CSK29544_RS09960	mRNA	NZ_CP011047.1	-	fepB	Fe2+-enterobactin ABC transporter substrate-binding protein	2125004	2124992	2124033	2124033
CSK29544_RS09965	mRNA	NZ_CP011047.1	+	entC	isochorismate synthase EntC	2125148	2125179	2126345	2126345
CSK29544_RS09970	mRNA	NZ_CP011047.1	+	CSK29544_RS09970	(2%2C3-dihydroxybenzoyl)adenylate synthase	2126346	2126356	2127960	2127960
CSK29544_RS09975	mRNA	NZ_CP011047.1	+	CSK29544_RS09975	isochorismatase	2127966	2127970	2128839	-
CSK29544_RS09990	mRNA	NZ_CP011047.1	+	cstA	carbon starvation protein CstA	2130485	2130515	2132620	2132639
CSK29544_RS09995	mRNA	NZ_CP011047.1	+	CSK29544_RS09995	YbdD/YjiX family protein	2132683	2133041	2133238	2133241
CSK29544_RS10000	mRNA	NZ_CP011047.1	-	CSK29544_RS10000	helix-turn-helix domain-containing protein	2133629	2133629	2133249	2133159
CSK29544_RS10005	mRNA	NZ_CP011047.1	-	CSK29544_RS10005	hypothetical protein	2133907	2133907	2133644	2133630
CSK29544_RS10010	mRNA	NZ_CP011047.1	-	CSK29544_RS10010	MFS transporter	2135365	2135324	2134089	2134082
CSK29544_RS10015	mRNA	NZ_CP011047.1	-	CSK29544_RS10015	oxidoreductase	2136538	2136527	2135439	2135413
CSK29544_RS10030	mRNA	NZ_CP011047.1	+	CSK29544_RS10030	sugar ABC transporter substrate-binding protein	2139309	2139309	2140373	-
CSK29544_RS10040	mRNA	NZ_CP011047.1	-	mtnK	S-methyl-5-thioribose kinase	2143018	2142982	2141783	2141783
CSK29544_RS10045	mRNA	NZ_CP011047.1	+	mtnA	S-methyl-5-thioribose-1-phosphate isomerase	2143074	2143088	2144107	2144423
CSK29544_RS10050	mRNA	NZ_CP011047.1	-	hemF	oxygen-dependent coproporphyrinogen oxidase	2145043	2145043	2144138	2143949
CSK29544_RS10060	mRNA	NZ_CP011047.1	+	CSK29544_RS10060	GNAT family acetyltransferase	2145980	2146136	2146561	2146795
CSK29544_RS10055	mRNA	NZ_CP011047.1	-	amiA	N-acetylmuramoyl-L-alanine amidase AmiA	2146017	2145921	2145046	2145044
CSK29544_RS10065	mRNA	NZ_CP011047.1	-	CSK29544_RS10065	YgiW/YdeI family stress tolerance OB fold protein	2147039	2146998	2146600	2146276
CSK29544_RS10070	mRNA	NZ_CP011047.1	+	CSK29544_RS10070	DUF2919 domain-containing protein	2147082	2147097	2147531	2147531
CSK29544_RS10075	mRNA	NZ_CP011047.1	+	CSK29544_RS10075	RpoE-regulated lipoprotein	2147532	2147594	2148178	2148246
CSK29544_RS10080	mRNA	NZ_CP011047.1	+	CSK29544_RS10080	Dyp-type peroxidase	2148269	2148269	2149171	2149171
CSK29544_RS10085	mRNA	NZ_CP011047.1	+	CSK29544_RS10085	sulfate ABC transporter substrate-binding protein	2149314	2149331	2150347	-
CSK29544_RS10105	mRNA	NZ_CP011047.1	+	cysM	cysteine synthase CysM	2153249	2153250	2154161	2154234
CSK29544_RS10110	mRNA	NZ_CP011047.1	-	crr	PTS glucose transporter subunit IIA	2154903	2154860	2154357	2154328
CSK29544_RS10115	mRNA	NZ_CP011047.1	-	ptsI	phosphoenolpyruvate-protein phosphotransferase PtsI	2156631	2156631	2154904	2154904
CSK29544_RS10120	mRNA	NZ_CP011047.1	-	ptsH	phosphocarrier protein Hpr	2157043	2156932	2156675	2156634
CSK29544_RS10125	mRNA	NZ_CP011047.1	-	cysK	cysteine synthase A	2158287	2158287	2157316	2157073
CSK29544_RS10130	mRNA	NZ_CP011047.1	-	cysZ	sulfate transporter CysZ	2159226	2159195	2158434	2158288
CSK29544_RS10135	mRNA	NZ_CP011047.1	+	zipA	cell division protein ZipA	2159391	2159426	2160385	2160385
CSK29544_RS10140	mRNA	NZ_CP011047.1	+	ligA	NAD-dependent DNA ligase LigA	2160386	2160454	2162472	2162472
CSK29544_RS10145	mRNA	NZ_CP011047.1	+	CSK29544_RS10145	DUF3820 family protein	2162473	2162474	2162689	2162752
CSK29544_RS10150	mRNA	NZ_CP011047.1	-	CSK29544_RS10150	FlxA-like family protein	2163102	2163102	2162770	-
CSK29544_RS24190	mRNA	NZ_CP011047.1	+	CSK29544_RS24190	hypothetical protein	2163871	2163871	2164098	-
CSK29544_RS10180	mRNA	NZ_CP011047.1	-	CSK29544_RS10180	putative DNA-binding transcriptional regulator	2165926	2165925	2165536	2165536
CSK29544_RS10185	mRNA	NZ_CP011047.1	-	CSK29544_RS10185	putative DNA-binding transcriptional regulator	2166352	2166288	2165929	2165929
CSK29544_RS24555	mRNA	NZ_CP011047.1	+	CSK29544_RS24555	hypothetical protein	2166855	2166874	2167137	2167436
CSK29544_RS10215	mRNA	NZ_CP011047.1	+	CSK29544_RS10215	Nramp family divalent metal transporter	2171220	2171421	2172659	2172664
CSK29544_RS10210	mRNA	NZ_CP011047.1	-	CSK29544_RS10210	NupC/NupG family nucleoside CNT transporter	2171223	2171064	2169880	2169856
CSK29544_RS10220	mRNA	NZ_CP011047.1	-	CSK29544_RS10220	DUF2502 domain-containing protein	2173215	2173080	2172724	2172713
CSK29544_RS10225	mRNA	NZ_CP011047.1	-	mgrA	L-glyceraldehyde 3-phosphate reductase	2174291	2174205	2173216	2173216
CSK29544_RS10230	mRNA	NZ_CP011047.1	+	CSK29544_RS10230	pyruvate decarboxylase	2174412	2174426	2176090	2176243
CSK29544_RS10235	mRNA	NZ_CP011047.1	+	glk	glucokinase	2176244	2176244	2177209	2177299
CSK29544_RS10240	mRNA	NZ_CP011047.1	-	CSK29544_RS10240	LytTR family DNA-binding domain-containing protein	2177989	2177977	2177246	2177243
CSK29544_RS10245	mRNA	NZ_CP011047.1	-	CSK29544_RS10245	sensor histidine kinase	2179692	2179681	2177990	2177990
CSK29544_RS10250	mRNA	NZ_CP011047.1	-	CSK29544_RS10250	DUF1479 domain-containing protein	2181040	2181001	2179760	2179755
CSK29544_RS10255	mRNA	NZ_CP011047.1	+	alaC	alanine transaminase	2181190	2181243	2182484	2182490
CSK29544_RS10260	mRNA	NZ_CP011047.1	+	CSK29544_RS10260	cupin domain-containing protein	2182936	2182945	2183301	2183531
CSK29544_RS10265	mRNA	NZ_CP011047.1	-	CSK29544_RS10265	magnesium and cobalt transport protein CorA	2184309	2184247	2183279	2183110
CSK29544_RS10270	mRNA	NZ_CP011047.1	-	CSK29544_RS10270	LysR family transcriptional regulator	2185225	2185213	2184341	2184341
CSK29544_RS10275	mRNA	NZ_CP011047.1	+	budA	acetolactate decarboxylase	2185299	2185320	2186099	2186113
CSK29544_RS10280	mRNA	NZ_CP011047.1	+	alsS	acetolactate synthase AlsS	2186114	2186121	2187800	2187806
CSK29544_RS10285	mRNA	NZ_CP011047.1	+	CSK29544_RS10285	(S)-acetoin forming diacetyl reductase	2187821	2187821	2188591	2188621
CSK29544_RS10290	mRNA	NZ_CP011047.1	-	aqpZ	aquaporin Z	2189592	2189571	2188876	2188876
CSK29544_RS22725	mRNA	NZ_CP011047.1	-	CSK29544_RS22725	DUF987 domain-containing protein	2191324	2191324	2191103	-
CSK29544_RS10305	mRNA	NZ_CP011047.1	-	CSK29544_RS10305	RadC family protein	2191809	2191809	2191333	2191325
CSK29544_RS10325	mRNA	NZ_CP011047.1	-	CSK29544_RS10325	hypothetical protein	2193862	2193852	2193592	2193529
CSK29544_RS10330	mRNA	NZ_CP011047.1	-	CSK29544_RS10330	hypothetical protein	2194246	2194204	2193932	2193932
CSK29544_RS10340	mRNA	NZ_CP011047.1	-	CSK29544_RS10340	50S ribosome-binding GTPase	2196143	2196143	2195259	2195259
CSK29544_RS10345	mRNA	NZ_CP011047.1	+	CSK29544_RS10345	hypothetical protein	2196225	2196225	2197184	2197199
CSK29544_RS10355	mRNA	NZ_CP011047.1	-	CSK29544_RS10355	site-specific integrase	2199447	2199438	2198152	2198152
CSK29544_RS10360	mRNA	NZ_CP011047.1	-	CSK29544_RS10360	excisionase family protein	2199725	2199720	2199472	2199451
CSK29544_RS10365	mRNA	NZ_CP011047.1	-	CSK29544_RS10365	hypothetical protein	2200400	2200375	2199761	2199761
CSK29544_RS10370	mRNA	NZ_CP011047.1	-	CSK29544_RS10370	hypothetical protein	2200748	2200748	2200401	2200401
CSK29544_RS23855	mRNA	NZ_CP011047.1	-	CSK29544_RS23855	DUF551 domain-containing protein	2201498	2201493	2201092	2200749
CSK29544_RS22730	mRNA	NZ_CP011047.1	-	CSK29544_RS22730	DUF2737 family protein	2202398	2202398	2202237	-
CSK29544_RS24200	mRNA	NZ_CP011047.1	-	CSK29544_RS24200	hypothetical protein	2202714	2202714	2202409	2202409
CSK29544_RS10390	mRNA	NZ_CP011047.1	-	CSK29544_RS10390	3'-5' exoribonuclease	2203288	2203280	2202732	2202715
CSK29544_RS10430	mRNA	NZ_CP011047.1	+	CSK29544_RS10430	IS3 family transposase	2206172	2206232	2207400	2207420
CSK29544_RS10440	mRNA	NZ_CP011047.1	-	CSK29544_RS10440	hypothetical protein	2208258	2208237	2208058	2208058
CSK29544_RS10445	mRNA	NZ_CP011047.1	-	CSK29544_RS10445	pentapeptide repeat-containing protein	2208866	2208866	2208282	2208282
CSK29544_RS10450	mRNA	NZ_CP011047.1	-	CSK29544_RS10450	hypothetical protein	2209186	2209186	2208884	2208884
CSK29544_RS22750	mRNA	NZ_CP011047.1	-	CSK29544_RS22750	hypothetical protein	2210050	2209891	2209646	2209641
CSK29544_RS10460	mRNA	NZ_CP011047.1	-	CSK29544_RS10460	LexA family transcriptional regulator	2210854	2210854	2210195	2210173
CSK29544_RS10465	mRNA	NZ_CP011047.1	+	CSK29544_RS10465	helix-turn-helix domain-containing protein	2210962	2210968	2211183	2211195
CSK29544_RS10470	mRNA	NZ_CP011047.1	+	CSK29544_RS10470	hypothetical protein	2211196	2211298	2211579	2211602
CSK29544_RS24205	mRNA	NZ_CP011047.1	+	CSK29544_RS24205	DUF2740 family protein	2211611	2211614	2211760	-
CSK29544_RS22045	mRNA	NZ_CP011047.1	+	CSK29544_RS22045	hypothetical protein	2213979	2213979	2214563	2214581
CSK29544_RS10490	mRNA	NZ_CP011047.1	+	CSK29544_RS10490	hypothetical protein	2214638	2214711	2215196	-
CSK29544_RS10555	mRNA	NZ_CP011047.1	+	CSK29544_RS10555	lysozyme	2220353	2220353	2220841	-
CSK29544_RS10580	mRNA	NZ_CP011047.1	+	CSK29544_RS10580	terminase small subunit	2224605	2224609	2225106	2225106
CSK29544_RS10590	mRNA	NZ_CP011047.1	+	CSK29544_RS10590	phage major capsid protein	2226827	2226827	2228767	2228769
CSK29544_RS10610	mRNA	NZ_CP011047.1	+	CSK29544_RS10610	phage head closure protein	2231675	2231687	2232025	-
CSK29544_RS10625	mRNA	NZ_CP011047.1	+	CSK29544_RS10625	major tail subunit	2232864	2232867	2233337	2233337
CSK29544_RS10630	mRNA	NZ_CP011047.1	+	CSK29544_RS10630	phage tail assembly chaperone	2233379	2233385	2233780	2233780
CSK29544_RS10635	mRNA	NZ_CP011047.1	+	CSK29544_RS10635	DUF4035 domain-containing protein	2233781	2233804	2234073	2234204
CSK29544_RS10640	mRNA	NZ_CP011047.1	-	CSK29544_RS10640	Arc family DNA-binding protein	2234467	2234453	2234079	2233759
CSK29544_RS10645	mRNA	NZ_CP011047.1	+	CSK29544_RS10645	Arc family DNA-binding protein	2234549	2234567	2234740	-
CSK29544_RS22770	mRNA	NZ_CP011047.1	+	CSK29544_RS22770	Rha family transcriptional regulator	2235529	2235531	2236268	2236268
CSK29544_RS24225	mRNA	NZ_CP011047.1	+	CSK29544_RS24225	hypothetical protein	2236370	2236379	2236903	2236903
CSK29544_RS10665	mRNA	NZ_CP011047.1	+	CSK29544_RS10665	phage tail tape measure protein	2236973	2236980	2240306	2240306
CSK29544_RS10695	mRNA	NZ_CP011047.1	+	CSK29544_RS10695	hypothetical protein	2246258	2246258	2246941	2246941
CSK29544_RS24575	mRNA	NZ_CP011047.1	+	CSK29544_RS24575	tail fiber protein	2246980	2246980	2247870	-
CSK29544_RS10715	mRNA	NZ_CP011047.1	-	CSK29544_RS10715	IS5 family transposase	2250690	2250675	2249707	2249707
CSK29544_RS10720	mRNA	NZ_CP011047.1	-	CSK29544_RS10720	GIY-YIG nuclease family protein	2252329	2252329	2251079	2251079
CSK29544_RS10725	mRNA	NZ_CP011047.1	-	CSK29544_RS10725	ATP-dependent helicase	2254340	2254340	2252331	2252330
CSK29544_RS10730	mRNA	NZ_CP011047.1	-	CSK29544_RS10730	N-6 DNA methylase	2257086	2257075	2254397	2254341
CSK29544_RS10740	mRNA	NZ_CP011047.1	-	CSK29544_RS10740	DUF262 domain-containing protein	2261112	2261112	2259202	-
CSK29544_RS10775	mRNA	NZ_CP011047.1	+	CSK29544_RS10775	AAA family ATPase	2264137	2264202	2266955	2266955
CSK29544_RS10780	mRNA	NZ_CP011047.1	-	CSK29544_RS10780	integrase arm-type DNA-binding domain-containing protein	2268267	2268267	2267005	2267005
CSK29544_RS10795	mRNA	NZ_CP011047.1	-	CSK29544_RS10795	formate/nitrite transporter family protein	2270941	2270941	2269991	2269991
CSK29544_RS10800	mRNA	NZ_CP011047.1	+	ccmA	cytochrome c biogenesis heme-transporting ATPase CcmA	2271130	2271139	2271753	-
CSK29544_RS10810	mRNA	NZ_CP011047.1	+	CSK29544_RS10810	heme ABC transporter permease	2272410	2272449	2273180	-
CSK29544_RS10845	mRNA	NZ_CP011047.1	+	mlaA	phospholipid-binding lipoprotein MlaA	2278002	2278025	2278780	2278830
CSK29544_RS10850	mRNA	NZ_CP011047.1	-	fadL	long-chain fatty acid transporter FadL	2280338	2280267	2278906	2278891
CSK29544_RS10855	mRNA	NZ_CP011047.1	+	CSK29544_RS10855	YfcZ/YiiS family protein	2280369	2280626	2280910	2280916
CSK29544_RS10860	mRNA	NZ_CP011047.1	+	fadI	acetyl-CoA C-acyltransferase FadI	2281042	2281078	2282388	-
CSK29544_RS10870	mRNA	NZ_CP011047.1	+	sixA	phosphohistidine phosphatase SixA	2284742	2284746	2285234	2285247
CSK29544_RS10875	mRNA	NZ_CP011047.1	-	smrB	endonuclease SmrB	2285867	2285856	2285305	2285296
CSK29544_RS10880	mRNA	NZ_CP011047.1	+	prmB	50S ribosomal protein L3 N(5)-glutamine methyltransferase	2285998	2286018	2286950	2287014
CSK29544_RS10885	mRNA	NZ_CP011047.1	+	aroC	chorismate synthase	2287015	2287015	2288100	2288100
CSK29544_RS10890	mRNA	NZ_CP011047.1	+	mepA	penicillin-insensitive murein endopeptidase	2288101	2288105	2288929	2288934
CSK29544_RS10895	mRNA	NZ_CP011047.1	+	CSK29544_RS10895	sulfite exporter TauE/SafE family protein	2288949	2288951	2289748	-
CSK29544_RS10905	mRNA	NZ_CP011047.1	+	CSK29544_RS10905	YfcL family protein	2290315	2290322	2290600	2290607
CSK29544_RS10915	mRNA	NZ_CP011047.1	+	fabB	beta-ketoacyl-ACP synthase I	2292673	2292855	2294072	2294093
CSK29544_RS10910	mRNA	NZ_CP011047.1	-	mnmC	bifunctional tRNA (5-methylaminomethyl-2-thiouridine)(34)-methyltransferase MnmD/FAD-dependent 5-carboxymethylaminomethyl-2-thiouridine(34) oxidoreductase MnmC	2292711	2292697	2290685	2290642
CSK29544_RS10920	mRNA	NZ_CP011047.1	+	CSK29544_RS10920	S8 family serine peptidase	2294642	2294642	2297416	2297416
CSK29544_RS10925	mRNA	NZ_CP011047.1	-	flk	flagella biosynthesis regulator Flk	2298533	2298477	2297470	2297462
CSK29544_RS10930	mRNA	NZ_CP011047.1	+	pdxB	4-phosphoerythronate dehydrogenase PdxB	2298578	2298597	2299733	2299733
CSK29544_RS10935	mRNA	NZ_CP011047.1	+	CSK29544_RS10935	aspartate-semialdehyde dehydrogenase	2299734	2299801	2300814	-
CSK29544_RS10945	mRNA	NZ_CP011047.1	+	CSK29544_RS10945	DedA family protein	2301652	2301652	2302311	2302351
CSK29544_RS10950	mRNA	NZ_CP011047.1	+	accD	acetyl-CoA carboxylase%2C carboxyltransferase subunit beta	2302401	2302462	2303382	2303382
CSK29544_RS10955	mRNA	NZ_CP011047.1	+	folC	bifunctional tetrahydrofolate synthase/dihydrofolate synthase	2303383	2303453	2304721	-
CSK29544_RS10965	mRNA	NZ_CP011047.1	+	cvpA	colicin V production protein	2305434	2305666	2306151	2306190
CSK29544_RS10970	mRNA	NZ_CP011047.1	+	purF	amidophosphoribosyltransferase	2306191	2306191	2307708	2307720
CSK29544_RS10975	mRNA	NZ_CP011047.1	+	CSK29544_RS10975	UbiX family flavin prenyltransferase	2307815	2307820	2308389	2308401
CSK29544_RS10980	mRNA	NZ_CP011047.1	+	argT	lysine/arginine/ornithine ABC transporter substrate-binding protein ArgT	2308549	2308666	2309448	2309668
CSK29544_RS10985	mRNA	NZ_CP011047.1	+	hisJ	histidine ABC transporter substrate-binding protein HisJ	2309681	2309684	2310466	2310466
CSK29544_RS10990	mRNA	NZ_CP011047.1	+	CSK29544_RS10990	histidine ABC transporter permease HisQ	2310467	2310540	2311226	-
CSK29544_RS11000	mRNA	NZ_CP011047.1	+	hisP	histidine ABC transporter ATP-binding protein HisP	2311950	2311950	2312723	2312779
CSK29544_RS11010	mRNA	NZ_CP011047.1	-	CSK29544_RS11010	hypothetical protein	2314231	2314092	2313388	-
CSK29544_RS11015	mRNA	NZ_CP011047.1	-	CSK29544_RS11015	TIGR01777 family oxidoreductase	2315135	2315134	2314232	2314232
CSK29544_RS11025	mRNA	NZ_CP011047.1	+	yfcF	glutathione transferase	2316036	2316047	2316691	2316745
CSK29544_RS11030	mRNA	NZ_CP011047.1	+	yfcE	phosphodiesterase	2316750	2316751	2317302	2317308
CSK29544_RS11035	mRNA	NZ_CP011047.1	+	yfcD	NUDIX hydrolase YfcD	2317311	2317357	2317941	2318052
CSK29544_RS11040	mRNA	NZ_CP011047.1	-	CSK29544_RS11040	TetR/AcrR family transcriptional regulator	2318594	2318584	2317997	2317997
CSK29544_RS11045	mRNA	NZ_CP011047.1	+	CSK29544_RS11045	RamA family antibiotic efflux transcriptional regulator	2318731	2318857	2319201	2319201
CSK29544_RS11050	mRNA	NZ_CP011047.1	+	CSK29544_RS11050	DUF1158 domain-containing protein	2319259	2319270	2319521	2319521
CSK29544_RS11055	mRNA	NZ_CP011047.1	-	pta	phosphate acetyltransferase	2321725	2321725	2319587	2319558
CSK29544_RS11065	mRNA	NZ_CP011047.1	+	CSK29544_RS11065	DUF412 domain-containing protein	2322735	2323345	2323800	2323874
CSK29544_RS11060	mRNA	NZ_CP011047.1	-	ackA	acetate kinase	2323222	2323010	2321808	2321727
CSK29544_RS11070	mRNA	NZ_CP011047.1	+	CSK29544_RS11070	YfbU family protein	2323877	2323887	2324381	2324385
CSK29544_RS11075	mRNA	NZ_CP011047.1	+	CSK29544_RS11075	sugar phosphatase	2324388	2324394	2325053	2325053
CSK29544_RS11080	mRNA	NZ_CP011047.1	+	CSK29544_RS11080	SLC13 family permease	2325054	2325159	2326991	2326996
CSK29544_RS11085	mRNA	NZ_CP011047.1	-	yfbR	5'-deoxynucleotidase	2327596	2327596	2326997	2326638
CSK29544_RS11090	mRNA	NZ_CP011047.1	-	alaA	alanine transaminase AlaA	2328927	2328891	2327677	2327597
CSK29544_RS11095	mRNA	NZ_CP011047.1	+	lrhA	transcriptional regulator LrhA	2329399	2329843	2330778	2330803
CSK29544_RS11100	mRNA	NZ_CP011047.1	+	nuoA	NADH-quinone oxidoreductase subunit NuoA	2331105	2331397	2331846	2331846
CSK29544_RS11105	mRNA	NZ_CP011047.1	+	CSK29544_RS11105	NADH-quinone oxidoreductase subunit B	2331847	2331862	2332536	2332623
CSK29544_RS11110	mRNA	NZ_CP011047.1	+	nuoC	NADH-quinone oxidoreductase subunit C/D	2332624	2332624	2334435	2334435
CSK29544_RS11115	mRNA	NZ_CP011047.1	+	nuoE	NADH-quinone oxidoreductase subunit NuoE	2334436	2334438	2334938	-
CSK29544_RS11125	mRNA	NZ_CP011047.1	+	nuoG	NADH-quinone oxidoreductase subunit NuoG	2336318	2336327	2339053	-
CSK29544_RS11135	mRNA	NZ_CP011047.1	+	nuoI	NADH-quinone oxidoreductase subunit NuoI	2340031	2340045	2340587	2340587
CSK29544_RS11140	mRNA	NZ_CP011047.1	+	nuoJ	NADH-quinone oxidoreductase subunit J	2340588	2340598	2341161	-
CSK29544_RS11155	mRNA	NZ_CP011047.1	+	nuoM	NADH-quinone oxidoreductase subunit M	2343348	2343451	2344980	2344980
CSK29544_RS11160	mRNA	NZ_CP011047.1	+	nuoN	NADH-quinone oxidoreductase subunit NuoN	2344981	2344987	2346444	2346470
CSK29544_RS11165	mRNA	NZ_CP011047.1	-	rnz	ribonuclease Z	2347423	2347411	2346497	2346494
CSK29544_RS11170	mRNA	NZ_CP011047.1	+	CSK29544_RS11170	GNAT family N-acetyltransferase	2347468	2347485	2347955	2348004
CSK29544_RS11175	mRNA	NZ_CP011047.1	+	elaB	stress response protein ElaB	2348005	2348005	2348316	2348324
CSK29544_RS11180	mRNA	NZ_CP011047.1	+	menF	isochorismate synthase MenF	2348412	2348420	2349709	2349771
CSK29544_RS11185	mRNA	NZ_CP011047.1	+	menD	2-succinyl-5-enolpyruvyl-6-hydroxy-3-cyclohexene-1-carboxylic-acid synthase	2349784	2349794	2351461	-
CSK29544_RS11195	mRNA	NZ_CP011047.1	+	menB	1%2C4-dihydroxy-2-naphthoyl-CoA synthase	2352226	2352238	2353095	-
CSK29544_RS11210	mRNA	NZ_CP011047.1	-	CSK29544_RS11210	DUF2238 domain-containing protein	2356053	2356051	2355428	2355244
CSK29544_RS11215	mRNA	NZ_CP011047.1	-	CSK29544_RS11215	tripartite tricarboxylate transporter permease	2357686	2357675	2356158	2356158
CSK29544_RS11220	mRNA	NZ_CP011047.1	-	CSK29544_RS11220	tripartite tricarboxylate transporter TctB family protein	2358132	2358118	2357687	2357687
CSK29544_RS11230	mRNA	NZ_CP011047.1	+	CSK29544_RS11230	tyrosine-type recombinase/integrase	2359310	2359373	2360614	2360806
CSK29544_RS11225	mRNA	NZ_CP011047.1	-	CSK29544_RS11225	tripartite tricarboxylate transporter substrate binding protein	2359377	2359113	2358133	2358133
CSK29544_RS11235	mRNA	NZ_CP011047.1	-	CSK29544_RS11235	hypothetical protein	2361171	2361171	2360824	2360824
CSK29544_RS11240	mRNA	NZ_CP011047.1	-	CSK29544_RS11240	hypothetical protein	2361507	2361459	2361205	2361205
CSK29544_RS22810	mRNA	NZ_CP011047.1	-	CSK29544_RS22810	DUF2737 family protein	2362934	2362934	2362773	-
CSK29544_RS11260	mRNA	NZ_CP011047.1	-	CSK29544_RS11260	hypothetical protein	2363165	2363164	2362967	2362935
CSK29544_RS11275	mRNA	NZ_CP011047.1	-	CSK29544_RS11275	hypothetical protein	2365104	2365080	2364772	-
CSK29544_RS22815	mRNA	NZ_CP011047.1	-	CSK29544_RS22815	protease FtsH-inhibitory lysogeny factor CIII	2365462	2365446	2365309	-
CSK29544_RS11285	mRNA	NZ_CP011047.1	-	CSK29544_RS11285	hypothetical protein	2366055	2366036	2365857	2365792
CSK29544_RS11295	mRNA	NZ_CP011047.1	-	CSK29544_RS11295	hypothetical protein	2367346	2367346	2366987	-
CSK29544_RS11300	mRNA	NZ_CP011047.1	-	CSK29544_RS11300	helix-turn-helix transcriptional regulator	2368690	2368684	2367995	2367969
CSK29544_RS11305	mRNA	NZ_CP011047.1	+	CSK29544_RS11305	helix-turn-helix transcriptional regulator	2368783	2368783	2369010	2369019
CSK29544_RS11310	mRNA	NZ_CP011047.1	+	CSK29544_RS11310	hypothetical protein	2369020	2369123	2369398	2369431
CSK29544_RS22065	mRNA	NZ_CP011047.1	+	CSK29544_RS22065	GIY-YIG nuclease family protein	2369432	2369432	2370148	2370148
CSK29544_RS11320	mRNA	NZ_CP011047.1	+	CSK29544_RS11320	hypothetical protein	2370149	2370160	2371035	-
CSK29544_RS11330	mRNA	NZ_CP011047.1	+	CSK29544_RS11330	hypothetical protein	2371725	2372129	2372467	-
CSK29544_RS11340	mRNA	NZ_CP011047.1	+	CSK29544_RS11340	DUF551 domain-containing protein	2372770	2372772	2373560	2373707
CSK29544_RS11345	mRNA	NZ_CP011047.1	+	CSK29544_RS11345	hypothetical protein	2373708	2373708	2374193	-
CSK29544_RS11400	mRNA	NZ_CP011047.1	+	CSK29544_RS11400	hypothetical protein	2379024	2379038	2379259	2379259
CSK29544_RS11405	mRNA	NZ_CP011047.1	+	CSK29544_RS11405	lysozyme	2379260	2379274	2379762	-
CSK29544_RS22830	mRNA	NZ_CP011047.1	+	CSK29544_RS22830	HNH endonuclease	2380274	2380329	2380709	2380709
CSK29544_RS11415	mRNA	NZ_CP011047.1	+	CSK29544_RS11415	DNA-binding protein	2380926	2381118	2381819	2381819
CSK29544_RS11425	mRNA	NZ_CP011047.1	+	CSK29544_RS11425	terminase small subunit	2382228	2382345	2382902	-
CSK29544_RS11420	mRNA	NZ_CP011047.1	-	CSK29544_RS11420	hypothetical protein	2382473	2382324	2381890	2381352
CSK29544_RS11435	mRNA	NZ_CP011047.1	+	CSK29544_RS11435	hypothetical protein	2384533	2384569	2384751	2384751
CSK29544_RS11440	mRNA	NZ_CP011047.1	+	CSK29544_RS11440	DUF1073 domain-containing protein	2384755	2384762	2386102	-
CSK29544_RS11450	mRNA	NZ_CP011047.1	+	CSK29544_RS11450	hypothetical protein	2387822	2387836	2389110	-
CSK29544_RS11460	mRNA	NZ_CP011047.1	+	CSK29544_RS11460	DUF6260 family protein	2389577	2389577	2390674	2390674
CSK29544_RS11465	mRNA	NZ_CP011047.1	+	CSK29544_RS11465	hypothetical protein	2390675	2390685	2390981	2390981
CSK29544_RS11470	mRNA	NZ_CP011047.1	+	CSK29544_RS11470	hypothetical protein	2390982	2391041	2391442	2391456
CSK29544_RS11475	mRNA	NZ_CP011047.1	+	CSK29544_RS11475	hypothetical protein	2391459	2391615	2391965	2391965
CSK29544_RS11480	mRNA	NZ_CP011047.1	+	CSK29544_RS11480	hypothetical protein	2391966	2391968	2392339	-
CSK29544_RS22850	mRNA	NZ_CP011047.1	+	CSK29544_RS22850	HNH endonuclease	2392770	2392821	2393363	2393363
CSK29544_RS11495	mRNA	NZ_CP011047.1	+	CSK29544_RS11495	Ig-like domain-containing protein	2393426	2393430	2394173	2394173
CSK29544_RS11500	mRNA	NZ_CP011047.1	+	CSK29544_RS11500	DUF6246 family protein	2394225	2394225	2394899	2394982
CSK29544_RS22855	mRNA	NZ_CP011047.1	-	CSK29544_RS22855	hypothetical protein	2395336	2395334	2394921	2393495
CSK29544_RS11510	mRNA	NZ_CP011047.1	-	CSK29544_RS11510	Arc family DNA-binding protein	2395579	2395570	2395337	2395337
CSK29544_RS11515	mRNA	NZ_CP011047.1	+	CSK29544_RS11515	Arc family DNA-binding protein	2395613	2395660	2395815	2395834
CSK29544_RS11525	mRNA	NZ_CP011047.1	+	CSK29544_RS11525	hypothetical protein	2396842	2396856	2397212	2397212
CSK29544_RS11530	mRNA	NZ_CP011047.1	+	CSK29544_RS11530	hypothetical protein	2397332	2397342	2397704	2397711
CSK29544_RS11535	mRNA	NZ_CP011047.1	+	CSK29544_RS11535	tape measure protein	2397750	2397750	2400365	-
CSK29544_RS11575	mRNA	NZ_CP011047.1	-	CSK29544_RS11575	GtrA family protein	2409021	2409021	2408659	-
CSK29544_RS11580	mRNA	NZ_CP011047.1	+	tctD	transcriptional regulator TctD	2409154	2409294	2409974	-
CSK29544_RS11590	mRNA	NZ_CP011047.1	+	CSK29544_RS11590	membrane protein	2411502	2411533	2412075	2412083
CSK29544_RS11595	mRNA	NZ_CP011047.1	+	CSK29544_RS11595	nicotinamide mononucleotide deamidase-related protein YfaY	2412159	2412169	2413365	2413381
CSK29544_RS11600	mRNA	NZ_CP011047.1	+	glpT	glycerol-3-phosphate transporter	2413650	2413702	2415054	2415063
CSK29544_RS11605	mRNA	NZ_CP011047.1	+	glpQ	glycerophosphodiester phosphodiesterase	2415064	2415064	2416122	2416373
CSK29544_RS11610	mRNA	NZ_CP011047.1	-	CSK29544_RS11610	2Fe-2S ferredoxin-like protein	2416468	2416467	2416213	2416010
CSK29544_RS11615	mRNA	NZ_CP011047.1	-	nrdB	ribonucleotide-diphosphate reductase subunit beta	2417823	2417599	2416469	2416469
CSK29544_RS11620	mRNA	NZ_CP011047.1	-	nrdA	ribonucleoside-diphosphate reductase subunit alpha	2420213	2420109	2417824	2417824
CSK29544_RS11625	mRNA	NZ_CP011047.1	-	ubiG	bifunctional 2-polyprenyl-6-hydroxyphenol methylase/3-demethylubiquinol 3-O-methyltransferase UbiG	2421211	2421193	2420462	2420443
CSK29544_RS11630	mRNA	NZ_CP011047.1	+	gyrA	DNA topoisomerase (ATP-hydrolyzing) subunit A	2421325	2421353	2423989	2424016
CSK29544_RS11635	mRNA	NZ_CP011047.1	+	rcsC	two-component system sensor histidine kinase RcsC	2424175	2424175	2427024	2427457
CSK29544_RS11640	mRNA	NZ_CP011047.1	-	rcsB	transcriptional regulator RcsB	2427861	2427845	2427195	2427195
CSK29544_RS11660	mRNA	NZ_CP011047.1	+	CSK29544_RS11660	porin OmpC	2431973	2432130	2433269	2433296
CSK29544_RS11665	mRNA	NZ_CP011047.1	+	apbE	FAD:protein FMN transferase ApbE	2433326	2433366	2434397	2434436
CSK29544_RS11670	mRNA	NZ_CP011047.1	+	ada	bifunctional DNA-binding transcriptional regulator/O6-methylguanine-DNA methyltransferase Ada	2434470	2434470	2435534	-
CSK29544_RS11680	mRNA	NZ_CP011047.1	+	CSK29544_RS11680	multidrug ABC transporter permease/ATP-binding protein	2436249	2436257	2437903	2437903
CSK29544_RS11685	mRNA	NZ_CP011047.1	-	CSK29544_RS11685	SulP family inorganic anion transporter	2439472	2439472	2437979	2437979
CSK29544_RS11690	mRNA	NZ_CP011047.1	-	CSK29544_RS11690	KTSC domain-containing protein	2439797	2439790	2439578	2439578
CSK29544_RS11710	mRNA	NZ_CP011047.1	-	CSK29544_RS11710	inverse autotransporter beta-barrel domain-containing protein	2445777	2445777	2442982	2442982
CSK29544_RS11735	mRNA	NZ_CP011047.1	-	yejM	LPS biosynthesis-modulating metalloenzyme YejM	2451216	2451216	2449453	2449379
CSK29544_RS11745	mRNA	NZ_CP011047.1	+	yejK	nucleoid-associated protein YejK	2451536	2451598	2452602	2452614
CSK29544_RS11740	mRNA	NZ_CP011047.1	-	CSK29544_RS11740	YejL family protein	2451569	2451463	2451236	2451217
CSK29544_RS11750	mRNA	NZ_CP011047.1	-	rplY	50S ribosomal protein L25	2453039	2452988	2452704	2452683
CSK29544_RS11755	mRNA	NZ_CP011047.1	-	CSK29544_RS11755	DEAD/DEAH box helicase	2454875	2454875	2453115	2453043
CSK29544_RS11760	mRNA	NZ_CP011047.1	+	rsuA	16S rRNA pseudouridine(516) synthase RsuA	2454927	2455046	2455753	2455768
CSK29544_RS11765	mRNA	NZ_CP011047.1	+	CSK29544_RS11765	Bcr/CflA family multidrug efflux MFS transporter	2455769	2455769	2456965	2456965
CSK29544_RS11770	mRNA	NZ_CP011047.1	+	CSK29544_RS11770	YejG family protein	2457184	2457300	2457644	2457644
CSK29544_RS11775	mRNA	NZ_CP011047.1	-	yejF	microcin C ABC transporter ATP-binding protein YejF	2459238	2459237	2457648	2457506
CSK29544_RS11785	mRNA	NZ_CP011047.1	-	CSK29544_RS11785	microcin C ABC transporter permease YejB	2461358	2461358	2460261	-
CSK29544_RS11790	mRNA	NZ_CP011047.1	-	CSK29544_RS11790	extracellular solute-binding protein	2463261	2463172	2461367	2461359
CSK29544_RS11795	mRNA	NZ_CP011047.1	-	CSK29544_RS11795	cyclic di-GMP phosphodiesterase	2464849	2464830	2463268	2463268
CSK29544_RS11800	mRNA	NZ_CP011047.1	-	mepS	bifunctional murein DD-endopeptidase/murein LD-carboxypeptidase	2465726	2465569	2465000	2464966
CSK29544_RS11805	mRNA	NZ_CP011047.1	-	CSK29544_RS11805	phosphatase PAP2 family protein	2466703	2466703	2465996	2465959
CSK29544_RS11810	mRNA	NZ_CP011047.1	-	CSK29544_RS11810	GTP-binding protein	2467736	2467720	2466734	2466704
CSK29544_RS11815	mRNA	NZ_CP011047.1	-	CSK29544_RS11815	fructuronate reductase	2469330	2469317	2467851	2467838
CSK29544_RS11820	mRNA	NZ_CP011047.1	+	uxuA	mannonate dehydratase	2469383	2469524	2470714	2470727
CSK29544_RS11825	mRNA	NZ_CP011047.1	-	yeiP	elongation factor P-like protein YeiP	2471361	2471351	2470779	2470771
CSK29544_RS22900	mRNA	NZ_CP011047.1	+	CSK29544_RS22900	hypothetical protein	2471543	2471543	2471827	2471857
CSK29544_RS11830	mRNA	NZ_CP011047.1	+	CSK29544_RS11830	YkgJ family cysteine cluster protein	2471858	2471858	2472112	2472126
CSK29544_RS11840	mRNA	NZ_CP011047.1	+	fruB	fused PTS fructose transporter subunit IIA/HPr protein	2473574	2473660	2474793	-
CSK29544_RS11850	mRNA	NZ_CP011047.1	+	fruA	PTS fructose transporter subunit IIBC	2475745	2475745	2477442	2477442
CSK29544_RS11855	mRNA	NZ_CP011047.1	+	CSK29544_RS11855	sugar phosphate isomerase/epimerase	2477571	2477571	2478401	2478401
CSK29544_RS11860	mRNA	NZ_CP011047.1	-	nfo	deoxyribonuclease IV	2479267	2479259	2478402	2478332
CSK29544_RS11865	mRNA	NZ_CP011047.1	-	CSK29544_RS11865	YeiH family putative sulfate export transporter	2480387	2480383	2479334	2479286
CSK29544_RS11870	mRNA	NZ_CP011047.1	+	CSK29544_RS11870	LysR family transcriptional regulator	2480470	2480501	2481367	2481426
CSK29544_RS11875	mRNA	NZ_CP011047.1	+	CSK29544_RS11875	amino acid permease	2481543	2481554	2483023	2483030
CSK29544_RS11880	mRNA	NZ_CP011047.1	-	fghA	S-formylglutathione hydrolase	2484151	2484092	2483262	2483142
CSK29544_RS11885	mRNA	NZ_CP011047.1	+	CSK29544_RS11885	YbfB/YjiJ family MFS transporter	2484212	2484216	2485340	2485440
CSK29544_RS11890	mRNA	NZ_CP011047.1	+	folE	GTP cyclohydrolase I FolE	2485462	2485466	2486137	2486137
CSK29544_RS11895	mRNA	NZ_CP011047.1	+	CSK29544_RS11895	DUF418 family protein	2486138	2486146	2487303	2487381
CSK29544_RS11900	mRNA	NZ_CP011047.1	+	galS	HTH-type transcriptional regulator GalS	2487425	2487459	2488484	2488577
CSK29544_RS11905	mRNA	NZ_CP011047.1	+	mglB	galactose/glucose ABC transporter substrate-binding protein MglB	2488578	2488768	2489766	2489766
CSK29544_RS11910	mRNA	NZ_CP011047.1	+	mglA	galactose/methyl galactoside ABC transporter ATP-binding protein MglA	2489767	2489848	2491368	2491368
CSK29544_RS11915	mRNA	NZ_CP011047.1	+	mglC	galactose/methyl galactoside ABC transporter permease MglC	2491369	2491384	2492394	2492394
CSK29544_RS11920	mRNA	NZ_CP011047.1	-	sanA	outer membrane permeability protein SanA	2493709	2493668	2492955	2492955
CSK29544_RS11925	mRNA	NZ_CP011047.1	-	cdd	cytidine deaminase	2494677	2494677	2493793	2493793
CSK29544_RS11935	mRNA	NZ_CP011047.1	-	CSK29544_RS11935	CidA/LrgA family protein	2495915	2495900	2495499	-
CSK29544_RS11940	mRNA	NZ_CP011047.1	+	CSK29544_RS11940	type II toxin-antitoxin system RelE/ParE family toxin	2496122	2496153	2496500	-
CSK29544_RS11950	mRNA	NZ_CP011047.1	+	dusC	tRNA dihydrouridine(16) synthase DusC	2496873	2496873	2497805	2497832
CSK29544_RS11955	mRNA	NZ_CP011047.1	-	CSK29544_RS11955	LysR family transcriptional regulator	2498731	2498731	2497808	2497562
CSK29544_RS11960	mRNA	NZ_CP011047.1	+	CSK29544_RS11960	MBL fold metallo-hydrolase	2498803	2498804	2499763	2499763
CSK29544_RS22915	mRNA	NZ_CP011047.1	-	yohP	protein YohP	2499981	2499883	2499800	2499800
CSK29544_RS11965	mRNA	NZ_CP011047.1	+	CSK29544_RS11965	SDR family oxidoreductase	2500048	2500056	2500829	2500829
CSK29544_RS11970	mRNA	NZ_CP011047.1	-	CSK29544_RS11970	DedA family protein	2501419	2501392	2500826	2500738
CSK29544_RS11975	mRNA	NZ_CP011047.1	+	CSK29544_RS11975	YIP1 family protein	2501552	2501575	2502162	2502162
CSK29544_RS11980	mRNA	NZ_CP011047.1	+	pbpG	D-alanyl-D-alanine endopeptidase	2502274	2502329	2503261	2503375
CSK29544_RS11985	mRNA	NZ_CP011047.1	-	CSK29544_RS11985	GNAT family N-acetyltransferase	2503836	2503817	2503263	2503263
CSK29544_RS11990	mRNA	NZ_CP011047.1	-	dld	D-lactate dehydrogenase	2505680	2505661	2503910	2503877
CSK29544_RS11995	mRNA	NZ_CP011047.1	+	bglX	beta-glucosidase BglX	2505817	2505855	2508152	2508158
CSK29544_RS12000	mRNA	NZ_CP011047.1	+	CSK29544_RS12000	ABC transporter substrate-binding protein	2508294	2508306	2509217	2509246
CSK29544_RS12005	mRNA	NZ_CP011047.1	+	CSK29544_RS12005	ABC transporter permease	2509247	2509247	2510404	-
CSK29544_RS23880	mRNA	NZ_CP011047.1	-	CSK29544_RS23880	protein YohO	2512150	2512150	2512040	2511708
CSK29544_RS12025	mRNA	NZ_CP011047.1	-	CSK29544_RS12025	MerR family transcriptional regulator	2513050	2512953	2512210	2512151
CSK29544_RS12030	mRNA	NZ_CP011047.1	-	metG	methionine--tRNA ligase	2515189	2515167	2513134	2513096
CSK29544_RS24255	mRNA	NZ_CP011047.1	-	CSK29544_RS24255	hypothetical protein	2521419	2521413	2521183	2521180
CSK29544_RS12060	mRNA	NZ_CP011047.1	+	CSK29544_RS12060	hypothetical protein	2521660	2521661	2522032	2522034
CSK29544_RS12065	mRNA	NZ_CP011047.1	+	apbC	iron-sulfur cluster carrier protein ApbC	2522140	2522169	2523278	2523308
CSK29544_RS12070	mRNA	NZ_CP011047.1	-	CSK29544_RS12070	GNAT family N-acetyltransferase	2523801	2523775	2523335	2523334
CSK29544_RS12075	mRNA	NZ_CP011047.1	+	CSK29544_RS12075	sensor histidine kinase	2523874	2523874	2525559	-
CSK29544_RS12095	mRNA	NZ_CP011047.1	-	CSK29544_RS12095	RcnB family protein	2530449	2530398	2530072	2530044
CSK29544_RS12100	mRNA	NZ_CP011047.1	+	CSK29544_RS12100	DUF1493 family protein	2530629	2530629	2530946	2530950
CSK29544_RS12110	mRNA	NZ_CP011047.1	+	CSK29544_RS12110	hypothetical protein	2531863	2531863	2532435	2532435
CSK29544_RS12115	mRNA	NZ_CP011047.1	+	thiM	hydroxyethylthiazole kinase	2532727	2532875	2533672	-
CSK29544_RS12125	mRNA	NZ_CP011047.1	+	fbaB	class I fructose-bisphosphate aldolase	2534546	2534607	2535659	2535680
CSK29544_RS12130	mRNA	NZ_CP011047.1	-	yegS	lipid kinase YegS	2537012	2537003	2536104	2535885
CSK29544_RS12135	mRNA	NZ_CP011047.1	-	yegQ	tRNA 5-hydroxyuridine modification protein YegQ	2538675	2538615	2537254	2537122
CSK29544_RS12150	mRNA	NZ_CP011047.1	-	CSK29544_RS12150	MFS transporter	2542659	2542656	2541241	-
CSK29544_RS12165	mRNA	NZ_CP011047.1	-	CSK29544_RS12165	MdtA/MuxA family multidrug efflux RND transporter periplasmic adaptor subunit	2550133	2550119	2548872	-
CSK29544_RS12170	mRNA	NZ_CP011047.1	+	CSK29544_RS12170	type II toxin-antitoxin system RelE/ParE family toxin	2550347	2550350	2550712	-
CSK29544_RS12180	mRNA	NZ_CP011047.1	-	yegD	molecular chaperone	2552368	2552357	2551005	2550908
CSK29544_RS12185	mRNA	NZ_CP011047.1	+	alkA	DNA-3-methyladenine glycosylase 2	2552490	2552493	2553341	2553341
CSK29544_RS12190	mRNA	NZ_CP011047.1	-	CSK29544_RS12190	diguanylate cyclase	2556720	2556720	2553331	2553011
CSK29544_RS12195	mRNA	NZ_CP011047.1	+	udk	uridine kinase	2556974	2557021	2557662	2557708
CSK29544_RS12200	mRNA	NZ_CP011047.1	+	dcd	dCTP deaminase	2557713	2557746	2558327	2558327
CSK29544_RS12205	mRNA	NZ_CP011047.1	+	asmA	outer membrane assembly protein AsmA	2558333	2558358	2560199	2560221
CSK29544_RS12210	mRNA	NZ_CP011047.1	-	CSK29544_RS12210	TerC family protein	2561862	2561849	2560260	2560260
CSK29544_RS12260	mRNA	NZ_CP011047.1	+	gmd	GDP-mannose 4%2C6-dehydratase	2571736	2571742	2572863	2572863
CSK29544_RS12265	mRNA	NZ_CP011047.1	+	CSK29544_RS12265	GDP-L-fucose synthase	2572864	2572866	2573831	2573831
CSK29544_RS12270	mRNA	NZ_CP011047.1	+	CSK29544_RS12270	GDP-mannose mannosyl hydrolase	2573834	2573834	2574313	-
CSK29544_RS12280	mRNA	NZ_CP011047.1	+	cpsB	mannose-1-phosphate guanyltransferase	2575537	2575537	2576979	2576979
CSK29544_RS12290	mRNA	NZ_CP011047.1	+	wcaJ	undecaprenyl-phosphate glucose phosphotransferase	2578520	2578520	2579914	2579914
CSK29544_RS12300	mRNA	NZ_CP011047.1	+	wcaK	colanic acid biosynthesis pyruvyl transferase WcaK	2581485	2581485	2582765	-
CSK29544_RS12310	mRNA	NZ_CP011047.1	+	wcaM	colanic acid biosynthesis protein WcaM	2583994	2583994	2585409	2585409
CSK29544_RS12315	mRNA	NZ_CP011047.1	+	CSK29544_RS12315	NAD-dependent epimerase/dehydratase family protein	2585538	2585625	2586620	2586849
CSK29544_RS12320	mRNA	NZ_CP011047.1	+	galF	UTP--glucose-1-phosphate uridylyltransferase GalF	2586850	2586850	2587740	2588130
CSK29544_RS12325	mRNA	NZ_CP011047.1	+	rfbB	dTDP-glucose 4%2C6-dehydratase	2588131	2588131	2589210	-
CSK29544_RS12335	mRNA	NZ_CP011047.1	+	CSK29544_RS12335	FdtA/QdtA family cupin domain-containing protein	2590080	2590081	2590482	-
CSK29544_RS12365	mRNA	NZ_CP011047.1	+	CSK29544_RS12365	oligosaccharide repeat unit polymerase	2595167	2595205	2596485	-
CSK29544_RS12380	mRNA	NZ_CP011047.1	+	gndA	NADP-dependent phosphogluconate dehydrogenase	2598308	2598318	2599724	2599753
CSK29544_RS12385	mRNA	NZ_CP011047.1	+	wzzB	LPS O-antigen chain length determinant protein WzzB	2599805	2599952	2600944	2600950
CSK29544_RS12420	mRNA	NZ_CP011047.1	-	hisD	histidinol dehydrogenase	2607143	2607143	2605839	-
CSK29544_RS12425	mRNA	NZ_CP011047.1	-	hisG	ATP phosphoribosyltransferase	2608083	2608048	2607149	2607144
CSK29544_RS24260	mRNA	NZ_CP011047.1	-	hisL	his operon leader peptide	2608261	2608244	2608194	2608125
CSK29544_RS12430	mRNA	NZ_CP011047.1	+	CSK29544_RS12430	SDR family oxidoreductase	2608400	2608425	2609249	2609482
CSK29544_RS12435	mRNA	NZ_CP011047.1	-	CSK29544_RS12435	gamma-glutamyl-gamma-aminobutyrate hydrolase family protein	2610023	2610012	2609233	2609233
CSK29544_RS12440	mRNA	NZ_CP011047.1	+	gabT	4-aminobutyrate--2-oxoglutarate transaminase	2610173	2610279	2611574	2611583
CSK29544_RS24265	mRNA	NZ_CP011047.1	+	yoeI	membrane protein YoeI	2611595	2611710	2611772	-
CSK29544_RS12450	mRNA	NZ_CP011047.1	-	sbcB	exodeoxyribonuclease I	2614799	2614795	2613368	2613360
CSK29544_RS12460	mRNA	NZ_CP011047.1	+	dacD	serine-type D-Ala-D-Ala carboxypeptidase DacD	2616247	2616263	2617435	2617435
CSK29544_RS12465	mRNA	NZ_CP011047.1	+	sbmC	DNA gyrase inhibitor SbmC	2617436	2617523	2617996	2617996
CSK29544_RS12470	mRNA	NZ_CP011047.1	+	CSK29544_RS12470	FUSC family protein	2618161	2618197	2619255	2619388
CSK29544_RS12475	mRNA	NZ_CP011047.1	+	CSK29544_RS12475	DUF496 family protein	2619419	2619424	2619762	2619776
CSK29544_RS12485	mRNA	NZ_CP011047.1	-	CSK29544_RS12485	DUF3304 domain-containing protein	2622258	2622256	2621735	-
CSK29544_RS12490	mRNA	NZ_CP011047.1	-	CSK29544_RS12490	DUF3304 domain-containing protein	2622883	2622883	2622374	2622259
CSK29544_RS12500	mRNA	NZ_CP011047.1	+	CSK29544_RS12500	EmmdR/YeeO family multidrug/toxin efflux MATE transporter	2623524	2623525	2624997	2624997
CSK29544_RS12510	mRNA	NZ_CP011047.1	+	CSK29544_RS12510	DUF4123 domain-containing protein	2627720	2627722	2628543	2628543
CSK29544_RS12515	mRNA	NZ_CP011047.1	+	CSK29544_RS12515	DUF3304 domain-containing protein	2628591	2628591	2629112	2629117
CSK29544_RS12525	mRNA	NZ_CP011047.1	+	CSK29544_RS12525	DUF3396 domain-containing protein	2631283	2631283	2632296	2632296
CSK29544_RS12535	mRNA	NZ_CP011047.1	-	CSK29544_RS12535	AMP nucleosidase	2634215	2634068	2632614	2632495
CSK29544_RS12540	mRNA	NZ_CP011047.1	+	CSK29544_RS12540	diguanylate phosphodiesterase	2634348	2634396	2635607	2635613
CSK29544_RS12545	mRNA	NZ_CP011047.1	+	CSK29544_RS12545	LLM class flavin-dependent oxidoreductase	2635791	2635849	2636874	2636876
CSK29544_RS12550	mRNA	NZ_CP011047.1	-	CSK29544_RS12550	hypothetical protein	2637762	2637747	2637067	2637056
CSK29544_RS12555	mRNA	NZ_CP011047.1	-	CSK29544_RS12555	hypothetical protein	2638138	2638138	2637824	-
CSK29544_RS24275	mRNA	NZ_CP011047.1	-	CSK29544_RS24275	hypothetical protein	2639223	2639223	2638912	2638904
CSK29544_RS24285	mRNA	NZ_CP011047.1	-	CSK29544_RS24285	hypothetical protein	2643466	2643466	2642513	2641792
CSK29544_RS22965	mRNA	NZ_CP011047.1	-	CSK29544_RS22965	hypothetical protein	2644611	2644597	2644277	2643548
CSK29544_RS12600	mRNA	NZ_CP011047.1	+	nac	nitrogen assimilation transcriptional regulator NAC	2647618	2647651	2648568	2648568
CSK29544_RS12605	mRNA	NZ_CP011047.1	+	cbl	HTH-type transcriptional regulator Cbl	2648569	2648670	2649623	2649623
CSK29544_RS12610	mRNA	NZ_CP011047.1	-	shiA	shikimate transporter	2651055	2650985	2649666	2649600
CSK29544_RS12620	mRNA	NZ_CP011047.1	-	mtfA	DgsA anti-repressor MtfA	2652397	2652226	2651429	2651425
CSK29544_RS12630	mRNA	NZ_CP011047.1	+	CSK29544_RS12630	sensor domain-containing diguanylate cyclase	2652690	2652814	2654355	2654571
CSK29544_RS12635	mRNA	NZ_CP011047.1	-	CSK29544_RS12635	LysR family transcriptional regulator	2655272	2655264	2654362	2654291
CSK29544_RS12640	mRNA	NZ_CP011047.1	+	CSK29544_RS12640	type 1 glutamine amidotransferase domain-containing protein	2655385	2655385	2656233	2656233
CSK29544_RS12650	mRNA	NZ_CP011047.1	-	CSK29544_RS12650	DinI family protein	2657423	2657401	2657162	2657157
CSK29544_RS12655	mRNA	NZ_CP011047.1	-	ompC	porin OmpC	2658742	2658679	2657555	2657555
CSK29544_RS12660	mRNA	NZ_CP011047.1	+	CSK29544_RS12660	phosphohydrolase	2659296	2659325	2660023	2660073
CSK29544_RS12665	mRNA	NZ_CP011047.1	+	CSK29544_RS12665	DNA cytosine methyltransferase	2660080	2660150	2661517	-
CSK29544_RS12675	mRNA	NZ_CP011047.1	-	yedA	drug/metabolite exporter YedA	2662920	2662913	2662002	2661882
CSK29544_RS12680	mRNA	NZ_CP011047.1	+	CSK29544_RS12680	DUF808 domain-containing protein	2663070	2663092	2664006	2664095
CSK29544_RS12685	mRNA	NZ_CP011047.1	+	CSK29544_RS12685	DUF2158 domain-containing protein	2664096	2664096	2664278	2664285
CSK29544_RS12695	mRNA	NZ_CP011047.1	-	CSK29544_RS12695	mannosyl-3-phosphoglycerate phosphatase-related protein	2667079	2666969	2666154	2666137
CSK29544_RS24590	mRNA	NZ_CP011047.1	-	CSK29544_RS24590	DUF2525 domain-containing protein	2667484	2667484	2667272	2667086
CSK29544_RS24595	mRNA	NZ_CP011047.1	+	dsrB	protein DsrB	2667602	2667608	2667796	2667802
CSK29544_RS12710	mRNA	NZ_CP011047.1	-	rcsA	transcriptional regulator RcsA	2668767	2668588	2667965	2667959
CSK29544_RS12720	mRNA	NZ_CP011047.1	-	fliQ	flagellar biosynthesis protein FliQ	2670006	2670006	2669737	2669732
CSK29544_RS12740	mRNA	NZ_CP011047.1	-	fliM	flagellar motor switch protein FliM	2672594	2672594	2671590	-
CSK29544_RS12800	mRNA	NZ_CP011047.1	+	CSK29544_RS12800	SDR family oxidoreductase	2682409	2682415	2683161	2683161
CSK29544_RS12805	mRNA	NZ_CP011047.1	+	CSK29544_RS12805	hypothetical protein	2683478	2683492	2684391	2684391
CSK29544_RS12810	mRNA	NZ_CP011047.1	-	CSK29544_RS12810	DUF2251 domain-containing protein	2685079	2684999	2684595	2684339
CSK29544_RS12815	mRNA	NZ_CP011047.1	-	CSK29544_RS12815	helix-turn-helix domain-containing protein	2686378	2686361	2685522	2685418
CSK29544_RS12820	mRNA	NZ_CP011047.1	+	CSK29544_RS12820	SDR family oxidoreductase	2686439	2686461	2687357	2687363
CSK29544_RS12825	mRNA	NZ_CP011047.1	+	CSK29544_RS12825	DUF4142 domain-containing protein	2687760	2687829	2688410	2688549
CSK29544_RS12835	mRNA	NZ_CP011047.1	+	CSK29544_RS12835	LysR family transcriptional regulator	2689972	2690229	2691140	2691420
CSK29544_RS12840	mRNA	NZ_CP011047.1	+	CSK29544_RS12840	class I SAM-dependent methyltransferase	2691487	2691495	2692100	2692112
CSK29544_RS12845	mRNA	NZ_CP011047.1	-	CSK29544_RS12845	SOS response-associated peptidase	2692987	2692976	2692293	2692271
CSK29544_RS12855	mRNA	NZ_CP011047.1	-	yedE	selenium metabolism membrane protein YedE/FdhT	2694518	2694503	2693286	-
CSK29544_RS12860	mRNA	NZ_CP011047.1	+	CSK29544_RS12860	lipoprotein	2694696	2694707	2695120	2695127
CSK29544_RS12870	mRNA	NZ_CP011047.1	-	fliS	flagellar export chaperone FliS	2696246	2696237	2695827	-
CSK29544_RS12880	mRNA	NZ_CP011047.1	+	CSK29544_RS12880	flagellin FliC	2698068	2698110	2698949	2698949
CSK29544_RS12885	mRNA	NZ_CP011047.1	+	CSK29544_RS12885	hypothetical protein	2699163	2699163	2700644	2700644
CSK29544_RS12890	mRNA	NZ_CP011047.1	+	CSK29544_RS12890	methyltransferase domain-containing protein	2700666	2700666	2704019	-
CSK29544_RS12895	mRNA	NZ_CP011047.1	+	CSK29544_RS12895	DegT/DnrJ/EryC1/StrS family aminotransferase	2704089	2704089	2705222	-
CSK29544_RS12910	mRNA	NZ_CP011047.1	+	CSK29544_RS12910	RNA polymerase sigma factor FliA	2707224	2707247	2707966	2708026
CSK29544_RS12915	mRNA	NZ_CP011047.1	+	fliZ	flagella biosynthesis regulatory protein FliZ	2708027	2708027	2708575	2708575
CSK29544_RS12920	mRNA	NZ_CP011047.1	+	tcyJ	cystine ABC transporter substrate-binding protein	2708592	2708661	2709461	2709475
CSK29544_RS12925	mRNA	NZ_CP011047.1	+	dcyD	D-cysteine desulfhydrase	2709548	2709556	2710548	2710548
CSK29544_RS12930	mRNA	NZ_CP011047.1	+	tcyL	cystine ABC transporter permease	2710549	2710572	2711240	-
CSK29544_RS12940	mRNA	NZ_CP011047.1	+	sdiA	transcriptional regulator SdiA	2712205	2712242	2712967	2712994
CSK29544_RS12945	mRNA	NZ_CP011047.1	-	CSK29544_RS12945	DUF2594 family protein	2713417	2713265	2713041	2713028
CSK29544_RS12950	mRNA	NZ_CP011047.1	+	uvrY	UvrY/SirA/GacA family response regulator transcription factor	2713699	2713749	2714405	-
CSK29544_RS12960	mRNA	NZ_CP011047.1	+	pgsA	CDP-diacylglycerol--glycerol-3-phosphate 3-phosphatidyltransferase	2716235	2716291	2716839	2717005
CSK29544_RS12980	mRNA	NZ_CP011047.1	+	CSK29544_RS12980	GNAT family N-acetyltransferase	2717724	2717861	2718280	2718280
CSK29544_RS12985	mRNA	NZ_CP011047.1	-	tyrP	tyrosine transporter TyrP	2719523	2719517	2718309	2718303
CSK29544_RS12990	mRNA	NZ_CP011047.1	-	ftnA	non-heme ferritin	2720265	2720252	2719755	2719754
CSK29544_RS12995	mRNA	NZ_CP011047.1	-	CSK29544_RS12995	YecR-like lipofamily protein	2720894	2720894	2720514	2720514
CSK29544_RS13000	mRNA	NZ_CP011047.1	+	CSK29544_RS13000	methyl-accepting chemotaxis protein I	2721141	2721141	2722397	-
[truncated: 2,220 more rows]
