# Supplementary material for: Impact of Human Body Temperature on Stress Tolerance and Transcriptome of Cronobacter sakazakii
Source: Pathogens. 2025 Mar 14;14(3):281. doi: 10.3390/pathogens14030281 (PMC11946066; doi:10.3390/pathogens14030281)
Supplement: Supplementary file 1 [file pathogens-14-00281-s001.zip › Supplemental Table 5.xlsx]

## Sheet: Table S5 sRNA prediction
Location	Start	End	sRNA ID	Type	Strand	Antisense_Genes	length	Sequence
NZ_CP011047.1	48211	48355	sRNA0001	predicted_RNA	+	antisense: CSK29544_RS00325	145	GCTGCGCTTACACACCCGGCCTATCAACGTCGTCGTCTTCAACGTTCCTTCAGGAGACTTATAGTCTCAGGGAGAACTCATCTCGGGGCAAGTTTCGTGCTTAGATGCTTTCAGCACTTATCTCTTCCGCATTTAGCTACCGGGC
NZ_CP011047.1	50816	50883	sRNA0002	predicted_RNA	+	antisense: CSK29544_RS00325	68	CTCGCCGCTACTGGGGGAATCTCGGTTGATTTCTTTTCCTCGGGGTACTTAGATGTTTCAGTTCCCCC
NZ_CP011047.1	114862	114896	sRNA0003	predicted_RNA	+	-	35	GTTATTTATAGCGGCCTGATTTTTCCCCCGAGAAG
NZ_CP011047.1	157552	157796	sRNA0004	predicted_RNA	+	antisense: CSK29544_RS00785	245	GTTTTATGTTCAGATAATGCCCGATGACTTTGTCATGCAGCTCCACCGATTTTGAGAACGACAGCGACTTCCGTCCCAGCCGTGCCAGGTGCTGCCTCAGATTCAGGTTATGCCGCTCAATTCGCTGCGTATATCGCTTGCTGATTACGTGCAGCTTTCCCTTCAGGCGGGATTCATACAGCGGCCAGCCATCCGTCATCCATATCACCACGTCAAAGGGTGACAGCAGGCTCATAAGACGCCCC
NZ_CP011047.1	199443	199687	sRNA0005	predicted_RNA	+	antisense: CSK29544_RS00975	245	GTTTTATGTTCAGATAATGCCCGATGACTTTGTCATGCAGCTCCACCGATTTTGAGAACGACAGCGACTTCCGTCCCAGCCGTGCCAGGTGCTGCCTCAGATTCAGGTTATGCCGCTCAATTCGCTGCGTATATCGCTTGCTGATTACGTGCAGCTTTCCCTTCAGGCGGGATTCATACAGCGGCCAGCCATCCGTCATCCATATCACCACGTCAAAGGGTGACAGCAGGCTCATAAGACGCCCC
NZ_CP011047.1	245314	245070	sRNA0006	predicted_RNA	-	antisense: CSK29544_RS01150	245	GTTTTATGTTCAGATAATGCCCGATGACTTTGTCATGCAGCTCCACCGATTTTGAGAACGACAGCGACTTCCGTCCCAGCCGTGCCAGGTGCTGCCTCAGATTCAGGTTATGCCGCTCAATTCGCTGCGTATATCGCTTGCTGATTACGTGCAGCTTTCCCTTCAGGCGGGATTCATACAGCGGCCAGCCATCCGTCATCCATATCACCACGTCAAAGGGTGACAGCAGGCTCATAAGACGCCCC
NZ_CP011047.1	257425	257327	sRNA0007	predicted_RNA	-	-	99	CCTCTGGCCGGGCGGCGCTACGCTTCCCGGCCCACAGAATGTGCGGCCGTCTGTTTTCCCGATACCGGGCAGACAGACGACCCAAAATAAGTGAGCAAC
NZ_CP011047.1	271536	271636	sRNA0008	predicted_RNA	+	antisense: dnaK	101	GTGCTGTGTACCAGGTGATCCGCCTGGTTACGGGTCTGCACCAGCTCTTCGAACTTACGGTCAGCTTCAGCGTTCGCTTCCGCTTCACGCACCATTTTCTG
NZ_CP011047.1	310046	310290	sRNA0009	predicted_RNA	+	antisense: CSK29544_RS01410	245	GTTTTATGTTCAGATAATGCCCGATGACTTTGTCATGCAGCTCCACCGATTTTGAGAACGACAGCGACTTCCGTCCCAGCCGTGCCAGGTGCTGCCTCAGATTCAGGTTATGCCGCTCAATTCGCTGCGTATATCGCTTGCTGATTACGTGCAGCTTTCCCTTCAGGCGGGATTCATACAGCGGCCAGCCATCCGTCATCCATATCACCACGTCAAAGGGTGACAGCAGGCTCATAAGACGCCCC
NZ_CP011047.1	312712	312468	sRNA0010	predicted_RNA	-	antisense: CSK29544_RS01425	245	GTTTTATGTTCAGATAATGCCCGATGACTTTGTCATGCAGCTCCACCGATTTTGAGAACGACAGCGACTTCCGTCCCAGCCGTGCCAGGTGCTGCCTCAGATTCAGGTTATGCCGCTCAATTCGCTGCGTATATCGCTTGCTGATTACGTGCAGCTTTCCCTTCAGGCGGGATTCATACAGCGGCCAGCCATCCGTCATCCATATCACCACGTCAAAGGGTGACAGCAGGCTCATAAGACGCCCC
NZ_CP011047.1	325878	325815	sRNA0011	predicted_RNA	-	-	64	GGCACAAAAACATCCTGCCTGTCGGTGTTAGAATTTTAACATTGATGGCAATGATGTGCGGTGA
NZ_CP011047.1	390792	390546	sRNA0012	predicted_RNA	-	antisense: CSK29544_RS01785	247	GTGTTTTATGTTCAGATAATGCCCGATGACTTTGTCATGCAGCTCCACCGATTTTGAGAACGACAGCGACTTCCGTCCCAGCCGTGCCAGGTGCTGCCTCAGATTCAGGTTATGCCGCTCAATTCGCTGCGTATATCGCTTGCTGATTACGTGCAGCTTTCCCTTCAGGCGGGATTCATACAGCGGCCAGCCATCCGTCATCCATATCACCACGTCAAAGGGTGACAGCAGGCTCATAAGACGCCCC
NZ_CP011047.1	414606	414674	sRNA0013	predicted_RNA	+	-	69	AGACGGTGGGCGCGCTTCGCTTACCCACCCTACCAAACACCGTCAGGTATGCTGGCGATACGGTAAACG
NZ_CP011047.1	424876	424948	sRNA0014	predicted_RNA	+	-	73	CGGTAACTCGTTATGCGAACACGCGTCGCATAATGCCGCCGTTTTTATTCTGAAAATCAGCCAAGGAATAAAT
NZ_CP011047.1	427092	427127	sRNA0015	predicted_RNA	+	-	36	GTTTTCTCACCGCTTTCACGCAACAAGGATTTCACC
NZ_CP011047.1	428144	428180	sRNA0016	predicted_RNA	+	-	37	GCGCCGCCGGTGCGCCCGCCGCTTCGGAGATACCCTC
NZ_CP011047.1	453867	453514	sRNA0017	predicted_RNA	-	antisense: CSK29544_RS02115	354	TCCTCCGCAAGTAAAAAACCTCTGTCTGTCCGCATGGCGTGGGGATAAAGGTGGCGAATACAGGTTTTTTGCAGCGCCCGGTTAAAAGGGGATAATTCCAGGTAGCGGTAGAGTTCAGCCAGATGTTCCCAGCGGGTGACCTCTCTTGATGCATACTCGGCCCACAAATCAGACTGGACTTTCAAATGAGCCGCCAGCCTGAAGACAACACAGTCGTGAGGTGAAATACTTTTGTCGGGAGGAAACCCTAGTCCTCGCAAATAACAGAGTAAAACTGCAAAGCCCAGACGGTTAGCTGGCCTGCGGTGTTAATTAATGAGCGCGAGGTCATGTTCACTCAGAAAGCACATGCGC
NZ_CP011047.1	457969	458007	sRNA0018	predicted_RNA	+	-	39	GCGCAACGCAATTAATGTGAGTCAGCTCACTCATTAGGC
NZ_CP011047.1	488641	488903	sRNA0019	predicted_RNA	+	antisense: CSK29544_RS23710	263	CTCCAACTTATTGATAGTGTTTTATGTTCAGATAATGCCCGATGACTTTGTCATGCAGCTCCACCGATTTTGAGAACGACAGCGACTTCCGTCCCAGCCGTGCCAGGTGCTGCCTCAGATTCAGGTTATGCCGCTCAATTCGCTGCGTATATCGCTTGCTGATTACGTGCAGCTTTCCCTTCAGGCGGGATTCATACAGCGGCCAGCCATCCGTCATCCATATCACCACGTCAAAGGGTGACAGCAGGCTCATAAGACGCCCC
NZ_CP011047.1	511169	510925	sRNA0020	predicted_RNA	-	antisense: CSK29544_RS02355	245	GTTTTATGTTCAGATAATGCCCGATGACTTTGTCATGCAGCTCCACCGATTTTGAGAACGACAGCGACTTCCGTCCCAGCCGTGCCAGGTGCTGCCTCAGATTCAGGTTATGCCGCTCAATTCGCTGCGTATATCGCTTGCTGATTACGTGCAGCTTTCCCTTCAGGCGGGATTCATACAGCGGCCAGCCATCCGTCATCCATATCACCACGTCAAAGGGTGACAGCAGGCTCATAAGACGCCCC
NZ_CP011047.1	511793	512037	sRNA0021	predicted_RNA	+	antisense: CSK29544_RS02365	245	GTTTTATGTTCAGATAATGCCCGATGACTTTGTCATGCAGCTCCACCGATTTTGAGAACGACAGCGACTTCCGTCCCAGCCGTGCCAGGTGCTGCCTCAGATTCAGGTTATGCCGCTCAATTCGCTGCGTATATCGCTTGCTGATTACGTGCAGCTTTCCCTTCAGGCGGGATTCATACAGCGGCCAGCCATCCGTCATCCATATCACCACGTCAAAGGGTGACAGCAGGCTCATAAGACGCCCC
NZ_CP011047.1	514572	514328	sRNA0022	predicted_RNA	-	antisense: CSK29544_RS02380	245	GTTTTATGTTCAGATAATGCCCGATGACTTTGTCATGCAGCTCCACCGATTTTGAGAACGACAGCGACTTCCGTCCCAGCCGTGCCAGGTGCTGCCTCAGATTCAGGTTATGCCGCTCAATTCGCTGCGTATATCGCTTGCTGATTACGTGCAGCTTTCCCTTCAGGCGGGATTCATACAGCGGCCAGCCATCCGTCATCCATATCACCACGTCAAAGGGTGACAGCAGGCTCATAAGACGCCCC
NZ_CP011047.1	529204	529552	sRNA0023	predicted_RNA	+	antisense: rnpB	349	GCCGGGTTCTGTCGTGGACAGTCATTCATCTAGGCCAGCAATCGCTCACTGGCTCAAGCAGCCTACCCGGGTTCAGTACGGGCCGTACCTTGTGAACCCCTATTTGGCCTTGCTCCGGGTGGAGTTTACCGTGCCGCGAACTGTTGCCAGACGCGCGGTGCGCTCTTACCGCACCCTTTCACCCTTACCTGATCCCACTTGCGTGGGCCATCGGCGGTTTGCTCTCTGTTGCACTGGTCGTAGGCTTGCGCCCCCCAGGCGTTACCTGGCACCCTGCCCTATGGAGCCCGGACTTTCCTCCCCTCCGTCCGTCTCCCCGAAAGGACGACGACGAAGCGGCGACTGTCTG
NZ_CP011047.1	585362	585306	sRNA0024	predicted_RNA	-	-	57	CAAATCTTAAATGATTTGTTATGTGAATCAGTAAAATGTGTGAAGCATAACGTTTAA
NZ_CP011047.1	597002	596758	sRNA0025	predicted_RNA	-	antisense: CSK29544_RS02795	245	GTTTTATGTTCAGATAATGCCCGATGACTTTGTCATGCAGCTCCACCGATTTTGAGAACGACAGCGACTTCCGTCCCAGCCGTGCCAGGTGCTGCCTCAGATTCAGGTTATGCCGCTCAATTCGCTGCGTATATCGCTTGCTGATTACGTGCAGCTTTCCCTTCAGGCGGGATTCATACAGCGGCCAGCCATCCGTCATCCATATCACCACGTCAAAGGGTGACAGCAGGCTCATAAGACGCCCC
NZ_CP011047.1	606672	606631	sRNA0026	predicted_RNA	-	-	42	CAACAAAGTTTTTTTCCCGAAACTTTTGTGTGCCGAAAACAT
NZ_CP011047.1	613826	613855	sRNA0027	predicted_RNA	+	-	30	ATTAAGGCCGCTGAACACACCTGCATGAGG
NZ_CP011047.1	656016	656080	sRNA0028	predicted_RNA	+	antisense: rrf	65	CCCTACTCTCGCATGGGGAGGCCCCACACTACCATCGGCGCTACGGCGTTTCACTTCTGAGTTCG
NZ_CP011047.1	656502	656646	sRNA0029	predicted_RNA	+	antisense: CSK29544_RS03085	145	GCTGCGCTTACACACCCGGCCTATCAACGTCGTCGTCTTCAACGTTCCTTCAGGAGACTTATAGTCTCAGGGAGAACTCATCTCGGGGCAAGTTTCGTGCTTAGATGCTTTCAGCACTTATCTCTTCCGCATTTAGCTACCGGGC
NZ_CP011047.1	659107	659174	sRNA0030	predicted_RNA	+	antisense: CSK29544_RS03085	68	CTCGCCGCTACTGGGGGAATCTCGGTTGATTTCTTTTCCTCGGGGTACTTAGATGTTTCAGTTCCCCC
NZ_CP011047.1	688470	688425	sRNA0031	predicted_RNA	-	-	46	CCTGAAGAATATTTTTTAAGTAGTCTTTGGCTTGTTTCTGCTCACC
NZ_CP011047.1	691091	691054	sRNA0032	predicted_RNA	-	-	38	TCGCTGATAACATTTGACGCAATGCGCAATAAAAGGGC
NZ_CP011047.1	689419	689486	sRNA0033	predicted_RNA	+	antisense: rplK	68	CAGTCATGTCAGCAGCTTTGGTCTGTGCGATTTCCTGCAGCTGAGCGCGGGTAATGGTACCCACTTTG
NZ_CP011047.1	689773	689830	sRNA0034	predicted_RNA	+	antisense: rplK	58	TGAAAATTTCCTCAGTTGGGTCTAGCGCCTCGACGAGGCTCCCCGTGATTAAAACGTT
NZ_CP011047.1	691347	691556	sRNA0035	predicted_RNA	+	antisense: tuf	210	GTACACTTCAGATTCGAACTTGGTGTGCGGCTTGATGGAGCCCGGCTTAGCCAGTACCTGACCACGTTCGATTTCTTCACGTTTGATACCACGCAGCAGAACACCTACGTTCTCGCCCGCACGGCCTTCGTCCAGCAGTTTGCGGAACATTTCAACGCCGGTACAGGTGGATTTCGCGGTGTCTTTGATGCCCACGATTTCAACTTCTTC
NZ_CP011047.1	692024	692118	sRNA0036	predicted_RNA	+	antisense: tuf	95	GGCCCGGGCAGTCAACGTGCGCGTAGTGGCGAGTCGGGGTGTCATATTCAACGTGAGAGGTGTTGATGGTGATACCACGAGCTTTTTCTTCCGGC
NZ_CP011047.1	696784	696928	sRNA0037	predicted_RNA	+	antisense: CSK29544_RS03290	145	GCTGCGCTTACACACCCGGCCTATCAACGTCGTCGTCTTCAACGTTCCTTCAGGAGACTTATAGTCTCAGGGAGAACTCATCTCGGGGCAAGTTTCGTGCTTAGATGCTTTCAGCACTTATCTCTTCCGCATTTAGCTACCGGGC
NZ_CP011047.1	699389	699456	sRNA0038	predicted_RNA	+	antisense: CSK29544_RS03290	68	CTCGCCGCTACTGGGGGAATCTCGGTTGATTTCTTTTCCTCGGGGTACTTAGATGTTTCAGTTCCCCC
NZ_CP011047.1	750704	750553	sRNA0039	predicted_RNA	-	-	152	CCACTTCTTATGTTTGCTCCGGCTTCATAAACCCAGGAATGACGCAGAGCCGTTTACGGTGCTTATCGTCCACAGACAGATGTCGCTTCGGCCTCATCAAACACCATGGACATAACGTTGAGTGAAGCACCACATTTGTTGTCAAACAGACC
NZ_CP011047.1	783606	783563	sRNA0040	predicted_RNA	-	-	44	CTGCACGGGCGGCCTGAGCCGCCCGGCTTTTGTAGAGACTGGAG
NZ_CP011047.1	790504	790648	sRNA0041	predicted_RNA	+	antisense: CSK29544_RS03720	145	GCTGCGCTTACACACCCGGCCTATCAACGTCGTCGTCTTCAACGTTCCTTCAGGAGACTTATAGTCTCAGGGAGAACTCATCTCGGGGCAAGTTTCGTGCTTAGATGCTTTCAGCACTTATCTCTTCCGCATTTAGCTACCGGGC
NZ_CP011047.1	793109	793176	sRNA0042	predicted_RNA	+	antisense: CSK29544_RS03720	68	CTCGCCGCTACTGGGGGAATCTCGGTTGATTTCTTTTCCTCGGGGTACTTAGATGTTTCAGTTCCCCC
NZ_CP011047.1	831213	830969	sRNA0043	predicted_RNA	-	antisense: CSK29544_RS03865	245	GTTTTATGTTCAGATAATGCCCGATGACTTTGTCATGCAGCTCCACCGATTTTGAGAACGACAGCGACTTCCGTCCCAGCCGTGCCAGGTGCTGCCTCAGATTCAGGTTATGCCGCTCAATTCGCTGCGTATATCGCTTGCTGATTACGTGCAGCTTTCCCTTCAGGCGGGATTCATACAGCGGCCAGCCATCCGTCATCCATATCACCACGTCAAAGGGTGACAGCAGGCTCATAAGACGCCCC
NZ_CP011047.1	875088	874976	sRNA0044	predicted_RNA	-	antisense: sodA	113	CTGGTGGTGTTTGGTGTGATGGATTTCCATCGTCTGCTTGTCGAAATGCGGTTCCAGGGCGTCGTATGCGTACGGCAGGGATGGCAGTGTGTAACTCATATTCATCATCTCCA
NZ_CP011047.1	890789	891033	sRNA0045	predicted_RNA	+	antisense: CSK29544_RS04160	245	GTTTTATGTTCAGATAATGCCCGATGACTTTGTCATGCAGCTCCACCGATTTTGAGAACGACAGCGACTTCCGTCCCAGCCGTGCCAGGTGCTGCCTCAGATTCAGGTTATGCCGCTCAATTCGCTGCGTATATCGCTTGCTGATTACGTGCAGCTTTCCCTTCAGGCGGGATTCATACAGCGGCCAGCCATCCGTCATCCATATCACCACGTCAAAGGGTGACAGCAGGCTCATAAGACGCCCC
NZ_CP011047.1	944539	944783	sRNA0046	predicted_RNA	+	antisense: CSK29544_RS04390	245	GTTTTATGTTCAGATAATGCCCGATGACTTTGTCATGCAGCTCCACCGATTTTGAGAACGACAGCGACTTCCGTCCCAGCCGTGCCAGGTGCTGCCTCAGATTCAGGTTATGCCGCTCAATTCGCTGCGTATATCGCTTGCTGATTACGTGCAGCTTTCCCTTCAGGCGGGATTCATACAGCGGCCAGCCATCCGTCATCCATATCACCACGTCAAAGGGTGACAGCAGGCTCATAAGACGCCCC
NZ_CP011047.1	954103	954062	sRNA0047	predicted_RNA	-	-	42	CACAGCCAGTTAACGCACTGGCGTTTTCACTCGCTTCAAAGA
NZ_CP011047.1	954797	954859	sRNA0048	predicted_RNA	+	-	63	GGACGGCAAAGGCGCGCTATTCATTCTGATTCAGGGGCGTTATATCTCATGACTGACGCCTGC
NZ_CP011047.1	977183	977134	sRNA0049	predicted_RNA	-	-	50	TATAAAAAGCGTGGTGCTGCGGTGAGAAGAAGCGCCACGGAAAAATTCAC
NZ_CP011047.1	983004	983045	sRNA0050	predicted_RNA	+	-	42	CTGAGAGCGCAGGATCGCGCTTTTATAACGGTGTGTTGCCCC
NZ_CP011047.1	1026311	1026244	sRNA0051	predicted_RNA	-	antisense: CSK29544_RS04795	68	CTCGCCGCTACTGGGGGAATCTCGGTTGATTTCTTTTCCTCGGGGTACTTAGATGTTTCAGTTCCCCC
NZ_CP011047.1	1028916	1028772	sRNA0052	predicted_RNA	-	antisense: CSK29544_RS04795	145	GCTGCGCTTACACACCCGGCCTATCAACGTCGTCGTCTTCAACGTTCCTTCAGGAGACTTATAGTCTCAGGGAGAACTCATCTCGGGGCAAGTTTCGTGCTTAGATGCTTTCAGCACTTATCTCTTCCGCATTTAGCTACCGGGC
NZ_CP011047.1	1037871	1038085	sRNA0053	predicted_RNA	+	-	215	ACGGAGTGTCGCAACGGATAATAACTCAGGATGAGGGGTCTGGAGCGTCAGGGCGACGAAGCACACAGCATACCAGGACTGTCAACGTCGGAGACGTTAACAAGGATAAAGGAACGCGACACGGAGCGTTGTCGGCTGAAGGAAAAACAGGGCGGGTTGTAAGCGCACCAGGATGGTGGATACCGATGACCGGTTAAAAAGTCAGGAAAAAAGGC
NZ_CP011047.1	1067696	1067940	sRNA0054	predicted_RNA	+	antisense: CSK29544_RS04970	245	GTTTTATGTTCAGATAATGCCCGATGACTTTGTCATGCAGCTCCACCGATTTTGAGAACGACAGCGACTTCCGTCCCAGCCGTGCCAGGTGCTGCCTCAGATTCAGGTTATGCCGCTCAATTCGCTGCGTATATCGCTTGCTGATTACGTGCAGCTTTCCCTTCAGGCGGGATTCATACAGCGGCCAGCCATCCGTCATCCATATCACCACGTCAAAGGGTGACAGCAGGCTCATAAGACGCCCC
NZ_CP011047.1	1196099	1195827	sRNA0055	predicted_RNA	-	antisense: CSK29544_RS05580	273	GGGGTAATGACTCCAACTTATTGATAGTGTTTTATGTTCAGATAATGCCCGATGACTTTGTCATGCAGCTCCACCGATTTTGAGAACGACAGCGACTTCCGTCCCAGCCGTGCCAGGTGCTGCCTCAGATTCAGGTTATGCCGCTCAATTCGCTGCGTATATCGCTTGCTGATTACGTGCAGCTTTCCCTTCAGGCGGGATTCATACAGCGGCCAGCCATCCGTCATCCATATCACCACGTCAAAGGGTGACAGCAGGCTCATAAGACGCCCC
NZ_CP011047.1	1228368	1228338	sRNA0056	predicted_RNA	-	-	31	TCGCAGCTATAGGTGGAACCCCTGTTCGTCA
NZ_CP011047.1	1232902	1232825	sRNA0057	predicted_RNA	-	-	78	GGCGGGTGCGCAACGCTTACCCGCCCTACAGAATCTCGTTGGCAGTCATTTCGGATTTCATTGTCCCCAAACCGCGGC
NZ_CP011047.1	1295343	1295461	sRNA0058	predicted_RNA	+	antisense: glpD	119	GCTGTTTTTTGAAGTGCGCGTTATAGACTTTGAGCAGATAGCTGATTTCGGATTCGTCGATAGCCACTTCTTTCGGGTCGCCTTTATATTCGACGTCGGTAGTGCCGATTATCGAGAAC
NZ_CP011047.1	1295676	1295729	sRNA0059	predicted_RNA	+	antisense: glpD	54	CGCCGGTATCGATATCTTCCGCTTCCACGATCCACATGCCGTTTTCGCGACGCG
NZ_CP011047.1	1333637	1333681	sRNA0060	predicted_RNA	+	-	45	TTGAGTGTTGAGATAATTTTTGATCTGACTCTCGCACTATCGCTT
NZ_CP011047.1	1379035	1379068	sRNA0061	predicted_RNA	+	-	34	GCCTCAGGGTTAAAACCAAAGTCCCGTGCCCTCT
NZ_CP011047.1	1379185	1379077	sRNA0062	predicted_RNA	-	antisense: tuf	109	CAGGGTAGTTTTACCATGGTCAACGTGGCCGATAGTACCGACGTTGACGTGCGGTTTTGTACGTTCAAATTTTTCTTTAGACACGGCTATATTCCTTACTATAGTGCCC
NZ_CP011047.1	1379354	1379259	sRNA0063	predicted_RNA	-	antisense: tuf	96	GGCCCGGGCAGTCAACGTGCGCGTAGTGGCGAGTCGGGGTGTCATATTCAACGTGAGAGGTGTTGATGGTGATACCACGAGCTTTTTCTTCCGGCG
NZ_CP011047.1	1380038	1379809	sRNA0064	predicted_RNA	-	antisense: tuf	230	ACAGAATGTACACTTCAGATTCGAACTTGGTGTGCGGCTTGATGGAGCCCGGCTTAGCCAGTACCTGACCACGTTCGATTTCTTCACGTTTGATACCACGCAGCAGAACACCTACGTTCTCGCCCGCACGGCCTTCGTCCAGCAGTTTGCGGAACATTTCAACGCCGGTACAGGTGGATTTCGCGGTGTCTTTGATGCCCACGATTTCAACTTCTTCACCAACCTTGATG
NZ_CP011047.1	1387008	1387113	sRNA0065	predicted_RNA	+	-	106	TAGAGTAGCGCTCTCTAACAGAATAAACGGCTCAGCGATGAGCCGTTTATTTTTTCTACCCATATCCTGTGAGCGGTGTTATAATGCCGCGCCCTCGATTATGGGG
NZ_CP011047.1	1383947	1383755	sRNA0066	predicted_RNA	-	antisense: rplW	193	CTCCGACTTACTCAGCGCCGCCGATGAAGTCCAGATTCTGGCCTTCTTTCAGGGTGACGTAAGCTTTTTTCCAGTCGCTACGACGACCGATACGCTGTCCGTGACGTTTAACTTTCCCTTTAACTACCAGGGTGTTAACGACTTCGACTTCGACTTCAAACAGTTTCTGCACAGCAGCTTTGATTTCTGCTTT
NZ_CP011047.1	1384139	1384060	sRNA0067	predicted_RNA	-	antisense: rplB	80	GCCTGTTTGTGACCACCACCGATGTGACGAGTGGTGATACGGCCATTGTTGTTACGACCACCGGATTTGCTGTTTTTTTC
NZ_CP011047.1	1384784	1384697	sRNA0068	predicted_RNA	-	antisense: rplB	88	TAAAATTATTTGCTACGGCGACGTACGATGAATTTATCAGTACGCTTGTTGCTGCGGGTCTTCTTACCTTTGGTCTGAACGCCCCACG
NZ_CP011047.1	1385750	1385669	sRNA0069	predicted_RNA	-	antisense: rpsC	82	CGGCGATATTGATCTGTGCAGGCACGCCAGCGATGTCCGCTACGCCCTTACGCAGTTTTTCGACGTCTTCACCTTTCTTACC
NZ_CP011047.1	1386143	1386084	sRNA0070	predicted_RNA	-	antisense: rpsC	60	CTCCTTATTTACGGCCTTTACGCTGCTGCTTTTTCGGTTGAGCAGCCGGTTTTTCCGGTT
NZ_CP011047.1	1386887	1386809	sRNA0071	predicted_RNA	-	antisense: rpsQ	79	GTGCAGTTTGGTCGTACGCTTAATGAATTTACCGTAGATCGGGTGTTTCACAAAACGCTCGATGGCAACAACAATGGAT
NZ_CP011047.1	1393232	1393145	sRNA0072	predicted_RNA	-	antisense: rpsK rpsM	88	CTTTGCCATTATTCAATCACCCCGATTATTTCTTGATCGGTTTGCGCGGACCCTTACGGGTACGTGCGTTGGTCTTGGTACGCTGACC
NZ_CP011047.1	1394287	1394209	sRNA0073	predicted_RNA	-	antisense: rpsD	79	GTCCTCTCTTTGGTACTAAGCTTTACTTGGAGTAAAGCTCGACGATCAGGTGTTCGTTAATGTCCGCAGACAGATCGGT
NZ_CP011047.1	1408767	1408700	sRNA0074	predicted_RNA	-	antisense: CSK29544_RS06625	68	CTCGCCGCTACTGGGGGAATCTCGGTTGATTTCTTTTCCTCGGGGTACTTAGATGTTTCAGTTCCCCC
NZ_CP011047.1	1411372	1411228	sRNA0075	predicted_RNA	-	antisense: CSK29544_RS06625	145	GCTGCGCTTACACACCCGGCCTATCAACGTCGTCGTCTTCAACGTTCCTTCAGGAGACTTATAGTCTCAGGGAGAACTCATCTCGGGGCAAGTTTCGTGCTTAGATGCTTTCAGCACTTATCTCTTCCGCATTTAGCTACCGGGC
NZ_CP011047.1	1448741	1448698	sRNA0076	predicted_RNA	-	antisense: CSK29544_RS06785	44	CGCTACGTTAGTATCGAAGTAGAAGCTCTTATCGCCCTCTTTCC
NZ_CP011047.1	1449596	1449543	sRNA0077	predicted_RNA	-	antisense: CSK29544_RS06785	54	CGCCAGGGTGATTTTGTACTGGTTGTTGGTTTCGTCAGTACGCTGGGATTTCAC
NZ_CP011047.1	1479833	1479589	sRNA0078	predicted_RNA	-	antisense: CSK29544_RS06930	245	GTTTTATGTTCAGATAATGCCCGATGACTTTGTCATGCAGCTCCACCGATTTTGAGAACGACAGCGACTTCCGTCCCAGCCGTGCCAGGTGCTGCCTCAGATTCAGGTTATGCCGCTCAATTCGCTGCGTATATCGCTTGCTGATTACGTGCAGCTTTCCCTTCAGGCGGGATTCATACAGCGGCCAGCCATCCGTCATCCATATCACCACGTCAAAGGGTGACAGCAGGCTCATAAGACGCCCC
NZ_CP011047.1	1500382	1500626	sRNA0079	predicted_RNA	+	antisense: CSK29544_RS07025	245	GTTTTATGTTCAGATAATGCCCGATGACTTTGTCATGCAGCTCCACCGATTTTGAGAACGACAGCGACTTCCGTCCCAGCCGTGCCAGGTGCTGCCTCAGATTCAGGTTATGCCGCTCAATTCGCTGCGTATATCGCTTGCTGATTACGTGCAGCTTTCCCTTCAGGCGGGATTCATACAGCGGCCAGCCATCCGTCATCCATATCACCACGTCAAAGGGTGACAGCAGGCTCATAAGACGCCCC
NZ_CP011047.1	1518347	1518484	sRNA0080	predicted_RNA	+	-	138	TTTAATCTTCATACTTCAGGCCCAGTGCGTTGGCTGCATTCATTCACCCCCGTCACTTACTGAGGTAAGCGCCTGGGATTCATGAACTTGCCGCCTGCCTGCAACCTGAATTATTCGATTAAAAACAGAAAACCCCGG
NZ_CP011047.1	1516779	1516596	sRNA0081	predicted_RNA	-	antisense: CSK29544_RS07095 groL	184	GCGTCTGCCAGTACGTTTACGCCGCGGAGCATTTTCACACGAGCGTCGTTACCGAATTTTACGTCTTTAGCTGCCATATCGTTATTTCCCTTAAATTCGTACGTTCAGTTTTGTTCGCGCGTGAGATTACGCTTCAACAATTGCCAGAATGTCGCTTTCAGACATGATCAGCACTTCCTGATCG
NZ_CP011047.1	1516985	1516852	sRNA0082	predicted_RNA	-	antisense: groL	134	GTACGGTTGCAGTGGTGGTACCGTCGCCTGCCGCGTCGTTCGCTTTGGAGGCCACTTCTTTCACCATCTGGGCACCCATGTTTTCGAACTTGTCTTCCAGTTCGATTTCACGTGCTACGGACACGCCGTCTTTG
NZ_CP011047.1	1517220	1517189	sRNA0083	predicted_RNA	-	antisense: groL	32	CCTTCTTTGCCCACTTTCTCCATCGCTTCGGC
NZ_CP011047.1	1518160	1518111	sRNA0084	predicted_RNA	-	antisense: groL	50	GCCGTATTCTTCGGTCGCCGCGTTGTAACCATAGTTACCGTCGCCAGCTT
NZ_CP011047.1	1560752	1560670	sRNA0085	predicted_RNA	-	antisense: rpsR	83	CGGGTACCGGTGATACGGCTCGGGACAATCTTACCGCTTTCGGTGATGTAGTTTTTCAGCGTAGCGATATCTTTATAGTCGAT
NZ_CP011047.1	1591778	1592026	sRNA0086	predicted_RNA	+	antisense: CSK29544_RS07470	249	TAGTGTTTTATGTTCAGATAATGCCCGATGACTTTGTCATGCAGCTCCACCGATTTTGAGAACGACAGCGACTTCCGTCCCAGCCGTGCCAGGTGCTGCCTCAGATTCAGGTTATGCCGCTCAATTCGCTGCGTATATCGCTTGCTGATTACGTGCAGCTTTCCCTTCAGGCGGGATTCATACAGCGGCCAGCCATCCGTCATCCATATCACCACGTCAAAGGGTGACAGCAGGCTCATAAGACGCCCC
NZ_CP011047.1	1627802	1627674	sRNA0087	predicted_RNA	-	-	129	CAGGCACAATGGTTGGCCATATAGGCGCGAAAGCCCCCCTGAACCAGATTATGCCCATTGCGCCACACGCCAGGGGCATTACCTTTACGCATTATCGCTTTTACAGACCGCCAGCCAGAGGAATGGACG
NZ_CP011047.1	1749278	1749401	sRNA0088	predicted_RNA	+	-	124	TCAGGTTTTATCCTCCTGCCGGTCGGGAGGCTAAAAAACGCGCGGCGAAATTTCCTGTTCTATACTGACGAGCATGAGCCGCGCGCTATTGAACCTGAACGAAAATCTGGCGATAATCCGCGCC
NZ_CP011047.1	1758544	1758573	sRNA0089	predicted_RNA	+	-	30	TCTTTTCTACAGCGTCATCTGAAAAAGCCC
NZ_CP011047.1	1758458	1758378	sRNA0090	predicted_RNA	-	antisense: fbaA	81	CGCGGATCGTAGTATTTCTTGTTCGGCTGGTCTTCGCCTTTCGGGTTGCCCAGCTGACCCTGCAGGTAAGCTTCGTTTTCT
NZ_CP011047.1	1772347	1772389	sRNA0091	predicted_RNA	+	-	43	ATCGCATTTATTTGCCTCACTGCACGTTTCAGGAAATATCGCC
NZ_CP011047.1	1771921	1771870	sRNA0092	predicted_RNA	-	antisense: gcvH	52	AGCCATTCGTGTTCTTTGCTGTATTTCAGTTCGTTTGGCACATTGCTCATTG
NZ_CP011047.1	1794435	1794679	sRNA0093	predicted_RNA	+	antisense: CSK29544_RS08465	245	GTTTTATGTTCAGATAATGCCCGATGACTTTGTCATGCAGCTCCACCGATTTTGAGAACGACAGCGACTTCCGTCCCAGCCGTGCCAGGTGCTGCCTCAGATTCAGGTTATGCCGCTCAATTCGCTGCGTATATCGCTTGCTGATTACGTGCAGCTTTCCCTTCAGGCGGGATTCATACAGCGGCCAGCCATCCGTCATCCATATCACCACGTCAAAGGGTGACAGCAGGCTCATAAGACGCCCC
NZ_CP011047.1	1847813	1847647	sRNA0094	predicted_RNA	-	-	167	CCGGAACGAAAAGTCTTTAGGAATGAGAGTTCTGGAGGGCTTTTGGCTTACGGTTGTGATGTTGTGTTGTTGTGTTTGCATTTGGTCTGCGATTCAGACCATCGTAGCTAAGCTACTCTTTCACTTCCTGTACATTTACCCTGTCTGTCCATAGTGATTAATGTAGC
NZ_CP011047.1	1857871	1858198	sRNA0095	predicted_RNA	+	-	328	CACGGAGTGGCGCTGAAGCGAACATCAGGATGATGGCGCTTCAAAAAGGACACGCCGGAGGGCGATTCAGGGAAGGCTTCAGGATGAAGCGAAAGGACGGCGCAGGAGCGCTGAGGGACACCTCCAGGAAGGAGAATGTGAGCCGGTCAGGATTACCGGTGGGTCAGGAAGACCAGGGACACGCATCAGGATGATGCACCAGTGACATCAGGACGATGTGGGCAGGACGCGTAAACGGACGTAAGGCCGAAAGGCCGCAGGAAAAGTTGTCACGGACGAGCAGGGAGCACCGAAAAGTAGCCGGACTGCTGCGAAACGAACCGGGAGC
NZ_CP011047.1	1858192	1857874	sRNA0096	predicted_RNA	-	-	319	GGTTCGTTTCGCAGCAGTCCGGCTACTTTTCGGTGCTCCCTGCTCGTCCGTGACAACTTTTCCTGCGGCCTTTCGGCCTTACGTCCGTTTACGCGTCCTGCCCACATCGTCCTGATGTCACTGGTGCATCATCCTGATGCGTGTCCCTGGTCTTCCTGACCCACCGGTAATCCTGACCGGCTCACATTCTCCTTCCTGGAGGTGTCCCTCAGCGCTCCTGCGCCGTCCTTTCGCTTCATCCTGAAGCCTTCCCTGAATCGCCCTCCGGCGTGTCCTTTTTGAAGCGCCATCATCCTGATGTTCGCTTCAGCGCCACTCC
NZ_CP011047.1	1912192	1912227	sRNA0097	predicted_RNA	+	-	36	GTCTGGCGGCAGCGTGCTGCGCCACTCGGGTGACAC
NZ_CP011047.1	1915051	1915083	sRNA0098	predicted_RNA	+	-	33	ACTTTTTGGCGTTATATGATGGATAATGCCGGG
NZ_CP011047.1	1919348	1919455	sRNA0099	predicted_RNA	+	-	108	CATCTCTGAACTCAGTGATGATGATAACAAATGCGCGTCTTTCATAGATTCAGACCGGGCCCGCGAACATAAGTTCAGTTAAATTTAAAAAAATCACTACTCGGAGGT
NZ_CP011047.1	1926505	1926387	sRNA0100	predicted_RNA	-	-	119	GGAATAGCCCGGAAGCTCATGACGGTAACGTAGCCATTAATGATTCATCTAAATAATAGATTTACATGATTTGTTACCGTCGTTATTATATCGGCTGCAATTAATGAGGTTATACCCAA
NZ_CP011047.1	1926805	1926596	sRNA0101	predicted_RNA	-	antisense: CSK29544_RS09065	210	AAAACGTATATGGATATACCCACACCTTTAAGCCCCTCCCTGCCTCCTCGCGCATTTTCACTGGCAGGGAGCATAAGCGAAACTTTGCCATCATTTTTCAGCGGCTTGTCCGTGGCTGTTATCCCGCGTTTGTGCTCGCTACCGTCTGGTTTGACATCATCCGAATCCACTTTTTACTTTTCTGTCGCTTATATGAACGACCGCCGACCC
NZ_CP011047.1	1941120	1941364	sRNA0102	predicted_RNA	+	antisense: CSK29544_RS09150	245	GTTTTATGTTCAGATAATGCCCGATGACTTTGTCATGCAGCTCCACCGATTTTGAGAACGACAGCGACTTCCGTCCCAGCCGTGCCAGGTGCTGCCTCAGATTCAGGTTATGCCGCTCAATTCGCTGCGTATATCGCTTGCTGATTACGTGCAGCTTTCCCTTCAGGCGGGATTCATACAGCGGCCAGCCATCCGTCATCCATATCACCACGTCAAAGGGTGACAGCAGGCTCATAAGACGCCCC
NZ_CP011047.1	1943669	1943425	sRNA0103	predicted_RNA	-	antisense: CSK29544_RS09160	245	GTTTTATGTTCAGATAATGCCCGATGACTTTGTCATGCAGCTCCACCGATTTTGAGAACGACAGCGACTTCCGTCCCAGCCGTGCCAGGTGCTGCCTCAGATTCAGGTTATGCCGCTCAATTCGCTGCGTATATCGCTTGCTGATTACGTGCAGCTTTCCCTTCAGGCGGGATTCATACAGCGGCCAGCCATCCGTCATCCATATCACCACGTCAAAGGGTGACAGCAGGCTCATAAGACGCCCC
NZ_CP011047.1	1944154	1943808	sRNA0104	predicted_RNA	-	antisense: ssrA	347	CTGGCGGGAGTTGAACCCGCGTCCGAAATTCCTACATCCTCGGTACTACATGCTTAGTCCAGTCTTTACATTCGCCTGGCAGCTGCGGACGGACACGCCACTACCAGACTAGCCTGATTAGTTTTAACGCTTCAACCCCAGGCAGGGTATCCACGCGATCTCTTTTGGGTTTGACCTCTCTTGATCCCCGTCCTAAGAGCGGAGGCTAGGGAGAGAGGGCTCTAAGCAGGTTATTAAGCTGCTAAAGCGTAGTTTTCGTCGTTTGCGACTATTTTTTTGCGGCTTTTTACGAGGCCAACCGCCCCTCGGCATGCACCTTGGGTTTCGCGAATCCCGTCGAATCCAGA
NZ_CP011047.1	1972095	1972469	sRNA0105	predicted_RNA	+	antisense: raiA	375	CGCTGATGTTTTTACTCTTCTTCTTCGACTTCGGCGAAGTTGGCGTCTTTAACGGAGCCTGTGGTGCGGCGGGCCTCGCCTTTGTGTTGCACCTTGTTCAGTTGCCTTTCCAGCTTGTTAATGAGTTCGTTAATGGCCGTGTACATATCTTCATGTTTGGCGCTGGCGACCAGATGGCCGTTAGGCGTATTGATGGTGGCGTCCGCGACGAACCCCTGGGGCTCTTTAGATAAAATGATATGCGGATTAATCAGATGAGTTTGCCATTTTTCAAGTTTGGCGAGACGGTCGGCGACGTGCTGGCGGATAGCGGGGGTGATTTCCATCTGTTTGCTGGTAATGTTCATTGTCATAAATGTTACCTCTTGTCTTTCC
NZ_CP011047.1	1981982	1981915	sRNA0106	predicted_RNA	-	antisense: CSK29544_RS09340	68	CTCGCCGCTACTGGGGGAATCTCGGTTGATTTCTTTTCCTCGGGGTACTTAGATGTTTCAGTTCCCCC
NZ_CP011047.1	1984587	1984443	sRNA0107	predicted_RNA	-	antisense: CSK29544_RS09340	145	GCTGCGCTTACACACCCGGCCTATCAACGTCGTCGTCTTCAACGTTCCTTCAGGAGACTTATAGTCTCAGGGAGAACTCATCTCGGGGCAAGTTTCGTGCTTAGATGCTTTCAGCACTTATCTCTTCCGCATTTAGCTACCGGGC
NZ_CP011047.1	1998165	1998058	sRNA0108	predicted_RNA	-	antisense: grcA	108	GGGTGCTTAACGGCATCTTCCAGCGTTTCACGACGCAGCACGTTCACGTTCAGGTGCTGACCGCCTTCCACACGCACTTCCGGTTTGATTTCCATCGGAATTTCACGG
NZ_CP011047.1	2042725	2042754	sRNA0109	predicted_RNA	+	-	30	CAGAAGGCGGCCCGTTTTCGTTGCGCATCA
NZ_CP011047.1	2062543	2062630	sRNA0110	predicted_RNA	+	-	88	TAAGCGAAACGGCAAAGAGACATTTACATTTTATTTTCATGATGTCGCTTTAAGCCGTGGCGTCACTGCCATAGAATTTGTACAATGC
NZ_CP011047.1	2064162	2064206	sRNA0111	predicted_RNA	+	-	45	AAAATACGGAAACGGGTAACGGATACGCGTTATGTGCGTGTTCGA
NZ_CP011047.1	2077948	2078156	sRNA0112	predicted_RNA	+	antisense: CSK29544_RS09750	209	GTTTTATGTTCAGATAATGCCCGATGACTTTGTCATGCAGCTCCACCGATTTTGAGAACGACAGCGACTTCCGTCCCAGCCGTGCCAGGTGCTGCCTCAGATTCAGGTTATGCCGCTCAATTCGCTGCGTATATCGCTTGCTGATTACGTGCAGCTTTCCCTTCAGGCGGGATTCATACAGCGGCCAGCCATCCGTCATCCATATCACC
NZ_CP011047.1	2284542	2284741	sRNA0113	predicted_RNA	+	-	200	TATAAGAACGTTCCTGATATCGAAAACGCAGCGCTGGCTAATTTGTAAACAGTGATTGACTATACTTACGTCAATAAGGTAAAAAACAGCGTTTCATTCGAAGTACGGATCAGGCACAATGCCCGACCGCCAGACGATACCCTTAAAAAGCGCGTTGCTTTTTAAGCTCTCGCTGGCGCTTCTGGTCAACAAAAGCGGTG
NZ_CP011047.1	2302352	2302400	sRNA0114	predicted_RNA	+	-	49	GGCCGTTATGGTTTAATGAGCACCATTTATGGTCTGTGGAAGGCAATAA
NZ_CP011047.1	2367576	2367547	sRNA0115	predicted_RNA	-	-	30	ATCCATTTCACCAGGCGAAATGCAGCCGCC
NZ_CP011047.1	2402896	2402589	sRNA0116	predicted_RNA	-	antisense: CSK29544_RS11555	308	CCCTGGTAATACGTGAAAGTTTGGGTCGTGCCGGGTATCTGGTTGTAATTATCGTCGATTTTCCAGATAACAACTTTCCAGTTCGTCTGTTTTTTACCGCCCAGACTAGACTGCGTGTGTAGCCAAAGCTGAGAAGATTCAACTGGCGAGAAGAATGGCCCAACAACAAGCGCTTCGTTGTCGTTGAGAATGAATTTCGTAGTGTTGATGGTGGCATTTGCCGGGATGTCCTGAGGGCCCTGCAGGTCGCTCATCGTGAAAGTGTACCAGCGAACAGGATTAGTAACCGCCCCGTTGTTAGTTTCCAC
NZ_CP011047.1	2428085	2428339	sRNA0117	predicted_RNA	+	antisense: CSK29544_RS11650	255	TATTGATAGTGTTTTATGTTCAGATAATGCCCGATGACTTTGTCATGCAGCTCCACCGATTTTGAGAACGACAGCGACTTCCGTCCCAGCCGTGCCAGGTGCTGCCTCAGATTCAGGTTATGCCGCTCAATTCGCTGCGTATATCGCTTGCTGATTACGTGCAGCTTTCCCTTCAGGCGGGATTCATACAGCGGCCAGCCATCCGTCATCCATATCACCACGTCAAAGGGTGACAGCAGGCTCATAAGACGCCCC
NZ_CP011047.1	2442590	2442346	sRNA0118	predicted_RNA	-	antisense: CSK29544_RS11705	245	GTTTTATGTTCAGATAATGCCCGATGACTTTGTCATGCAGCTCCACCGATTTTGAGAACGACAGCGACTTCCGTCCCAGCCGTGCCAGGTGCTGCCTCAGATTCAGGTTATGCCGCTCAATTCGCTGCGTATATCGCTTGCTGATTACGTGCAGCTTTCCCTTCAGGCGGGATTCATACAGCGGCCAGCCATCCGTCATCCATATCACCACGTCAAAGGGTGACAGCAGGCTCATAAGACGCCCC
NZ_CP011047.1	2529859	2529788	sRNA0119	predicted_RNA	-	-	72	GCCAGAGCTCAGGCATTACCGGTATCGTGCTGCGATAACTGGACCCTGAGCGAAGATCCCATCACATCACCC
NZ_CP011047.1	2531008	2531252	sRNA0120	predicted_RNA	+	antisense: CSK29544_RS12105	245	GTTTTATGTTCAGATAATGCCCGATGACTTTGTCATGCAGCTCCACCGATTTTGAGAACGACAGCGACTTCCGTCCCAGCCGTGCCAGGTGCTGCCTCAGATTCAGGTTATGCCGCTCAATTCGCTGCGTATATCGCTTGCTGATTACGTGCAGCTTTCCCTTCAGGCGGGATTCATACAGCGGCCAGCCATCCGTCATCCATATCACCACGTCAAAGGGTGACAGCAGGCTCATAAGACGCCCC
NZ_CP011047.1	2619389	2619418	sRNA0121	predicted_RNA	+	-	30	CGAATCCGAGTCTTAAATTCAGTAGGGGTG
NZ_CP011047.1	2638197	2638441	sRNA0122	predicted_RNA	+	antisense: CSK29544_RS12560	245	GTTTTATGTTCAGATAATGCCCGATGACTTTGTCATGCAGCTCCACCGATTTTGAGAACGACAGCGACTTCCGTCCCAGCCGTGCCAGGTGCTGCCTCAGATTCAGGTTATGCCGCTCAATTCGCTGCGTATATCGCTTGCTGATTACGTGCAGCTTTCCCTTCAGGCGGGATTCATACAGCGGCCAGCCATCCGTCATCCATATCACCACGTCAAAGGGTGACAGCAGGCTCATAAGACGCCCC
NZ_CP011047.1	2681618	2681862	sRNA0123	predicted_RNA	+	antisense: CSK29544_RS12795	245	GTTTTATGTTCAGATAATGCCCGATGACTTTGTCATGCAGCTCCACCGATTTTGAGAACGACAGCGACTTCCGTCCCAGCCGTGCCAGGTGCTGCCTCAGATTCAGGTTATGCCGCTCAATTCGCTGCGTATATCGCTTGCTGATTACGTGCAGCTTTCCCTTCAGGCGGGATTCATACAGCGGCCAGCCATCCGTCATCCATATCACCACGTCAAAGGGTGACAGCAGGCTCATAAGACGCCCC
NZ_CP011047.1	2692211	2691948	sRNA0124	predicted_RNA	-	antisense: CSK29544_RS12840	264	CAACGATGATTTTAGTGATAGTGGCAGTTGTCGTCTGGTGCGCCGATTATATGGGCTGGCTGTAATGCCGGATAATATGGCCCGTCGAGACGGGCCGCGGCGTCAATAAGCTCAGCGCGCTTGCGCCAGCCAGACGGTGCGTCCCCCGCTCGCCGCGTCATTCGGGCGAAACGTGAGAACGTCAAAGCCATGCGCATTCAGCAATTGCGTGTATTCCTCCGGCGACAGGCTCGCGTGATATAACGCCTCACCCAGAAATTCTCC
NZ_CP011047.1	2731282	2731321	sRNA0125	predicted_RNA	+	-	40	TCGGGCGCGCCTGCGCGCCCGCTTTTTGAGTGGCCCGGAG
NZ_CP011047.1	2803457	2803565	sRNA0126	predicted_RNA	+	-	109	TTAGCCGGGTAAGCGTCTCTTTACGCATTAACGAGATAAACGCTGCCATTCATCTCTTTTTTAGTTACAACATACTTATGGCTGACACAACGGTTGCTGACAAACACCC
NZ_CP011047.1	2804063	2804316	sRNA0127	predicted_RNA	+	antisense: CSK29544_RS23000	254	ATTGATAGTGTTTTATGTTCAGATAATGCCCGATGACTTTGTCATGCAGCTCCACCGATTTTGAGAACGACAGCGACTTCCGTCCCAGCCGTGCCAGGTGCTGCCTCAGATTCAGGTTATGCCGCTCAATTCGCTGCGTATATCGCTTGCTGATTACGTGCAGCTTTCCCTTCAGGCGGGATTCATACAGCGGCCAGCCATCCGTCATCCATATCACCACGTCAAAGGGTGACAGCAGGCTCATAAGACGCCCC
NZ_CP011047.1	2819117	2819285	sRNA0128	predicted_RNA	+	-	169	CGGGCGGTGAAGTGACCCTTACAGGGCTTCGCGGGCCCATTCTGTGCTTTATTGTCAGGGACATAGCGTTCTGTTGAGGAATCTGTGCGACAGATCGTGCAGCGTATAAAAATGGCTTGCCATTGTTTACGTTGTGTGTGATAACAAGTTTTGGGTTAAACGAGGTACA
NZ_CP011047.1	2823813	2823760	sRNA0129	predicted_RNA	-	-	54	CAGCATTGCAGCTTAACGATTACTCAGTTTTTACACGTAAGTTTGATATCACAG
NZ_CP011047.1	2830003	2829900	sRNA0130	predicted_RNA	-	-	104	GTTTAATTCATGTGAATAGTTAACTGCGCAGCACAATAACCTTTTACACTATGCGCTGTTTTCACACCGTCATTTGCAGGGCAAATGACTCTGTCAGGAGTTAC
NZ_CP011047.1	2940492	2940575	sRNA0131	predicted_RNA	+	antisense: adhE	84	GCGGAAGATTTTGTCAACCTGTTCTTGGGTGAAGTTGGCATATTCACGCTGGGCTTTTTTGACGCGCTCGACGAGGGCGTTTAG
NZ_CP011047.1	2977715	2977859	sRNA0132	predicted_RNA	+	-	145	CAACAAGATTTTATCGCTTTATTTTCGGAAGAAGATCACAAAAACAATAAACGCTAACTGGCGTAGATAATAAAAAACAAGAGTTTAATTTAAGCTAAATTTATCTGTTCTCGTTGTTAACGCAGCGAGGAAAATTACACACAGC
NZ_CP011047.1	3030354	3030110	sRNA0133	predicted_RNA	-	antisense: CSK29544_RS14400	245	GTTTTATGTTCAGATAATGCCCGATGACTTTGTCATGCAGCTCCACCGATTTTGAGAACGACAGCGACTTCCGTCCCAGCCGTGCCAGGTGCTGCCTCAGATTCAGGTTATGCCGCTCAATTCGCTGCGTATATCGCTTGCTGATTACGTGCAGCTTTCCCTTCAGGCGGGATTCATACAGCGGCCAGCCATCCGTCATCCATATCACCACGTCAAAGGGTGACAGCAGGCTCATAAGACGCCCC
NZ_CP011047.1	3046985	3047229	sRNA0134	predicted_RNA	+	antisense: CSK29544_RS14485	245	GTTTTATGTTCAGATAATGCCCGATGACTTTGTCATGCAGCTCCACCGATTTTGAGAACGACAGCGACTTCCGTCCCAGCCGTGCCAGGTGCTGCCTCAGATTCAGGTTATGCCGCTCAATTCGCTGCGTATATCGCTTGCTGATTACGTGCAGCTTTCCCTTCAGGCGGGATTCATACAGCGGCCAGCCATCCGTCATCCATATCACCACGTCAAAGGGTGACAGCAGGCTCATAAGACGCCCC
NZ_CP011047.1	3140586	3140663	sRNA0135	predicted_RNA	+	-	78	CGCGGATAAATTGAAAGATTATGGACAACCTGTTCAATTGTTTTATCTCCCTGTTTTACGTTTCTTCCACTCCTTTCC
NZ_CP011047.1	3308574	3308330	sRNA0136	predicted_RNA	-	antisense: CSK29544_RS15770	245	GTTTTATGTTCAGATAATGCCCGATGACTTTGTCATGCAGCTCCACCGATTTTGAGAACGACAGCGACTTCCGTCCCAGCCGTGCCAGGTGCTGCCTCAGATTCAGGTTATGCCGCTCAATTCGCTGCGTATATCGCTTGCTGATTACGTGCAGCTTTCCCTTCAGGCGGGATTCATACAGCGGCCAGCCATCCGTCATCCATATCACCACGTCAAAGGGTGACAGCAGGCTCATAAGACGCCCC
NZ_CP011047.1	3315650	3315406	sRNA0137	predicted_RNA	-	antisense: CSK29544_RS15805	245	GTTTTATGTTCAGATAATGCCCGATGACTTTGTCATGCAGCTCCACCGATTTTGAGAACGACAGCGACTTCCGTCCCAGCCGTGCCAGGTGCTGCCTCAGATTCAGGTTATGCCGCTCAATTCGCTGCGTATATCGCTTGCTGATTACGTGCAGCTTTCCCTTCAGGCGGGATTCATACAGCGGCCAGCCATCCGTCATCCATATCACCACGTCAAAGGGTGACAGCAGGCTCATAAGACGCCCC
NZ_CP011047.1	3501007	3500940	sRNA0138	predicted_RNA	-	antisense: lpp	68	CCAGGATTACCGCGCCCAGTACCAGTTTAGTACGATTCATTATTAATACCCTCTAGATTGAGTTAATC
NZ_CP011047.1	3501152	3501076	sRNA0139	predicted_RNA	-	antisense: lpp	77	GCGTCGTCTTTAGCAGCCTGAACGTCGGAACGCATTGCGTTCACGTCGTTGCTCAGCTGGTCAACTTTAGCGTTCAG
NZ_CP011047.1	3581678	3581614	sRNA0140	predicted_RNA	-	antisense: gapA	65	GTGCGGTTTCGTCGGTCAGGAAGATACCGGTTGCTTCAGCAACCACGTCCACGCCCACTTCGTCC
NZ_CP011047.1	3582324	3582241	sRNA0141	predicted_RNA	-	antisense: gapA	84	ACTTTGTTGGAGTAGCCGGTTTCGTTGTCGTACCAGGAAACCAGTTTCACGAAGTTGTCGTTCAGTGCGATACCTGCTTTAGCA
NZ_CP011047.1	3586597	3586665	sRNA0142	predicted_RNA	+	-	69	CGTACGCCGGAGCGCACCGCGCATCCGGCGATACGAGTTCGGCATAAAGTTGGCAATGCAGTACGGGGG
NZ_CP011047.1	3601803	3601559	sRNA0143	predicted_RNA	-	antisense: CSK29544_RS17110	245	GTTTTATGTTCAGATAATGCCCGATGACTTTGTCATGCAGCTCCACCGATTTTGAGAACGACAGCGACTTCCGTCCCAGCCGTGCCAGGTGCTGCCTCAGATTCAGGTTATGCCGCTCAATTCGCTGCGTATATCGCTTGCTGATTACGTGCAGCTTTCCCTTCAGGCGGGATTCATACAGCGGCCAGCCATCCGTCATCCATATCACCACGTCAAAGGGTGACAGCAGGCTCATAAGACGCCCC
NZ_CP011047.1	3656486	3656590	sRNA0144	predicted_RNA	+	antisense: icd	105	GGGGGACATTCAGCTTGCCGTTTTGCGCTGTGATCTTTGCACCTTCCGCCGGAACTACTACTTTGCTTTCCATTCACCTCTCCTTCGAGCGCTTCTGGTTGTGAC
NZ_CP011047.1	3684523	3684277	sRNA0145	predicted_RNA	-	antisense: CSK29544_RS17580	247	GTGTTTTATGTTCAGATAATGCCCGATGACTTTGTCATGCAGCTCCACCGATTTTGAGAACGACAGCGACTTCCGTCCCAGCCGTGCCAGGTGCTGCCTCAGATTCAGGTTATGCCGCTCAATTCGCTGCGTATATCGCTTGCTGATTACGTGCAGCTTTCCCTTCAGGCGGGATTCATACAGCGGCCAGCCATCCGTCATCCATATCACCACGTCAAAGGGTGACAGCAGGCTCATAAGACGCCCC
NZ_CP011047.1	3695169	3695122	sRNA0146	predicted_RNA	-	-	48	GCGTGAAACGCGTAAAAAAAGCACAAATACTCAGGAGCACTCTCAATT
NZ_CP011047.1	3705438	3705512	sRNA0147	predicted_RNA	+	antisense: rpmF	75	TGGGTTTATTCTGTTGTACGGCCATGGACCTTACTCCTCAATTACGGCTTATTCCTGCTCGCGCGGGAAACGCCA
NZ_CP011047.1	3801133	3801027	sRNA0148	predicted_RNA	-	-	107	GCGCCTCGTTATCATCCAAAAAGGCCATGCGCTTTTCCTTGGGAAAAGTTCACGGTTAAATCCTTCACCGGGGTATAGCTCAATGGTTACTCTACCGATAATGTCGG
NZ_CP011047.1	3828246	3828282	sRNA0149	predicted_RNA	+	-	37	TCAGCACAACCTTGTTGTCTGATAGCGAAAAAACAGG
NZ_CP011047.1	3827159	3827091	sRNA0150	predicted_RNA	-	antisense: ompF	69	CTTCATCATTATTTATTACCCTCATTGGTTTTTTGAACACCTGCCACTGCCGTCAATAATTCATTACGG
NZ_CP011047.1	3860206	3860255	sRNA0151	predicted_RNA	+	-	50	AGTTGTTCCAGGCAGTAAATAAAAAATCCACTTAAGAAGGTAGGTGTTAC
NZ_CP011047.1	3860370	3860251	sRNA0152	predicted_RNA	-	antisense: pflB	120	CCTCGTATGGCGTGTAGTTTTTCTGGATAAAGTCGCGGACGTTGACTTCATTCTGCCAGTCGCCTTTCGCAAAACCTTCCCAGGCTGTGGCTAACTTTTCATTAAGCTCGGACATGTAAC
NZ_CP011047.1	3860697	3860649	sRNA0153	predicted_RNA	-	antisense: pflB	49	CCTGGTTGTGGGTTTTACGGTATTCGGTGAAGATTTTTTTCAGTTGCGG
NZ_CP011047.1	3879312	3879341	sRNA0154	predicted_RNA	+	-	30	TTATCTTGCCGGTTCAAACTATGGTAGTGA
NZ_CP011047.1	3892930	3893179	sRNA0155	predicted_RNA	+	-	250	GGGTTTGTGTGGCGGCGGGTGCGCTACGCTTACCCGCCCTACGTAAAATCAACGCGATAAATTCTGTAGGGTGGGTAAGCGAAGCGCACCCACCATAACCATAAAACCAATCCAACGCCCCCTGTAGGGTGGGTAAGCGCAGCGCACCCACCATGCCCGTAAAACTCACCCAACTCACGGCTACGTCCCTTCCTGCCTGCGATTTTGAACTACGCTTGTAACCGTTATCACTACTTCTCACTAAGGAGGG
NZ_CP011047.1	4021926	4021985	sRNA0156	predicted_RNA	+	-	60	GCTAACTTCAACACGGCAATATAATGATAACTGTTATCATTCAATCAGGCTTATGAAGGA
NZ_CP011047.1	4039151	4038907	sRNA0157	predicted_RNA	-	antisense: CSK29544_RS19205	245	GTTTTATGTTCAGATAATGCCCGATGACTTTGTCATGCAGCTCCACCGATTTTGAGAACGACAGCGACTTCCGTCCCAGCCGTGCCAGGTGCTGCCTCAGATTCAGGTTATGCCGCTCAATTCGCTGCGTATATCGCTTGCTGATTACGTGCAGCTTTCCCTTCAGGCGGGATTCATACAGCGGCCAGCCATCCGTCATCCATATCACCACGTCAAAGGGTGACAGCAGGCTCATAAGACGCCCC
NZ_CP011047.1	4047739	4047826	sRNA0158	predicted_RNA	+	antisense: odhB	88	GTCATCGGTACGCGTTTTTCGCTGCGGGAACCGAGCTGCGGCTGCGGCGCGGCGGCGGCTTGTTCCGGCGCTTTTGCAGATTCGCTGC
NZ_CP011047.1	4083901	4083961	sRNA0159	predicted_RNA	+	-	61	GAAAAACGCTGGCTGGCCCACGATTTTTAAGCTCTTTTTTGCCGGACGCTTGCGGTTTTCA
NZ_CP011047.1	4104814	4104876	sRNA0160	predicted_RNA	+	-	63	AATTTCTCTCAGGCCCTGTGAAAATCAGCAGGCATTTTTATTCACCTTAACTGGCCCTGAGTG
NZ_CP011047.1	4131312	4131556	sRNA0161	predicted_RNA	+	antisense: CSK29544_RS19635	245	GTTTTATGTTCAGATAATGCCCGATGACTTTGTCATGCAGCTCCACCGATTTTGAGAACGACAGCGACTTCCGTCCCAGCCGTGCCAGGTGCTGCCTCAGATTCAGGTTATGCCGCTCAATTCGCTGCGTATATCGCTTGCTGATTACGTGCAGCTTTCCCTTCAGGCGGGATTCATACAGCGGCCAGCCATCCGTCATCCATATCACCACGTCAAAGGGTGACAGCAGGCTCATAAGACGCCCC
NZ_CP011047.1	4165433	4165677	sRNA0162	predicted_RNA	+	antisense: CSK29544_RS19775	245	GTTTTATGTTCAGATAATGCCCGATGACTTTGTCATGCAGCTCCACCGATTTTGAGAACGACAGCGACTTCCGTCCCAGCCGTGCCAGGTGCTGCCTCAGATTCAGGTTATGCCGCTCAATTCGCTGCGTATATCGCTTGCTGATTACGTGCAGCTTTCCCTTCAGGCGGGATTCATACAGCGGCCAGCCATCCGTCATCCATATCACCACGTCAAAGGGTGACAGCAGGCTCATAAGACGCCCC
NZ_CP011047.1	4260047	4260291	sRNA0163	predicted_RNA	+	antisense: CSK29544_RS20220	245	GTTTTATGTTCAGATAATGCCCGATGACTTTGTCATGCAGCTCCACCGATTTTGAGAACGACAGCGACTTCCGTCCCAGCCGTGCCAGGTGCTGCCTCAGATTCAGGTTATGCCGCTCAATTCGCTGCGTATATCGCTTGCTGATTACGTGCAGCTTTCCCTTCAGGCGGGATTCATACAGCGGCCAGCCATCCGTCATCCATATCACCACGTCAAAGGGTGACAGCAGGCTCATAAGACGCCCC
NZ_CP011047.1	4287683	4287621	sRNA0164	predicted_RNA	-	-	63	TGCCGTGAAGTGCGTTCACATGCGCCCCATCACCAGGCGGAAACTAAACTAAGAGAGAGCTCT
NZ_CP011047.1	4289975	4289833	sRNA0165	predicted_RNA	-	-	143	TATCCCCATTAATGAAACATCAAAAAGTGAACGACTGGCTGATAATCCGTCCGTAAGGTGTTTACCGGCAGGAGCATAGTCATCCTGTACGGTCTCAAGTAGAATCAGTGCAGCAGGTTACTCAGAATATTTATCCAGGAGAC
NZ_CP011047.1	4315059	4315002	sRNA0166	predicted_RNA	-	-	58	GCGAAAGAGTATGATAAAATCCGCCCCCCTGCGGGGGCTACATAACCCTAAGGTAAGA
NZ_CP011047.1	4363172	4363416	sRNA0167	predicted_RNA	+	antisense: CSK29544_RS20675	245	GTTTTATGTTCAGATAATGCCCGATGACTTTGTCATGCAGCTCCACCGATTTTGAGAACGACAGCGACTTCCGTCCCAGCCGTGCCAGGTGCTGCCTCAGATTCAGGTTATGCCGCTCAATTCGCTGCGTATATCGCTTGCTGATTACGTGCAGCTTTCCCTTCAGGCGGGATTCATACAGCGGCCAGCCATCCGTCATCCATATCACCACGTCAAAGGGTGACAGCAGGCTCATAAGACGCCCC
NZ_CP011047.1	4399607	4399363	sRNA0168	predicted_RNA	-	antisense: CSK29544_RS20840	245	GTTTTATGTTCAGATAATGCCCGATGACTTTGTCATGCAGCTCCACCGATTTTGAGAACGACAGCGACTTCCGTCCCAGCCGTGCCAGGTGCTGCCTCAGATTCAGGTTATGCCGCTCAATTCGCTGCGTATATCGCTTGCTGATTACGTGCAGCTTTCCCTTCAGGCGGGATTCATACAGCGGCCAGCCATCCGTCATCCATATCACCACGTCAAAGGGTGACAGCAGGCTCATAAGACGCCCC
NZ_CP011047.1	4460275	4460308	sRNA0169	predicted_RNA	+	-	34	CAAGGATTTCCTTGGCCGGAACCGCAAAGCGACG
NZ_CP011047.1	4460510	4460476	sRNA0170	predicted_RNA	-	antisense: CSK29544_RS24775	35	GCTCCGGCTCAGGTCTGATCATTGATGCACTGATC
NZ_CP011047.1	4461022	4460938	sRNA0171	predicted_RNA	-	antisense: hsp20	85	CTCCTGTTCCTGGCGCTTCTCGCCACGCACCATCAGCACGTCGTTGTCGAGAGTTATCTGGATGTCCTTCTCCTCGACACCGGGC
NZ_CP011047.1	4462166	4462109	sRNA0172	predicted_RNA	-	antisense: clpK	58	CCGGGTCGAGCTTGCCGTCGCGCGCCATCTTGGTCAGGTCGCGCGAGTACTTGTCGAG
NZ_CP011047.1	4483520	4483676	sRNA0173	predicted_RNA	+	-	157	AAATAATTTTTGGTGGGAAAAAGATAAGACACTACGTAACTATTTGATTTCTTGGTGCCGATAATAGGAGTCGAACCTACGACCTTCGCATTACGAATTATAAGAACCACCTTGTAACACAATAACTTACCGCGTCATACCTGCGCTCACACGTCCC
NZ_CP011048.1	9132	9326	sRNA0174	predicted_RNA	+	antisense: CSK29544_RS21465	195	TGCCCGATGACTTTGTCATGCAGCTCCACCGATTTTGAGAACGACAGCGACTTCCGTCCCAGCCGTGCCAGGTGCTGCCTCAGATTCAGGTTATGCCGCTCAATTCGCTGCGTATATCGCTTGCTGATTACGTGCAGCTTTCCCTTCAGGCGGGATTCATACAGCGGCCAGCCATCCGTCATCCATATCACCACG
NZ_CP011048.1	59122	59326	sRNA0175	predicted_RNA	+	antisense: CSK29544_RS21605	205	GTTCAGATAATGCCCGATGACTTTGTCATGCAGCTCCACCGATTTTGAGAACGACAGCGACTTCCGTCCCAGCCGTGCCAGGTGCTGCCTCAGATTCAGGTTATGCCGCTCAATTCGCTGCGTATATCGCTTGCTGATTACGTGCAGCTTTCCCTTCAGGCGGGATTCATACAGCGGCCAGCCATCCGTCATCCATATCACCACG
NZ_CP011050.1	6357	6291	sRNA0176	predicted_RNA	-	antisense: CSK29544_RS23635	67	CACCTGAAACAATATGGGTACGGTTGCCGGCAAGCAGTACACATAGCATTACCAGTATCAGGCCCAC
NZ_CP011050.1	13767	13903	sRNA0177	predicted_RNA	+	antisense: CSK29544_RS23645	137	CGGCAGTTTCATGGCCTTCTTCTCCTTGCCTTACGGCGGGTAAGAGGCTATCCTGATGTTGTTCAAGCATGCAGATGGCCTCGTTGGTTAATTGAAAAATTACCTTCGGGGCTTTCTTCTTTCTGCCTCACAACAAT
